# Supplementary material for: LncRNA SFTA1P mediates positive feedback regulation of the Hippo-YAP/TAZ signaling pathway in non-small cell lung cancer
Source: Cell Death Discov. 2021 Nov 29;7:369. doi: 10.1038/s41420-021-00761-0 (PMC8630011; doi:10.1038/s41420-021-00761-0)
Supplement: Supplementary file 2 — Supplementary Table 1 [file 41420_2021_761_MOESM2_ESM.xlsx]

## Sheet: lncRNA
Transcript_id	Gene_id	Official_Symbol	Gene_type	EV_1_16	EV_2_16	YAP_1_16	YAP_2_16	EV_1_10	EV_2_2	TAZ_1_10	TAZ_2_2
ENST00000503152.1	ENSG00000177738.3	CTD-2201E18.3	sense_overlapping	0.483008	0.986205	1.34752	1.95834	0.158291	5.17821e-76	1.04986	0.613708
ENST00000608016.1	ENSG00000273137.1	RP3-402G11.28	antisense	0.653822	0.289874	0.480397	0.393009	1.58469	0.718192	1.45428	0.33216
ENST00000600726.5	ENSG00000267858.5	MZF1-AS1	antisense	0.548466	0.343137	0.121417	0.819694	0.323063	0.201399	0.979441	0.41458
ENST00000592897.1	ENSG00000267080.5	ASB16-AS1	antisense	0	0.500114	0.124664	6.53494e-06	0.820208	0.419077	0.134711	0.283329
ENST00000468186.5	ENSG00000206573.8	THUMPD3-AS1	antisense	2.2469	1.91866	1.56525	1.61745	2.11498	1.85619	1.7389	1.65716
ENST00000604062.5	ENSG00000232593.6	KANTR	lincRNA	0.640643	0.341273	0.453211	0	0	0.0940126	0	0.129469
ENST00000591087.1	ENSG00000267757.4	EML2-AS1	processed_transcript	0.284045	0.333276	0.114611	0.239655	0.964294	0.641698	0.850509	0.254154
ENST00000419300.3	ENSG00000204054.11	LINC00963	processed_transcript	1.01083	0.899926	0.865432	1.51524	1.13685	1.11979	0.529788	1.70932
ENST00000428035.1	ENSG00000234283.1	RP11-495P10.6	lincRNA	0.246073	0	0.221512	0.227901	0	0.548077	0	0.480891
ENST00000430633.5	ENSG00000235106.8	LINC00094	antisense	4.07663	4.45721	4.61569	4.99669	4.47949	5.10262	4.8822	6.00111
ENST00000629441.1	ENSG00000280832.1	ST3GAL4-AS1	antisense	2.98157	1.7727	2.17476	2.64312	2.03056	2.11935	1.86457	2.25607
ENST00000610689.1	ENSG00000275345.1	RP11-697E2.11	lincRNA	0.256302	0.917896	0.231065	0.237788	0.227005	0	0	0
ENST00000518790.1	ENSG00000245146.6	LINC01024	antisense	1.53365e-30	0.367057	6.12779e-05	0.475174	0	0.953346	0.378831	0.537077
ENST00000432673.1	ENSG00000225177.5	RP11-390P2.4	antisense	0.946285	0.495691	0.000568876	0.7408	0.143188	0.162399	0.0990028	0.138672
ENST00000520820.1	ENSG00000246263.2	UBR5-AS1	antisense	0.268297	0.565516	0.162637	0.478311	0.34231	0.31348	0.558951	0.261012
ENST00000550263.2	ENSG00000257605.2	RP11-680A11.5	antisense	0.856565	1.42392	3.20882	4.05298	0.778795	1.56786	3.46934	4.24513
ENST00000431308.5	ENSG00000214719.11	AC005562.1	processed_transcript	2.34696e-07	3.56469e-07	0.311843	0.569302	5.45914e-07	0.192985	0.124096	0.999189
ENST00000344893.4	ENSG00000197332.8	ZNF833P	lincRNA	1.05505	0.772706	0.631096	0.64112	1.12742	0.705539	0.683165	0.687146
ENST00000448513.1	ENSG00000227053.1	RP11-395B7.4	antisense	1.35349	3.95718	2.46837	4.76911	2.36388	4.30662	2.32286	4.83508
ENST00000560054.5	ENSG00000259692.5	RP11-499F3.2	lincRNA	4.95399	3.66134	2.2342	3.39765	3.95625	6.10778	3.11731	3.58304
ENST00000410832	ENSG00000222764	RN7SKP106	misc_RNA	3.64395	0	0	0	1.90137	0	0	0.975215
ENST00000366451.3	ENSG00000203644.3	RP11-332M2.1	sense_intronic	3.23472	5.54814	6.74224	5.31415	4.74127	6.1311	3.8614	5.3933
ENST00000609651.5	ENSG00000241769.7	LINC00893	antisense	0.362767	0.53654	0.320438	0.218621	0	0.443299	0.23092	0.489765
ENST00000624137.1	ENSG00000278987.1	LA16c-431H6.7	TEC	1.15439	1.0569	0.676099	0.883596	0.799209	0.77347	0.75271	0.647795
ENST00000435617.1	ENSG00000234689.1	LINC00444	lincRNA	16.336	7.75219	0	18.463	25.9049	0	9.01427	0
ENST00000619099.1	ENSG00000277688.1	RP11-697E22.1	antisense	4.09341	6.99443	4.80416	7.6161	6.92729	6.99337	7.23339	4.91305
ENST00000575331.1	ENSG00000272884.1	RP11-104H15.10	processed_transcript	0.632736	0.520956	0.550513	0.531104	0.745635	0.278509	0.386853	0.443279
ENST00000428029.6	ENSG00000212694.8	LINC01089	lincRNA	0.636412	0.369304	0.295352	0.654936	0.373775	0.249736	0.212625	0.428904
ENST00000473550.1	ENSG00000243701.5	LINC00883	lincRNA	6.72772e-05	0.719325	0.318106	9.76611e-06	0.421313	0.243272	0.336293	0.340124
ENST00000503051.1	ENSG00000248866.1	USP46-AS1	lincRNA	0.696403	1.46713	1.12405	0.858807	1.2293	1.13123	0.405391	0.331884
ENST00000514853.2	ENSG00000230561.3	LINC01183	lincRNA	1.50746	0.285389	0.329504	0.383627	0.889491	1.09773	0.356507	0.389107
ENST00000592161.1	ENSG00000237298.8	TTN-AS1	antisense	2.36918	3.09489	3.13458	2.60958	2.05095	5.09203	2.07635	3.04339e-200
ENST00000426161.5	ENSG00000198468.7	FLVCR1-AS1	lincRNA	3.45777	3.05743	3.61155	4.09822	3.2884	3.29693	6.04938	4.10411
ENST00000471537.3	ENSG00000273328.5	RP11-141M3.6	processed_transcript	3.04937	2.14158	2.65704	3.09193	1.64392	1.00298	1.0139	1.10997
ENST00000585212.1	ENSG00000265791.1	CTD-2349P21.10	sense_intronic	3.2719	0.595753	0.617003	0.636153	0	0.999861	0	0.577962
ENST00000500632.1	ENSG00000247903.1	RP11-421F16.3	antisense	1.32506	1.16796	1.52569	1.12161	0.930885	1.0698	0.87844	0.856676
ENST00000536455.1	ENSG00000255629.1	RP11-196H14.3	antisense	0.595415	0.354077	0.886993	0.364491	0.887852	0.146666	0	0.196555
ENST00000566446.1	ENSG00000259865.1	RP11-488L18.10	lincRNA	2.23434	1.47944	2.43791	1.98534	2.41048	1.87528	3.1251	2.71485
ENST00000560865.1	ENSG00000259366.1	CTD-2647L4.4	sense_intronic	0.560986	0.623084	0.496994	0.636489	1.52121	0.824249	0.939846	1.12977
ENST00000554631.2	ENSG00000235706.7	DICER1-AS1	antisense	0.585357	0.253249	0.173104	0.0780681	0.487452	0.149362	0.42138	0.183288
ENST00000594546.1	ENSG00000269646.1	CTD-2331H12.7	lincRNA	3.39523	0.795951	1.11471	0.326928	2.24607	1.71329	1.89152	0.889849
ENST00000453810.1	ENSG00000228343.1	RP11-1148L6.5	antisense	0	0.562638	0.188113	0	0.562752	0.155432	0	0.414757
ENST00000416263.3	ENSG00000229980.4	TOB1-AS1	processed_transcript	1.28327	0.446189	0.373154	0.690444	0.679992	0.480666	0.440522	0.725887
ENST00000561320.5	ENSG00000259380.5	RP11-346D14.1	lincRNA	0.927211	1.03868	0.907271	0.529319	0.874194	1.21951	0.509214	0.967123
ENST00000377879.7	ENSG00000204904.7	LINC01545	lincRNA	0.312033	0.138776	0.138554	0.710363	0.281262	0.114801	0	0.312784
ENST00000596472.1	ENSG00000268677.1	CTB-33G10.6	antisense	0.70987	0.423186	1.48897	0.656372	0.630889	1.40413	0.688193	1.15913
ENST00000521951.1	ENSG00000249859.7	PVT1	lincRNA	10.7281	15.962	14.7258	14.6225	12.7041	12.5301	13.3902	15.1797
ENST00000455774.1	ENSG00000224597.9	SVIL-AS1	antisense	0.184836	0.823635	0.16487	1.18498	1.32614	0	0.356017	0.918814
ENST00000432268.1	ENSG00000224959.1	AC017002.2	lincRNA	1.28528	2.81149	4.74156	4.59329	3.03494	2.46647	4.55219	3.1303
ENST00000514793.1	ENSG00000250999.1	RP11-1379J22.5	antisense	0.717766	0.319724	0.479781	0.32834	0.161081	0.132351	0.518071	0.714696
ENST00000441676.5	ENSG00000228106.5	RP11-452F19.3	lincRNA	0.430257	0.548966	0.364643	0.93003	1.63558e-17	2.48182	1.81867e-08	0.60578
ENST00000603199.1	ENSG00000270820.5	RP11-355B11.2	antisense	1.89745	2.07586	2.97669	3.58126	3.03134	4.29157	3.63583	2.05424
ENST00000400385.2	ENSG00000215458.8	AATBC	antisense	0.399607	0.280169	0.285059	0.20697	0.489332	0.204167	0.564419	0.35757
ENST00000503668.1	ENSG00000251164.1	HULC	lincRNA	0.138441	0.368992	0.735689	0	0	0.101686	0.53001	0.976325
ENST00000419296.1	ENSG00000204588.5	LINC01123	lincRNA	1.02346	1.1206	0.689484	0.741899	0.621909	1.09854	0.620607	0.547347
ENST00000561039.1	ENSG00000259536.5	RP11-111A22.1	antisense	0.403628	0.836523	0.476366	0.731849	0.365204	0.29635	0.514814	0.1357
ENST00000426261.6	ENSG00000272780.5	RP11-822E23.8	processed_transcript	0.962346	0.7486	1.04088	1.39139	1.27147	1.80936	3.18115	1.35909
ENST00000623894.1	ENSG00000278993.1	RP3-424M6.4	TEC	1.87443	1.67709	2.10538	1.90028	2.33004	1.42045	1.92025	1.15904
ENST00000517384.1	ENSG00000254230.1	RP11-582J16.3	antisense	0.506478	0.337219	1.11942	0.802198	0.229452	0.464455	0.483975	1.024
ENST00000429929.1	ENSG00000231646.5	FSIP2-AS1	antisense	0.576525	0.344061	0.0114427	0	0.285047	0.517222	0.213695	3.95652e-188
ENST00000623591.1	ENSG00000279799.1	AC006077.3	TEC	1.21892	2.90033	0.363424	0.560127	2.54254	2.40314	0.980586	2.00925
ENST00000508339.1	ENSG00000250682.5	LINC00491	lincRNA	0.421659	0.376875	1.68275e-07	0.200738	0.707045	1.22725	0.22431	1.20709e-06
ENST00000426575.1	ENSG00000227740.1	RP11-318C24.2	lincRNA	0.522345	0.370422	0.276142	0	0.760221	0.152935	0.199048	0.106284
ENST00000452467.1	ENSG00000225798.1	AC025918.2	antisense	0.93507	0.839953	0	0	0	1.16408	0.304816	0
ENST00000582505.1	ENSG00000263931.1	RP11-180P8.1	lincRNA	2.55321	1.36393	1.66639	0.932666	2.44873	1.75599	2.29054	3.73852
ENST00000442252.1	ENSG00000225541.1	AC002480.5	sense_overlapping	0	1.31808	0.796301	1.5105	0.381538	0.331811	0.470016	1.03149
ENST00000580180.5	ENSG00000175061.17	LRRC75A-AS1	processed_transcript	264.235	249.652	266.42	261.033	358.658	211.762	358.677	187.192
ENST00000583962.1	ENSG00000233098.8	CCDC144NL-AS1	antisense	0.358309	0.53967	0.372823	0.36653	0.671037	0.908285	0.743551	0.33253
ENST00000487066.5	ENSG00000175061.17	LRRC75A-AS1	processed_transcript	55.5829	68.8633	57.197	51.7021	46.1281	53.4156	42.0575	47.6309
ENST00000599421.1	ENSG00000237945.7	LINC00649	antisense	10.447	7.62971	5.88303	5.1768	8.45537	8.62343	5.57479	6.10571
ENST00000619443.1	ENSG00000274370.1	AC144831.3	lincRNA	3.29321	1.35655	1.76525	1.06245	3.09537	1.72411	1.01026	2.38411
ENST00000599676.1	ENSG00000269243.1	CTD-2231E14.8	antisense	60.2898	65.9546	65.4701	63.516	55.4276	63.9392	58.3434	54.2782
ENST00000533528.1	ENSG00000246067.7	RAB30-AS1	lincRNA	1.79555	1.62362	0.829688	1.71096	0.769783	1.01676	1.33382	1.24661
ENST00000568697.1	ENSG00000187185.4	CTD-2600O9.1	lincRNA	2.23295	1.03131	1.85406	2.76218	0.738186	0.379219	1.24213	1.98959
ENST00000514146.1	ENSG00000248275.1	TRIM52-AS1	processed_transcript	3.6378	3.79397	6.12475	4.57186	5.45911	3.7959	8.28389	6.12497
ENST00000512932.5	ENSG00000251022.6	THAP9-AS1	antisense	1.98306	3.9927	3.40664	3.67326	4.71688	3.69525	4.84864	5.21969
ENST00000499430.6	ENSG00000247708.7	STX18-AS1	antisense	1.96383	0.868448	1.89555	1.59667	2.22513	1.91465	2.89532	1.77075
ENST00000573939.1	ENSG00000215067.9	ALOX12-AS1	antisense	1.12004	1.92349	1.8556	1.18616	0.579647	1.82124	1.70141	0.501506
ENST00000600364.2	ENSG00000269145.2	AC007192.6	antisense	1.58049	1.23351	1.7656	1.26965	3.88924	2.62764	1.71522	3.91408
ENST00000592689.5	ENSG00000237298.8	TTN-AS1	antisense	0.391322	0.45936	0.38421	0.290295	0.642491	0.262992	0.292544	0.298896
ENST00000437157.3	ENSG00000228526.3	RP3-510D11.1	lincRNA	2.88789	3.76232	3.79036	2.19443	4.87774	2.53785	1.53192	1.02141
ENST00000425048.1	ENSG00000226037.1	LINC01040	lincRNA	0	0	0.450233	0.828383	0	0	0.194728	0.104077
ENST00000536447.6	ENSG00000237037.9	NDUFA6-AS1	processed_transcript	0.325368	0.503963	0.285671	0.364481	0.594365	0.415794	0.308973	0.666499
ENST00000500850.2	ENSG00000246283.2	CTD-2036P10.3	lincRNA	1.62592	1.58347	1.71096	2.42657	2.28408	1.44472	3.04073	4.52421
ENST00000456582.1	ENSG00000235501.5	RP4-639F20.1	antisense	1.47072	0.468082	1.50592	0.428074	0.589771	6.25561e-08	2.04553	0.786688
ENST00000606856.1	ENSG00000273071.1	RP11-337C18.10	processed_transcript	7.06725e-05	0.518952	3.15745e-05	0.743292	0.607522	6.47336e-20	0.453276	0.000145821
ENST00000413987.1	ENSG00000242125.3	SNHG3	sense_intronic	35.3932	36.9418	29.5157	26.5602	43.5311	33.2704	41.7617	30.2893
ENST00000594939.1	ENSG00000269495.1	CTB-147C22.8	antisense	0.615266	0	0	0	0	0	0	0
ENST00000499670.2	ENSG00000246731.2	MGC16275	antisense	1.12454	1.31045	0.994632	0.87603	1.6724	1.47987	1.25606	1.19291
ENST00000482019.1	ENSG00000240006.1	RP11-200A1.1	lincRNA	0	0	0	0.793368	0	0	0.815648	0.691427
ENST00000565685.1	ENSG00000261687.1	RP11-473C18.3	antisense	1.20025	0.800387	1.86362	1.77391	1.89529	0.992961	1.15057	2.25975
ENST00000558174.5	ENSG00000250988.7	SNHG21	antisense	2.18334	3.00671	2.78358	2.30554	4.81192	1.36385	7.15182	1.40333
ENST00000614663.4	ENSG00000274372.4	RP11-94I2.4	lincRNA	0.518852	0.770063	0.15399	0.158029	0.777159	0	0.997805	0.17253
ENST00000430001.1	ENSG00000224649.1	AF124730.4	antisense	0	0	0	0	0	0	0.513433	0.939679
ENST00000425678.1	ENSG00000231083.1	AC011747.6	lincRNA	0	0	0.952731	1.21975	0	0	0	0.407099
ENST00000447572.1	ENSG00000228452.1	RP5-994D16.9	antisense	1.08116	1.44485	1.76676	0.164881	1.13214	0.797489	0.867153	1.0763
ENST00000591263.5	ENSG00000267278.5	MAP3K14-AS1	antisense	0.238041	1.23928	0	0.435283	0.368247	0.457189	0.398015	0
ENST00000532357.1	ENSG00000254833.1	RP11-50B3.2	lincRNA	0.265759	0.590066	0.352769	0	0.240531	0	0.127084	0.268173
ENST00000514729.1	ENSG00000248932.5	RP11-319G6.1	antisense	1.63981	1.2527	1.77179	0.954305	1.51561	1.47307	0.643825	0.844976
ENST00000590715.1	ENSG00000267783.1	CTB-55O6.10	antisense	0	0	0	0	0	0	0	0.533194
ENST00000621575.1	ENSG00000276672.1	RP11-142E9.1	sense_intronic	0.891032	1.69063	1.46272	1.1919	1.48565	1.71072	1.39015	0.512097
ENST00000505645.1	ENSG00000249492.1	RP11-159F24.3	processed_transcript	0.181715	0.647645	0.162009	0.332646	0	0.268116	0.874652	0.18082
ENST00000633295.1	ENSG00000282508.1	LINC01002	processed_transcript	0	0	0.310542	0.478062	0.313305	0.642655	0	0.347717
ENST00000450930.1	ENSG00000229931.1	RP1-151F17.1	antisense	3.86291	2.44685	1.26533	1.99087	1.80521	1.6167	0.631383	1.68144
ENST00000505151.5	ENSG00000233937.6	CTC-338M12.4	processed_transcript	2.02771	1.22428	1.72166	1.30323	2.44991	1.28412	2.77522	1.93253
ENST00000446884.1	ENSG00000236751.1	LINC01186	lincRNA	0	0.200412	0.299025	1.42738	0	0	0.323273	0.343981
ENST00000609111.1	ENSG00000272734.1	ADIRF-AS1	processed_transcript	1.64755	0.880207	0.769731	0.758002	1.43445	0.935296	0.51878	0.444468
ENST00000413842.1	ENSG00000235726.5	AC010148.1	processed_transcript	0.336215	1.13242	0.905414	0.785448	0.619786	0.732759	0.489952	0.571946
ENST00000569906.1	ENSG00000260081.1	RP11-66N11.8	antisense	0.590628	0.298778	0.296461	0.302663	0.0770245	0.3698	0.561103	0.345372
ENST00000556070.5	ENSG00000189223.13	PAX8-AS1	processed_transcript	2.19517	2.97605	3.35775	2.13904e-27	3.47446	2.34946	1.66345	2.42454
ENST00000515614.2	ENSG00000249628.2	LINC00942	lincRNA	3.12797	13.4202	5.68272	10.4658	21.7565	14.5534	25.2941	3.30344
ENST00000580790.1	ENSG00000271816.1	BMS1P4	processed_transcript	1.45373	1.16557	1.27401	1.04996	1.35492	1.29189	1.57802	0.807467
ENST00000323813.3	ENSG00000176912.3	TYMSOS	processed_transcript	0.79005	0.953018	0.944457	0.513871	1.43531	0.51223	1.75583	1.1803
ENST00000620711.1	ENSG00000259972.2	AC009120.6	processed_transcript	16.4985	19.9135	17.5544	11.8575	25.2165	14.6625	10.6226	19.6886
ENST00000624099.1	ENSG00000279520.1	RP11-20I23.2	TEC	0.548887	0.519071	0.718266	0.487312	0.865938	0.769702	0.59221	0.528505
ENST00000415172.1	ENSG00000232998.1	VPS13A-AS1	antisense	0.785783	0.279601	0.13959	0.143144	0.42489	0.115653	0.301592	0.314967
ENST00000369843.3	ENSG00000228703.1	RP5-1160K1.6	antisense	0.680055	1.03292	1.11155	1.31054	0.707884	1.42115	0.832126	0.891436
ENST00000570202.1	ENSG00000260608.1	RP11-382A20.7	antisense	1.22339	2.18907	0.440422	1.58588	2.17149	1.08979	1.89953	1.19588
ENST00000612441.1	ENSG00000274885.1	RP11-268P4.6	sense_intronic	0.183262	0.489921	0.163427	0.16779	0.822003	0.811323	0.705825	0.546839
ENST00000412639.2	ENSG00000234546.2	RP3-510D11.2	lincRNA	2.09279	1.07886	0.762909	0.570115	1.11967	2.20225	0.660308	0.959137
ENST00000435621.3	ENSG00000257475.2	RP11-983P16.2	sense_intronic	0.739832	0.789265	0.656214	0.6726	1.06851	0.870304	0.283604	0.445995
ENST00000563434.1	ENSG00000259953.1	RP11-4O1.2	sense_overlapping	0.800518	0.428485	0.915338	0.670418	0.412468	0.359968	0.257254	0.752469
ENST00000421997.5	ENSG00000224081.7	LINC01057	lincRNA	0.640128	0.678429	1.12333	0.639372	0.954319	0.528981	0.623021	0.43384
ENST00000415917.2	ENSG00000272140.2	RP11-574K11.29	lincRNA	0.840841	0.547211	0.97106	1.30446	0.954293	0.757283	0.721542	0.991264
ENST00000518128.5	ENSG00000253706.5	RP11-758M4.4	antisense	2.14449	2.36501	1.38707	1.66016	1.64008	1.45122	1.08772	1.68982
ENST00000610430.1	ENSG00000273893.1	RP1-101A2.1	sense_intronic	1.41879	1.67579	1.33141	1.27522	0.948074	0.899126	0.629898	0.289515
ENST00000609218.1	ENSG00000272945.1	CTD-3216D2.5	sense_intronic	0.378743	0.672441	1.4509	0.914034	0.915175	0.18523	0.361897	0.127638
ENST00000409518.1	ENSG00000222005.8	LINC01118	lincRNA	0.292196	0.323097	0	0.261373	0.534558	0.106596	0.0692879	0.149999
ENST00000606697.5	ENSG00000248092.7	NNT-AS1	antisense	1.87187	1.71758	2.11404	1.97023	2.07702	1.70812	1.62075	1.79096
ENST00000435627.1	ENSG00000227946.1	AC007383.3	lincRNA	1.681	0.8434	0.810044	0.49897	1.1881	0.938405	1.22451	1.26574
ENST00000558702.1	ENSG00000259215.1	RP11-253M7.4	lincRNA	0	0.2645	0	0	0.518629	0.879282	0.863114	0.28413
ENST00000624087.1	ENSG00000280287.1	RP13-554M15.7	TEC	0.335393	0.305009	0.310138	0.200456	0.550421	0.462806	0.579912	0.429906
ENST00000420367.1	ENSG00000203497.2	PDCD4-AS1	antisense	0.968773	0.214353	0.283499	0.217017	0.516219	0.412645	0.536595	0.66161
ENST00000454321.1	ENSG00000232807.2	RP11-536K7.3	antisense	0	0	0	1.18474	0	0	0.618815	0.909173
ENST00000623099.1	ENSG00000279098.1	RP11-15B17.4	TEC	0.437241	0.390538	0.392002	0.402994	0.389817	0.647514	0.211467	0.645833
ENST00000595680.1	ENSG00000268601.1	AC115522.3	lincRNA	0.276881	0	0.24523	2.261	0	0	1.06002	0.27895
ENST00000558105.1	ENSG00000259736.1	CRTC3-AS1	antisense	0.335125	0.298321	0.14907	0	0.753659	0.493763	0.805022	0.502237
ENST00000443799.5	ENSG00000234741.7	GAS5	processed_transcript	20.3895	25.0294	22.3683	26.814	26.5307	20.4947	30.888	20.5019
ENST00000614098.1	ENSG00000275056.1	RP11-127I20.8	sense_intronic	0.660986	0.673679	0.710962	0.58835	0.466942	0.777294	0.769256	0.3678
ENST00000389897.3	ENSG00000203288.3	RP11-98D18.9	antisense	1.09417	0.394224	0.303723	0.607157	0.365644	0.791202	0.622661	1.36655
ENST00000506606.1	ENSG00000248049.6	UBA6-AS1	antisense	0.948743	2.65555	1.59199	1.93216	1.03757	2.31156	1.85472	2.13176
ENST00000420707.5	ENSG00000237975.6	FLG-AS1	antisense	0	0.103713	0	0.174352	0.13571	0.948997	0	0.0669795
ENST00000431259.6	ENSG00000237298.8	TTN-AS1	antisense	3.27078	3.12947	0.815895	1.85536	2.9361	2.17442	1.53443	2.96182
ENST00000623067.1	ENSG00000259786.6	CTD-2118P12.1	lincRNA	0	0.126279	0	0	0	0.939712	0	0
ENST00000619625.4	ENSG00000225484.6	NUTM2B-AS1	antisense	0.759794	0.854606	1.09467	1.01162	1.07085	0.77993	1.04283	1.2295
ENST00000440276.2	ENSG00000230937.9	MIR205HG	processed_transcript	5.2019	2.71534	2.29599e-05	3.6758e-08	1.16954	4.78408	0	0.887734
ENST00000553747.5	ENSG00000259129.5	LINC00648	lincRNA	0	0.327014	0.887754	0	1.53612e-06	0.000121643	0	0
ENST00000574306.1	ENSG00000186594.12	MIR22HG	lincRNA	7.06046	10.7902	10.418	11.0143	9.46895	11.3654	9.66069	8.53989
ENST00000532946.1	ENSG00000255108.1	AP006621.8	antisense	1.18373	0.657721	0.409305	1.91527e-08	0.228324	0.238185	0.24397	1.18932
ENST00000418945.1	ENSG00000228506.1	RP11-98I9.4	antisense	4.38387	3.05021	3.73893	3.66605	3.72744	4.14932	3.4643	4.39651
ENST00000582727.1	ENSG00000232956.8	SNHG15	lincRNA	2.84639	3.62015	4.04542	2.66104	4.29578	2.74164	3.61771	2.37264
ENST00000488398	ENSG00000240877	RN7SL521P	misc_RNA	1.53827	0	0	0	0	1.18111	0.776353	0
ENST00000420171.1	ENSG00000230736.2	RP1-149A16.3	lincRNA	0.687835	0.433463	0.542383	0.522688	0.784625	0.261804	0.988614	0.44237
ENST00000544657.1	ENSG00000256967.1	RP11-273B20.1	antisense	0.703212	1.16582	0.718335	0.762626	1.69541	0.723711	1.35806	0.65007
ENST00000434942.1	ENSG00000242082.1	RP1-90G24.10	antisense	0.954562	0.361773	0.418211	0.487397	0.624228	0.944741	1.16332	0.841236
ENST00000428939.3	ENSG00000233429.9	HOTAIRM1	antisense	4.03003	2.266	2.80206	3.04013	2.23272	1.99153	2.57481	1.8038
ENST00000545440.5	ENSG00000255717.6	SNHG1	processed_transcript	2.23788	4.34834	2.6564	2.02013	5.24557	1.92507	9.31516	5.0383
ENST00000515055.1	ENSG00000250135.1	RP4-622L5.2	sense_intronic	4.86838e-05	3.80066e-12	1.82482e-05	5.75338e-06	2.18458	1.24396	2.369	1.36454
ENST00000409569.2	ENSG00000172965.14	MIR4435-2HG	lincRNA	47.8143	94.858	122.35	126.169	66.2119	62.7936	125.273	74.3955
ENST00000451786.5	ENSG00000231721.6	LINC-PINT	antisense	2.02687	1.83639	1.91686	1.24174	1.78606	1.71265	1.4071	2.37767
ENST00000517411.1	ENSG00000253716.5	LINC01604	antisense	1.27726	0.100493	0.21288	0.714959	0.232536	0.187664	0.219958	0.240199
ENST00000596521.1	ENSG00000268006.1	PTOV1-AS1	antisense	2.62292	1.79057	2.11286	2.37404	3.12254	2.24352	1.62799	2.58031
ENST00000600534.1	ENSG00000267858.5	MZF1-AS1	antisense	0.703688	0.525307	0.402615	0.36675	0.468599	0.564337	0.689191	0.637553
ENST00000445429.5	ENSG00000235257.8	ITGA9-AS1	processed_transcript	1.35026	0.266796	0.503524	1.04173	0.406134	0.661974	0.472909	0
ENST00000602886.1	ENSG00000270015.1	RP11-540B6.6	sense_intronic	5.91972	4.41552	4.67726	5.00957	6.11019	6.19225	6.46312	6.8137
ENST00000421293.1	ENSG00000182165.17	TP53TG1	lincRNA	0	0	0	0	1.22783	0.47478	0	0.873586
ENST00000569175.2	ENSG00000261731.2	CTD-2358C21.4	antisense	0.219736	0	0.591101	0	0.391729	0.325444	0.42515	0.432615
ENST00000593011.5	ENSG00000237975.6	FLG-AS1	antisense	0	0.0263736	0	0.136455	0.368739	0.661974	0	0
ENST00000588275.2	ENSG00000267147.2	CTC-548K16.1	lincRNA	0.658209	0.218478	0.866977	0.294995	0.976771	0.120174	1.09397	1.17945
ENST00000622634.1	ENSG00000274415.1	RP11-433J22.2	antisense	16.6294	6.52999	99.8261	122.098	8.54733	0.109169	75.8391	42.8318
ENST00000434729.5	ENSG00000174365.19	SNHG11	processed_transcript	1.02505	2.45122	2.46328	2.37183	2.09969	3.08063	2.68108	2.41499
ENST00000482382.1	ENSG00000239941.1	RP11-246A10.1	lincRNA	0	0.123802	0	0.126449	0.251933	0.51177	0	0.140343
ENST00000586942.5	ENSG00000163597.14	SNHG16	processed_transcript	8.42559	16.6519	10.3906	11.1079	10.4813	10.5203	13.4512	13.1947
ENST00000565934.1	ENSG00000260276.2	RP11-77H9.2	antisense	1.94196	2.09365	1.93575	2.03234	1.4396	1.58919	1.78194	2.95439
ENST00000433446.1	ENSG00000224046.1	AC005076.5	antisense	1.14967	0.799547	0.721084	0.588842	0.899938	1.13945	1.40381	0.92498
ENST00000426037.6	ENSG00000228889.6	UBAC2-AS1	lincRNA	1.6063	1.64044	0.981746	1.12313	1.68907	1.08479	1.32819	0.90882
ENST00000563011.1	ENSG00000260936.1	FTO-IT1	sense_intronic	0.395812	0.582444	0.422342	0.35178	0.323508	0.607875	0.124639	0.546473
ENST00000571219.1	ENSG00000262155.1	RP11-266L9.5	lincRNA	0.263822	0.465323	0.459419	0.864184	0.462365	0.478949	0.57183	0.604126
ENST00000421894.1	ENSG00000235313.1	HM13-IT1	sense_intronic	0	1.7412	1.41714	1.09561	0.669058	0.580492	0.380469	0
ENST00000628476.1	ENSG00000241288.7	RP11-379B18.5	processed_transcript	0.179247	0.105616	0.104574	0.213154	0.383487	0.391818	0	0.923748
ENST00000520422.5	ENSG00000253161.5	LINC01605	lincRNA	0.296886	0.485877	2.87101e-05	3.44213e-05	1.76869e-06	3.03297	0.083643	2.5519e-05
ENST00000525233.1	ENSG00000254791.1	FAR1-IT1	sense_intronic	0	0.628658	0.318882	0.328624	1.21756	0	0.342841	0
ENST00000425254.2	ENSG00000225975.6	LINC01534	lincRNA	1.50971	0.897673	0.908793	1.62144	1.4468	1.2894	2.10867	1.10913
ENST00000565387.2	ENSG00000261351.2	CTD-3185P2.1	antisense	1.02668	1.16635	1.08954	1.39332	1.8309	1.17341	2.06754	1.45003
ENST00000556919.1	ENSG00000258623.1	CTD-2325P2.3	antisense	0.398782	0.355738	0	0.183121	0	0.147359	0.192391	0.592242
ENST00000520360.5	ENSG00000240990.9	HOXA11-AS	antisense	0.123593	0.254569	0.215707	0.292736	0.416897	0.539306	0.62246	0.896575
ENST00000477249.6	ENSG00000175061.17	LRRC75A-AS1	processed_transcript	0.523628	0.525857	0.247843	1.34693e-19	6.94856e-28	0.410635	0.227416	1.11018e-14
ENST00000537869.5	ENSG00000255717.6	SNHG1	processed_transcript	1.74116	4.14521	9.5012	3.52756	4.52925	3.85624	7.56419	6.99912
ENST00000625445.1	ENSG00000281649.1	EBLN3	lincRNA	14.121	12.1852	13.4709	13.751	14.6439	19.6439	17.2928	25.7281
ENST00000448978.1	ENSG00000226696.5	LENG8-AS1	antisense	8.65995e-10	0.387212	1.05522	0.218722	1.66378	1.43082	1.52873	1.64362
ENST00000500800.2	ENSG00000245112.2	SMARCA5-AS1	antisense	28.8235	34.8759	33.1384	27.1971	30.4762	28.7986	38.2368	29.0604
ENST00000603233.1	ENSG00000270742.1	RP4-802A10.1	sense_intronic	0	0.341323	0.341812	0	0	0.706747	0.184501	0.569834
ENST00000420195.1	ENSG00000224660.1	SH3BP5-AS1	antisense	0.766532	0.652248	0.66188	0.513412	0.479293	0.698658	0.503104	0.524163
ENST00000380711.3	ENSG00000205559.3	CHKB-AS1	antisense	0.90499	0.688755	0.343035	1.0537	1.17086	1.04359	0.865095	1.30593
ENST00000551187.1	ENSG00000258122.1	RP11-61A14.1	antisense	1.13934	0.407301	0.613723	1.05185	0.405651	0.168879	0.882677	0.2238
ENST00000521609.5	ENSG00000206573.8	THUMPD3-AS1	antisense	10.7403	7.95332	7.07172	6.2251	5.12798	4.75517	6.86126	4.9357
ENST00000428689.5	ENSG00000244676.5	AL109761.5	antisense	0.243297	0.65296	0.437849	0	0	0	0.472124	0
ENST00000425669.1	ENSG00000240291.1	RP11-499P20.2	antisense	2.69199	2.28142	2.35408	2.93675	2.77291	1.68045	2.85884	3.06207
ENST00000448255.5	ENSG00000226383.5	AC093375.1	lincRNA	3.66364	2.34521	1.36808	0.977247	2.77837	2.67441	2.21961	1.27867
ENST00000602618.1	ENSG00000270115.1	RP11-415J8.7	lincRNA	0.576801	0.171434	0.515074	0	0.516619	0.283986	0	0
ENST00000428647.1	ENSG00000232164.1	AC092669.3	lincRNA	8.27705	10.5285	6.68825	7.33357	7.6022	12.7226	5.96616	7.76422
ENST00000624318.1	ENSG00000279476.1	RP11-391L3.3	TEC	0.236161	0.29734	0.703991	0.894161	0.452006	0.403845	0.396897	0.563441
ENST00000600047.1	ENSG00000268713.1	CTC-444N24.8	lincRNA	3.01814	1.93115	2.30336	2.87958	2.43099	2.00222	2.3502	3.24839
ENST00000591384.5	ENSG00000267123.5	CTD-2357A8.3	lincRNA	0.830044	0.795244	0.606186	0.989126	0.886418	1.61435	1.37704	2.77281
ENST00000427306.2	ENSG00000224032.6	EPB41L4A-AS1	lincRNA	1.01745	1.23041	1.55786	1.55728	2.56225	1.18918	1.42642	1.94566
ENST00000575922.5	ENSG00000260005.6	AC027601.1	antisense	0.787046	0.684456	0.508317	0.516262	0.625427	0.790044	0.388992	0.654317
ENST00000560199.1	ENSG00000259238.1	RP11-361D15.2	antisense	1.91937	2.45764	3.22184	1.27572	3.38939	3.46993	2.13621	2.92415
ENST00000443965.1	ENSG00000235385.1	GS1-600G8.5	lincRNA	0.0630806	1.66352e-07	0.490807	1.44732	8.00134e-05	0.000103369	0.60464	2.76685
ENST00000531661.1	ENSG00000254473.1	RP11-522I20.3	antisense	1.7831	2.85566	1.51073	2.78053	0.971437	1.78571	1.15997	1.38001
ENST00000625218.1	ENSG00000281649.1	EBLN3	lincRNA	2.90631	4.77789	6.73835	3.68229	2.90717	5.2923	5.22111	1.92957
ENST00000599742.1	ENSG00000249786.7	EAF1-AS1	antisense	1.71467	2.24036	1.50554	2.63442	1.86434	2.62357	1.86096	2.3414
ENST00000366116	ENSG00000203286	Metazoa_SRP	misc_RNA	0	0.911708	0	0	0	0	0	0
ENST00000548819.5	ENSG00000257285.5	RP11-298I3.1	antisense	0.692203	0	0.122615	0.125611	0.250351	0.406743	0.132503	0.418425
ENST00000430034.1	ENSG00000240801.1	AC132217.4	3prime_overlapping_ncrna	0	1.0357	0	0.336378	0.258807	0.652667	0.299305	0.140784
ENST00000623937.1	ENSG00000279901.1	CTD-2270P14.2	TEC	0.273723	0.643886	0.344465	0.45814	0.728867	0.92797	1.00371	0.379426
ENST00000572790.1	ENSG00000263050.1	RP11-667K14.3	lincRNA	0.435034	0.582807	0.389959	1.20264	0.387924	0.322087	0.841479	0.857031
ENST00000624190.1	ENSG00000279766.1	RP11-642A1.2	TEC	1.11135	1.164	0.978693	1.45499	0.643701	2.06992	0.96204	0.617339
ENST00000574364.1	ENSG00000263307.1	RP11-166B2.8	antisense	1.22236	1.08581	1.44292	1.97062	2.58007	1.69545	2.59891	1.64322
ENST00000454228.1	ENSG00000228275.1	ARMCX3-AS1	antisense	0.52733	0.782793	0.626293	0	0.315786	0.259199	0.507244	0.876039
ENST00000455788.1	ENSG00000236263.1	RP11-263K19.6	antisense	2.39925	2.84117	3.30292	5.79883	2.41259	1.76134	2.5497	3.49664
ENST00000455105.1	ENSG00000237343.1	RP11-763B22.4	lincRNA	0	0	0.566907	0	0	0	0	0.539193
ENST00000502511.1	ENSG00000188242.4	PP7080	antisense	4.20739	5.35853	4.5972	4.32813	6.21163	5.87277	11.5467	6.0725
ENST00000567888.1	ENSG00000260778.3	RP11-304L19.13	lincRNA	1.16452	0	0	1.16962	1.83103	0.905427	0	0
ENST00000604955.1	ENSG00000271156.1	RP11-642C5.1	lincRNA	0.995371	0.220877	0.329886	0.112558	0.902226	0.365031	0	0.125857
ENST00000416575.1	ENSG00000227210.1	AC079145.4	antisense	0.290928	0.129298	0	0.528708	0.131363	0.106921	0.418072	0.146256
ENST00000560706.5	ENSG00000247556.6	OIP5-AS1	processed_transcript	14.8117	15.0987	15.5869	16.1033	12.8764	12.4385	29.9987	7.73955
ENST00000606742.5	ENSG00000242759.6	LINC00882	lincRNA	0	4.12054e-07	1.62416e-38	0.640698	1.23389e-06	3.47304e-06	0	0
ENST00000399093.2	ENSG00000228157.4	AC007952.5	processed_transcript	0.464183	0	0.367845	0.838234	0.487591	0.36982	0	0.384208
ENST00000499966.1	ENSG00000246898.1	LINC00920	lincRNA	1.96692	1.97338	1.47554	1.31991	1.52338	2.08423	1.5971	1.60198
ENST00000625153.3	ENSG00000278932.3	bP-21264C1.2	lincRNA	0.378496	0.53375	0.458786	0.803598	1.25748	0.930682	2.1447	0.916808
ENST00000442418.5	ENSG00000224081.7	LINC01057	lincRNA	0.532096	0.697666	1.08633	1.05987	0.930687	0.234537	1.11729	1.07535
ENST00000466836.1	ENSG00000241313.2	WWTR1-AS1	antisense	0.386259	0.172212	0	0.177161	4.49677	0.285285	2.60677	0.766221
ENST00000613937.4	ENSG00000239665.8	RP11-295P9.3	processed_transcript	0.444171	0.336571	0.388919	0.679662	0.652242	0.370012	0.44177	0.356438
ENST00000441231.1	ENSG00000225479.1	PLCB1-IT1	sense_intronic	0	0	0	0	0.586675	0	0	0
ENST00000526061.5	ENSG00000254560.5	BBOX1-AS1	antisense	3.52611	3.28963	4.17645	5.12028	1.95012	4.62244	2.62734	1.49135
ENST00000442434.1	ENSG00000223692.1	DIP2A-IT1	sense_intronic	0	0	0	0.217547	0.627587	0.523611	0	0.230645
ENST00000599125.1	ENSG00000268015.1	CTD-2525I3.3	antisense	0	0.327494	0.10868	0.111236	0.111516	0.0902006	0.587374	0.248937
ENST00000546324.1	ENSG00000257038.1	RP11-800A3.7	antisense	0.563508	0.340092	0.568398	0.499238	0.546817	0.193897	0.307585	0.431766
ENST00000524181.5	ENSG00000177335.10	C8orf31	processed_transcript	6.54456	3.01348	2.63743	1.13767	1.32083	1.30783	1.06883	1.4627
ENST00000422971.1	ENSG00000238120.1	LINC01589	antisense	1.2789	1.76791	1.25926	3.09672	1.02721	2.29707	4.8986	4.71937
ENST00000598170.1	ENSG00000268460.1	DKFZp434J0226	processed_transcript	0.24769	0.191188	0.539533	0.878014	0.0285353	0.134962	0.029196	0.160915
ENST00000602488.5	ENSG00000223745.7	RP4-717I23.3	processed_transcript	0.553354	0	0	0	0	0.420532	0	0.499649
ENST00000452148.2	ENSG00000231806.2	PCAT7	antisense	3.08907	1.40527	1.18548	1.04059	1.33344	1.15798	0.973116	1.45273
ENST00000620459.1	ENSG00000274173.1	RP4-568C11.4	lincRNA	14.1624	25.5639	19.1421	22.9823	13.8045	16.8181	7.8237	9.25409
ENST00000560395.5	ENSG00000247809.7	NR2F2-AS1	antisense	0.954842	0.22123	0.791645	0.553962	0.694135	0.50509	1.01245	0
ENST00000602579.1	ENSG00000269994.1	RP11-276H19.2	lincRNA	8.32295	6.02994	4.13067	4.07016	5.34453	4.41713	2.77423	1.97698
ENST00000589120.1	ENSG00000267458.1	CTC-425F1.4	antisense	3.80506	7.00672	3.73481	3.84128	0.988161	2.96608	3.90903	3.03284
ENST00000521383.5	ENSG00000247081.7	BAALC-AS1	antisense	2.26443	1.45069	1.98744	2.35962	2.3069	1.60105	1.31715	2.68807
ENST00000586483.1	ENSG00000267598.1	CTC-250I14.6	antisense	3.52376	4.23593	4.51473	4.02719	3.15416	2.47121	5.12834	3.88046
ENST00000332012.5	ENSG00000185168.5	LINC00482	lincRNA	0.714058	0.575798	0.168411	0.299617	0.959659	0.526767	0.159496	0.352663
ENST00000581742	ENSG00000277483	RN7SL321P	misc_RNA	0	0	0	0	0	0	0.751931	0
ENST00000555866.5	ENSG00000247092.6	SNHG10	antisense	0	0	13.381	6.78285	3.99501	0	0	0
ENST00000597949.1	ENSG00000249786.7	EAF1-AS1	antisense	1.64253	1.83332	1.43108	1.46063	1.37799	1.00969	2.12565	2.83907
ENST00000603678.1	ENSG00000270894.1	AC015849.13	sense_overlapping	0.97871	0.437814	0	0.453109	0	0.181632	0.474882	0.717527
ENST00000427063.6	ENSG00000224597.9	SVIL-AS1	antisense	10.2133	13.1764	11.78	12.3875	9.94525	7.45318	11.5948	11.1265
ENST00000419190.1	ENSG00000234678.1	RP11-465N4.4	antisense	0.475458	0.350636	0.55642	0.0709819	0.434432	0.115708	0.150456	0.081212
ENST00000529783.1	ENSG00000225439.2	BOLA3-AS1	antisense	0.446056	0.0988968	0.491802	0.100601	0	0	0.638034	0.113221
ENST00000445000.2	ENSG00000244041.7	LINC01011	lincRNA	0.452436	0.310136	0.320519	0.281268	0.557404	0.413321	0.205016	0.279863
ENST00000598905.1	ENSG00000236778.7	INTS6-AS1	antisense	0.781034	0.517907	0.28502	0.348704	0.834688	1.0439	0.74	0.602816
ENST00000502419.1	ENSG00000248370.1	RP11-366H4.1	lincRNA	3.68621	5.20883	3.94723	4.39261	5.62348	4.73769	7.01875	5.78553
ENST00000533179.1	ENSG00000234899.9	SOX9-AS1	processed_transcript	0.200318	0.536122	0.179099	0	0.895824	0.592232	0.386619	0
ENST00000471754	ENSG00000239726	RN7SL688P	misc_RNA	1.14071	0	0	0	0.898744	0	0	0
ENST00000498979.6	ENSG00000245248.7	USP2-AS1	antisense	0.125673	0.333339	0.666305	0.804189	0.887473	0.930731	1.1535	0.893835
ENST00000614510.4	ENSG00000272419.5	RP11-403I13.8	processed_transcript	0.768099	0.763135	1.04793	0.725966	0.438171	0.908369	0.544514	0.645457
ENST00000553157.1	ENSG00000228288.6	PCAT6	antisense	0.00445262	0.500095	0.373975	0.232344	3.05792e-05	0.413472	0.942964	0.295005
ENST00000527847.5	ENSG00000254951.7	RP11-494M8.4	sense_overlapping	2.57242	0.705003	2.54495	2.30632	0.246241	0.0690913	0.58365	0.377393
ENST00000602703.1	ENSG00000269946.1	RP11-2B6.3	lincRNA	0	0	0	0	0	0	7.33665	0
ENST00000433005.1	ENSG00000237773.5	AC003075.4	antisense	0.291916	1.16766	0.229538	1.32639	0.52719	0.429156	0.559357	0.293463
ENST00000552486.1	ENSG00000258355.1	RP11-651L5.2	sense_intronic	0	0.563867	0	0	0.518146	0	0.621076	0
ENST00000369884.4	ENSG00000203886.4	CYP17A1-AS1	antisense	0.875308	0	0	0.32005	0	0.129063	0.336755	0.174531
ENST00000430356.3	ENSG00000237399.7	PITRM1-AS1	antisense	0.572816	1.12224	0.707398	0.488076	0.727599	0.539934	0.484831	0.646776
ENST00000442666.1	ENSG00000204380.4	AC005042.4	antisense	1.03857	0.656278	0.715678	0.995624	0.678437	0.162397	0.914876	0.913668
ENST00000619523.1	ENSG00000273760.1	CH17-360D5.3	lincRNA	6.36879	9.95816	7.85874	5.69825	6.36647	11.6723	1.96707	5.24474
ENST00000543969.1	ENSG00000256712.1	RP11-785H5.2	sense_intronic	0.307276	0.27595	0.279021	0	0.809282	0.458856	0.300356	0.295197
ENST00000531381.1	ENSG00000255248.6	RP11-166D19.1	sense_overlapping	0.00101373	0.575732	0.979961	1.67142	0.839194	1.60087	1.16614	0.00467914
ENST00000577814.1	ENSG00000264044.1	RP11-192H23.7	antisense	14.7776	14.3501	15.7985	15.4041	14.9639	16.032	15.3558	12.5704
ENST00000623505.1	ENSG00000279592.1	RP11-417N10.4	TEC	3.03186	1.97148	1.60133	2.19259	2.15148	1.12511	1.46178	2.18318
ENST00000624009.3	ENSG00000204054.11	LINC00963	processed_transcript	0.62617	0.52799	0.462777	0.478634	0.396856	0.762466	5.16242e-06	1.01441
ENST00000609575.1	ENSG00000272677.1	RP11-127B20.3	antisense	0.690577	0.306294	0.507878	0.519567	0.417991	0.168676	0.768662	0
ENST00000435049.1	ENSG00000238260.1	RP11-46F15.2	antisense	0.228358	0	0	0.20613	0.311046	0.501948	0.217841	0.231676
ENST00000444793.1	ENSG00000226403.1	RP11-31F19.1	sense_intronic	6.1614e-18	5.13423e-12	1.02999	1.13828	0.49392	0.399599	0.203302	2.2031e-25
ENST00000555771.2	ENSG00000259146.3	RP1-261D10.2	antisense	2.1205	0.290318	2.03021	1.19	0.293693	0.600553	1.09647	1.46859
ENST00000549651.1	ENSG00000257815.5	LINC01481	antisense	1.08525	0.615365	0.271345	0.459725	0.618304	1.18674	0.958685	0.485439
ENST00000427259.1	ENSG00000175611.11	LINC00476	processed_transcript	1.40997	1.20245	1.35707	1.24702	1.67987	1.24395	1.25024	1.22747
ENST00000539975.5	ENSG00000255717.6	SNHG1	processed_transcript	38.2265	49.6909	43.0836	41.9283	42.2147	48.239	45.4233	33.3111
ENST00000435695.1	ENSG00000237819.5	AC002454.1	antisense	0.000112176	0.617576	1.17501	0.638131	0.297852	1.33001e-07	0.446191	0.556775
ENST00000415124.1	ENSG00000233223.2	AC113189.5	antisense	0.400229	0.361144	0.735598	0	1.38358	0.301128	1.57923	0.375092
ENST00000602879.1	ENSG00000269889.1	RP11-816J6.3	antisense	0.143897	0.381848	0.441561	0.77212	0.329131	0.734853	0.477637	0.0738935
ENST00000481220.5	ENSG00000197989.13	SNHG12	antisense	1.36455e-122	0.753479	0.615125	0.838129	0.85421	0.525978	0.842878	0.466826
ENST00000521369.2	ENSG00000254615.2	RP11-395G23.3	lincRNA	3.68769	1.59069	1.92353	1.139	1.36464	3.08969	2.19507	2.78407
ENST00000518831.1	ENSG00000247317.3	RP11-273G15.2	lincRNA	0.869092	0.625133	1.45297	1.37673	1.75137	0.521295	0.874785	0.853088
ENST00000620696.1	ENSG00000187185.4	CTD-2600O9.1	lincRNA	2.62419	1.64992	3.6547	1.34868	0.787548	1.99969	1.71017	2.79624
ENST00000602328.1	ENSG00000270137.1	CTC-137K3.1	sense_intronic	0.268963	0.396977	0.551709	0.160988	0.327066	0.393148	0.170471	0.183209
ENST00000433465.1	ENSG00000223768.1	LINC00205	lincRNA	3.34009	2.05349	2.61854	2.89768	2.3147	2.72834	2.01903	3.5041
ENST00000597318.5	ENSG00000179818.13	PCBP1-AS1	processed_transcript	0.803055	4.16704e-06	4.59189e-05	0.000138825	0.633482	0.35758	0.00270272	0.0835397
ENST00000400362.2	ENSG00000215447.7	BX322557.10	processed_transcript	9.63946	6.59417	7.58376	9.42621	5.80654	10.5418	5.90613	7.89857
ENST00000588753.1	ENSG00000215424.9	MCM3AP-AS1	antisense	0.625728	0.666521	0.7743	0.33969	0.453681	0.734366	0.597806	0.914493
ENST00000602711.1	ENSG00000269899.1	RP11-589N15.2	sense_intronic	0	0	0	0	0	0	6.56282	0
ENST00000594027.5	ENSG00000268621.5	AC006262.5	lincRNA	4.67628e-09	3.36543e-08	2.02764	7.59444	0.658236	3.10909e-24	0.815648	1.74924
ENST00000585457.5	ENSG00000267080.5	ASB16-AS1	antisense	2.92789	2.08046	2.16734	1.74783	3.00422	2.65376	2.07839	2.30011
ENST00000507692.5	ENSG00000281398.2	SNHG4	processed_transcript	2.63745	3.94498	3.80637	2.66365	3.6684	3.86623	2.97436	2.84577
ENST00000445604.6	ENSG00000234665.8	RP11-262H14.3	lincRNA	1.45953	1.03446	0.989244	0.605484	1.21521	1.15762	1.16654	0.98805
ENST00000482040	ENSG00000241217	RN7SL809P	misc_RNA	3.07655	3.511	2.19575	1.50879	1.26083	4.13387	6.98718	0
ENST00000441052.1	ENSG00000235314.1	LINC00957	lincRNA	0.440075	0.210108	0.398654	0.45373	0.45733	0.452354	0.448781	1.32006
ENST00000503185.5	ENSG00000249592.5	RP11-440L14.1	antisense	1.65662	1.26823	0.386092	0.833588	0.73647	1.94504	1.71789e-35	1.17032
ENST00000622592.1	ENSG00000277693.1	AP003900.6	lincRNA	0	0	0	0	0.0641309	0.0511109	0	0.648052
ENST00000616866.1	ENSG00000277744.1	CTC-435M10.12	sense_intronic	0	0.565434	0.378129	0	0	0.312419	0	0.208334
ENST00000501817.6	ENSG00000245571.6	AP001258.4	lincRNA	1.77539	0.83959	0.714653	1.15069	0.606274	1.09083	0.436803	0.64971
ENST00000420509.1	ENSG00000227946.1	AC007383.3	lincRNA	4.30735	2.68931	2.75872	2.43592	2.84434	3.53409	2.66105	1.64999
ENST00000435967.1	ENSG00000272328.1	RP4-594A5.1	lincRNA	1.57188	1.42647	2.1075	0.613394	0.919997	1.646	1.01388	1.81464
ENST00000611189.1	ENSG00000274627.1	RP11-104N10.2	sense_intronic	1.60314	1.48528	1.34878	1.34771	2.14464	1.65573	1.56947	1.11262
ENST00000425750.2	ENSG00000237505.6	PKN2-AS1	antisense	0.749087	0.44206	1.24267	0.895456	0.607969	0.729491	0.711528	0.596408
ENST00000433510.2	ENSG00000272763.1	RP11-357H14.17	lincRNA	0.419615	1.88921	1.9776	2.46028	1.54389	1.70909	1.94184	2.08685
ENST00000425412.1	ENSG00000233461.5	RP11-295G20.2	antisense	0.878242	8.64505e-13	0.265405	0.27331	0.522945	0.664232	0.285697	0.847094
ENST00000531155.1	ENSG00000255404.1	RP11-770G2.5	antisense	6.51438	8.5141	5.50742	5.75441	7.85717	9.33069	3.66693	6.44806
ENST00000571113.1	ENSG00000262663.1	RP11-497H17.1	lincRNA	0	0.147995	0	0	0.748005	0.367412	0.159732	0
ENST00000342584.3	ENSG00000188242.4	PP7080	antisense	4.03059	4.04855	4.3272	4.90658	6.00838	5.48998	6.88259	5.15011
ENST00000595655.1	ENSG00000268149.1	CTD-3193O13.13	antisense	10.2649	7.97489	8.00787	9.67446	7.35518	10.9101	7.34301	9.21717
ENST00000535922.1	ENSG00000255949.1	AP003419.16	antisense	24.6922	32.255	24.2686	23.5207	40.4661	37.7403	33.7636	36.8492
ENST00000362821	ENSG00000199691	RN7SKP173	misc_RNA	0	1.62567	0	0	0	1.81663	0	0.533194
ENST00000417820.1	ENSG00000236519.1	LINC01424	antisense	0.547288	0.531903	0.622147	0.390053	0.301356	0.478284	0.362452	0.508427
ENST00000584926.5	ENSG00000175061.17	LRRC75A-AS1	processed_transcript	0.000166085	1.64515e-15	1.86957	0.0906597	1.04904	0.000335476	0.000278002	4.55785e-05
ENST00000558645.5	ENSG00000259264.5	RP11-60L3.1	antisense	7.64407e-34	0.381147	0	0	0.206478	1.25723	0	0
ENST00000494527	ENSG00000243702	RN7SL638P	misc_RNA	0	0	0	0	0	0	0	0.73144
ENST00000563228.5	ENSG00000261341.5	CTD-2568A17.1	lincRNA	0.344517	0.306778	0	0.786876	0.309657	0.634803	0.16562	0.859366
ENST00000413962.5	ENSG00000224043.7	CCNT2-AS1	antisense	0.660518	0.585729	0.38832	0.595696	0.200076	0.322502	0.314871	0.335454
ENST00000587078.1	ENSG00000267198.1	RP11-798G7.6	lincRNA	0.504653	0.599001	1.04767	0.767801	0.302608	0.247863	1.29318	1.51232
ENST00000524264.5	ENSG00000245275.7	SAP30L-AS1	antisense	0.595948	1.08602	0.573246	0.624434	1.13162	0.892424	0.512529	0.796773
ENST00000562904.1	ENSG00000261584.1	RP11-457M11.5	lincRNA	0.610608	0.333409	0.227946	0.180299	0.643377	0.295684	0.301527	0.241926
ENST00000416061.1	ENSG00000232828.1	AF196970.3	antisense	5.12457	6.20817	6.2596	5.3646	6.20304	4.98037	6.35228	5.60215
ENST00000603283.5	ENSG00000230937.9	MIR205HG	processed_transcript	0.232674	0.219059	1.13304e-14	0	1.55991e-167	0.674511	0	0.240895
ENST00000528650.1	ENSG00000254452.1	RP11-867G23.4	antisense	44.8524	62.3369	53.1096	46.2503	54.3316	41.6366	52.1223	48.5176
ENST00000592758.1	ENSG00000267469.1	AC005944.2	antisense	6.74824	4.5555	5.25681	4.40527	5.49484	4.063	4.51902	2.58607
ENST00000513815.1	ENSG00000250682.5	LINC00491	lincRNA	1.22882	0.594198	0.149212	0.568707	0.306757	1.35088	4.77598e-07	0.156052
ENST00000592750.5	ENSG00000237298.8	TTN-AS1	antisense	0.450477	0	0.154046	0.292907	1.05609	0.240943	0.149662	0
ENST00000499346.6	ENSG00000245937.7	LINC01184	lincRNA	2.45273	1.8953	1.87359	1.48738	2.14703	1.39342	2.29961	1.63531
ENST00000608770.1	ENSG00000272732.1	RP5-1159O4.2	lincRNA	1.4945	1.15691	0.93005	0.999976	0.590362	0.753352	0.143796	0.348785
ENST00000527113.1	ENSG00000254815.5	RP11-496I9.1	antisense	0.518131	0.414615	0.343507	0.311499	5.31453e-15	0.865629	0.13944	0.000498205
ENST00000435378.5	ENSG00000228106.5	RP11-452F19.3	lincRNA	1.01202	0.344946	1.2135	1.18245	0.904732	2.87883	0.504149	0.000107338
ENST00000421648.1	ENSG00000229153.5	EPHA1-AS1	antisense	5.40579	6.26103	6.4246	9.23336	3.23469	4.91785	10.7527	6.99596
ENST00000624479.1	ENSG00000280227.1	RP11-454F8.3	TEC	0	0.251719	0.125503	0	0.255978	0.104064	0.135616	0.570238
ENST00000617574.1	ENSG00000274093.1	RP11-140H17.2	sense_intronic	1.62078	2.06981	1.66387	0.427799	1.44173	0.686647	2.01895	0.454342
ENST00000609557.1	ENSG00000235989.3	MORC2-AS1	antisense	0.122647	0.544254	0.108364	0	0.444819	0.17988	0.117134	0.248252
ENST00000564612.2	ENSG00000261101.2	RP4-545K15.5	sense_overlapping	0.104723	0.185665	0.3691	0.471679	0.285765	0.91987	0.39908	0.106535
ENST00000532353.1	ENSG00000231889.7	TRAF3IP2-AS1	antisense	0.390199	0.230986	0.11505	0.235611	0.824443	0.28636	0.248692	0.262708
ENST00000505877.5	ENSG00000248131.5	LINC01194	lincRNA	1.24655	1.68525	1.68983	1.52111	1.60203	2.66339	1.27696	1.93652
ENST00000584986.1	ENSG00000264647.1	RP11-68I3.7	antisense	1.07388	0	0	0	0	0	0	0
ENST00000475089.5	ENSG00000244479.6	OR2A1-AS1	antisense	0.496249	0.330352	0	0.112224	0	0.181982	0.118509	0.502028
ENST00000444717.1	ENSG00000261582.1	RP4-614O4.11	antisense	9.05745e-165	0.579115	0.143005	0.441232	0.145318	0.58674	0.463477	0.977826
ENST00000586324.1	ENSG00000267605.5	CTD-3220F14.1	lincRNA	0.153786	0.136771	0.136526	0.139977	0.554698	0.226267	0.147495	0.462763
ENST00000464612.5	ENSG00000197989.13	SNHG12	antisense	1.94142	3.69696	3.18852	3.20754	3.93462	1.74374	2.52555	3.76827
ENST00000580385.1	ENSG00000265393.1	CTD-2517M22.17	antisense	2.74862	1.65757	2.11897	2.18489	0.784433	1.38438	2.2703	0
ENST00000580835	ENSG00000264916	RN7SL230P	misc_RNA	0	1.28075	0	0	0	0	0.706879	0
ENST00000629771.2	ENSG00000236051.6	MYCBP2-AS1	antisense	3.5036e-179	7.70039e-51	1.18067e-31	8.63848e-57	6.87215e-173	9.15985e-86	1.93214	1.15465e-45
ENST00000548203.1	ENSG00000257622.1	RP11-44N21.4	processed_transcript	1.77819	9.63077e-06	0.24306	5.01554e-08	0.000419573	1.16284e-05	0.099553	8.42466e-05
ENST00000528133.1	ENSG00000254676.1	RP11-727A23.4	sense_overlapping	0.586664	0.864492	0.45673	0.34924	0.955359	0.380178	0.247044	0.268317
ENST00000414142.5	ENSG00000196756.11	SNHG17	processed_transcript	2.44945	2.97554	4.24963	3.01393	3.7694	2.80765	3.62613	2.89793
ENST00000595301.1	ENSG00000268201.1	CTD-3138B18.6	sense_intronic	1.55284	1.00354	0.875573	0.256316	0.637897	0.933455	2.43292	1.27899
ENST00000431679.5	ENSG00000244219.6	GS1-259H13.2	lincRNA	0.316133	3.50669e-06	0.137978	0.278248	0.286989	0.204431	0.749171	0.330462
ENST00000366153.2	ENSG00000203327.2	AC012358.7	antisense	0.833501	0.17005	0.224582	0.114476	0.411191	0.420638	0.182216	0.131999
ENST00000450081.5	ENSG00000215190.8	LINC00680	lincRNA	2.35313e-07	0.805305	1.01803	0.354318	7.73475e-06	0.141964	2.56236e-05	0.478133
ENST00000563632.1	ENSG00000261488.1	RP11-757F18.5	antisense	1.24534	1.16542	1.06204	1.39472	0.750308	1.90075	0.431058	1.79937
ENST00000588658.1	ENSG00000267169.1	CTB-55O6.12	antisense	0.750388	0.864698	0.831447	0.614361	0.460521	1.07075	0.835956	0.819587
ENST00000503470.1	ENSG00000248559.1	RP11-215P8.3	antisense	0.313169	0.417858	0.13907	0.427819	0.423386	0.576126	0.150236	0
ENST00000568070.1	ENSG00000260528.3	FAM157C	lincRNA	0	0	0.163427	0	0.164401	0.135221	0.529368	0.911398
ENST00000505089.6	ENSG00000248360.7	LINC00504	lincRNA	0.134756	0.158073	0.106938	0.118538	0.0729339	1.474	0.0843588	0.294275
ENST00000612330.1	ENSG00000277969.1	CTB-58E17.1	lincRNA	2.59972	2.93874	3.2102	2.87351	3.40693	2.75413	3.29705	2.75402
ENST00000563810.1	ENSG00000260588.1	RP11-930P14.2	lincRNA	0.874176	1.54204	0.761355	0.974024	0.858086	1.00358	0.983506	0.880075
ENST00000450917.1	ENSG00000235078.1	AC142528.1	antisense	1.12121	0.677988	1.23925	1.36816	0.974057	0.902879	1.22899	1.15588
ENST00000589310.1	ENSG00000267308.1	AC004510.3	lincRNA	0	0.196279	0	0.202566	0	0	0.850301	0.216308
ENST00000513358.3	ENSG00000250899.3	RP11-253E3.3	lincRNA	2.99883	4.1837	7.85191	9.68305	4.93742	2.55628	9.53907	7.44926
ENST00000606617.1	ENSG00000272478.1	RP1-317E23.7	antisense	2.09654e-72	20.2304	2.8366e-38	20.2534	4.11356	2.44356e-12	6.93e-28	0.594123
ENST00000595201.1	ENSG00000268583.1	CTC-453G23.8	antisense	0.804738	0.238254	0.237425	0.243168	0.485456	0.196942	0.128295	0
ENST00000525941.1	ENSG00000255284.1	AP006621.5	lincRNA	2.47668	0.941744	1.24954	2.98323	1.64055	1.29667	1.12564	1.55378
ENST00000549438.1	ENSG00000258317.1	RP11-603J24.5	antisense	1.0131	0.656971	1.12433	0.7241	0.432891	0.985026	0.832178	0.625097
ENST00000623573.1	ENSG00000280212.1	RP11-49K24.3	TEC	0	0.164727	0	0	0	0.545614	0	0
ENST00000421619.1	ENSG00000224409.1	RP11-114B7.6	antisense	0.286927	0	0	0.535069	0.252782	0.427684	0	0
ENST00000414784.1	ENSG00000243389.1	AC012442.5	3prime_overlapping_ncrna	1.19624	0.133806	0	2.99863e-05	0.105276	0.177509	0	0
ENST00000262795.5	ENSG00000251322.7	SHANK3	processed_transcript	2.44921	3.29646	4.08314	3.144	3.3836	2.73521	4.9398	4.18874
ENST00000456532.1	ENSG00000231566.1	RP5-1158E12.3	lincRNA	0.330664	3.56808	2.71088	3.10355	1.44566	1.48438	2.59216	2.5252
ENST00000451982.6	ENSG00000242086.8	LINC00969	lincRNA	2.56374	2.64379	1.45395	2.12437	1.38928	2.28707	1.17764	1.85593
ENST00000448869.1	ENSG00000229953.1	RP11-284F21.7	antisense	2.34868	4.38103	5.67304	2.85816	2.75689	4.04378	3.90446	2.66135
ENST00000521586.1	ENSG00000253929.1	CASC21	lincRNA	0	2.36562	3.30345	5.10555	0.698851	2.65682	4.36789	2.92576
ENST00000439057.5	ENSG00000236200.5	KDM4A-AS1	antisense	0	0.0864698	0.0858975	0.0877744	0.266641	0.356918	1.11461	0.397942
ENST00000414282.5	ENSG00000233016.6	SNHG7	antisense	5.94112	8.897	10.2122	7.76636	11.1081	7.20055	14.6242	10.2169
ENST00000515108.1	ENSG00000215068.7	AC025171.1	antisense	0.112671	0.246964	0.000100872	0.324316	3.42623e-05	0.574844	0.0154971	0.0572518
ENST00000582558.1	ENSG00000264569.1	RP13-650J16.1	antisense	0	0	0	0	0	0.529905	0	0.60676
ENST00000435523.5	ENSG00000231721.6	LINC-PINT	antisense	0.861086	0.271714	0.716796	0.140686	0.562065	0.269094	0.633258	0.326893
ENST00000552576.2	ENSG00000258056.2	RP11-644F5.11	antisense	3.58995	2.66105	3.06767	3.88557	2.84292	2.84428	2.67619	2.86915
ENST00000441217.1	ENSG00000235499.1	AC073046.25	lincRNA	5.34166	6.39224	9.6869	4.43403	10.44	4.87007	6.08455	6.00427
ENST00000608677.1	ENSG00000273350.1	RP4-539M6.20	sense_intronic	1.10378	0	0	0	0.487141	0.616349	0.806355	0.534797
ENST00000485071.2	ENSG00000274272.1	RP11-44M6.7	processed_transcript	1.39049	1.05339	1.42235	0.905174	0.911532	0.737585	0.963686	0.744953
ENST00000513051.5	ENSG00000248131.5	LINC01194	lincRNA	1.2365	1.15451	0.588835	2.08367	2.44764	2.12625	2.66898	1.07943
ENST00000430259.1	ENSG00000239415.1	AP001469.9	antisense	0.753566	0.600168	0.655925	0.989494	0.672922	1.2001	0.870257	1.11397
ENST00000447171.1	ENSG00000223813.2	AC007255.8	antisense	0.782084	0.235549	1.27517	0.570461	0.509037	0.288716	0.706314	0.441215
ENST00000560750.1	ENSG00000179523.4	EIF3J-AS1	lincRNA	1.32252	0.515339	1.46915	0.895655	0.681634	1.67298	0.341906	0.98037
ENST00000448190.6	ENSG00000281398.2	SNHG4	processed_transcript	1.37728	2.35652	0.719478	1.71591	3.37461	2.41839	3.26957	4.44808
ENST00000522183.1	ENSG00000249395.2	CASC9	lincRNA	1.65308	1.91589	1.11481	1.31684	0.836544	1.82788	1.03813	1.33945
ENST00000423737.5	ENSG00000224271.5	RP11-191L9.4	lincRNA	1.14466	1.29967	0.7578	1.11921	1.34002	1.02789	1.03904	1.56085
ENST00000417096.5	ENSG00000234902.6	AC007879.2	lincRNA	0	0.122997	0.122615	0.251223	0	0.305057	0.662513	0
ENST00000435813.6	ENSG00000231131.6	LINC01468	lincRNA	0	0.416649	0.103128	0	0.972735	7.72829	0.72522	1.33658
ENST00000411839.1	ENSG00000226644.5	RP11-128M1.1	lincRNA	0	0.394632	0	0.26904	0.400692	0.54394	0.283604	0.445995
ENST00000446001.1	ENSG00000237786.1	GFOD1-AS1	antisense	2.44	3.97751	3.1704	4.20325	2.0793	4.06347	3.39345	3.57955
ENST00000560740.1	ENSG00000259644.1	RP11-680F8.4	sense_intronic	1.44536	1.34467	1.22681	0.971051	1.04257	0.90891	0.553168	0.89118
ENST00000586452.5	ENSG00000237298.8	TTN-AS1	antisense	0.0794656	0.226153	0.441335	0.330137	0.656871	0.7845	0.655839	0.530287
ENST00000586761.2	ENSG00000266993.3	RP4-657D16.3	antisense	0.560137	0.148069	1.07627	0.443058	0.510265	0.354238	0.81022	0.400629
ENST00000439156.2	ENSG00000226476.2	RP11-776H12.1	lincRNA	3.48902	2.78413	1.15752	1.52035	2.5536	3.21773	1.8792	1.46936
ENST00000367073.5	ENSG00000203711.11	C6orf99	lincRNA	2.87368	2.38495	1.41945	3.10161	1.90534	1.79912	5.40049	6.55876
ENST00000624007.1	ENSG00000280023.1	LLNLR-276H7.1	TEC	0.366491	0.324204	0.578488	0.393419	0.670446	0.213925	0.764793	0.150499
ENST00000482799.2	ENSG00000242687.2	AC004893.11	antisense	0.11193	0.138206	0.342649	0.446164	0.570943	0.231505	0.518859	0.574982
ENST00000526176.1	ENSG00000232995.7	RGS5	antisense	0.392574	0.232404	0.231529	0.592712	1.18478	0.768335	0.375348	0.39637
ENST00000308604.5	ENSG00000172965.14	MIR4435-2HG	lincRNA	3.29901e-12	0.200289	0.375311	0.377658	0.378056	6.73434e-20	0.381913	0.774666
ENST00000449168.1	ENSG00000229750.1	AC096649.2	antisense	0.51267	0	0.608429	0	0.307271	0.251869	0	0.341149
ENST00000582570.1	ENSG00000132204.13	LINC00470	lincRNA	0.594579	0.105513	0.420032	0.322351	0.215786	0.610196	0.113513	0.361437
ENST00000462662.1	ENSG00000273184.1	RP11-212P7.3	processed_transcript	1.46266	5.8329	1.09229	5.44577	2.14925	2.5478	4.98579	1.07014
ENST00000484055	ENSG00000240823	RN7SL23P	misc_RNA	0	1.04832	4.44777	1.1443	8.0887	3.54546	2.33473	2.77644
ENST00000500941.2	ENSG00000244952.2	RP11-1000B6.5	lincRNA	1.2371	0.547724	0.776663	0.396567	0.644869	1.22689	1.00793	0.541921
ENST00000565256.1	ENSG00000234912.9	SNHG20	processed_transcript	2.8087	2.30266	0.00317659	1.12992	3.58473	1.57785	2.48277	1.72328
ENST00000622171.1	ENSG00000237945.7	LINC00649	antisense	0	0	0	14.6716	15.3526	0	0	6.70391
ENST00000568354.1	ENSG00000260277.1	RP11-101E7.2	antisense	0.614551	1.37975	0.837064	2.29928	1.07904	1.37657	1.20142	1.47598
ENST00000573982.1	ENSG00000261938.1	RP11-461A8.1	lincRNA	0	0.457031	0	0	0	0.382179	1.00322	0.460632
ENST00000560967.1	ENSG00000259352.1	RP11-109D20.2	antisense	1.18964	0.638335	1.92532	1.10024	3.38254	0.529522	3.22981	1.39812
ENST00000532831.1	ENSG00000246174.7	KCTD21-AS1	antisense	1.43241	1.53051	1.30377	1.21398	0.844845	1.55591	0.983724	1.38479
ENST00000619867.4	ENSG00000278811.4	LINC00624	antisense	0.226859	0.373178	0.407528	0.28048	0.475276	0.559472	0.469604	0.394864
ENST00000592720.1	ENSG00000267232.1	CTB-31O20.9	lincRNA	1.66567	1.13758	1.01972	0.928022	1.50882	1.78624	0.979688	0.906284
ENST00000449005.5	ENSG00000228794.8	LINC01128	processed_transcript	0.874753	1.00132	1.14248	1.34177	0.816484	0.547963	1.44664	0.412382
ENST00000591932.5	ENSG00000267106.5	ZNF561-AS1	processed_transcript	0.946525	0.141614	1.03967	1.55566	1.22682	1.32384	0.879924	0.47602
ENST00000501918.2	ENSG00000245385.2	RP11-334E6.10	antisense	4.43777	6.29004	4.38453	4.64766	7.24886	4.23653	4.57799	9.53315
ENST00000500496.2	ENSG00000245479.2	LINC01585	sense_overlapping	0.286734	0.397744	0.428933	0.181905	0.376847	0.208526	0.15472	0.551888
ENST00000602411.1	ENSG00000269894.1	RP11-1020A11.1	sense_intronic	0.419372	0.496832	0	0.253744	0.379098	0.513457	0.535276	0
ENST00000425438.1	ENSG00000198221.8	MLLT4-AS1	lincRNA	0.628243	0	0	0.609395	0	0	0	0
ENST00000555688.1	ENSG00000258441.1	LINC00641	processed_transcript	1.6431	2.64857	3.20757	2.76	2.48158	2.63372	2.08294	2.71124
ENST00000623414.1	ENSG00000279569.1	RP11-394B2.1	TEC	12.3783	11.2237	14.2925	11.7139	13.6078	10.2375	12.0832	14.2718
ENST00000517525.1	ENSG00000249859.7	PVT1	lincRNA	1.36455	3.6368	3.04614	2.26722	1.56427	1.51552	1.98953	1.23389
ENST00000573187.1	ENSG00000233223.2	AC113189.5	antisense	1.98335	1.49388	2.70647	1.60601	1.62522	1.37841	3.77617	3.23346
ENST00000362449	ENSG00000199319	RN7SKP25	misc_RNA	0	0.595753	0	0	0	0	0	0
ENST00000526642.1	ENSG00000254894.1	NAV2-AS1	antisense	2.69654	1.93055	3.74619	3.26917	1.60399	1.59407	0.296381	3.06061
ENST00000464966	ENSG00000265260	RN7SL74P	misc_RNA	0	0	0.708385	0	0	0.57204	0	0
ENST00000609442.5	ENSG00000186594.12	MIR22HG	lincRNA	6.34231e-14	0.282737	0.00356012	0.601872	0.462903	2.28704e-11	1.03318	1.91124e-08
ENST00000560148.5	ENSG00000259264.5	RP11-60L3.1	antisense	0.195319	0.0885731	0.136312	0.104041	0.0424046	1.3436	0	0.121525
ENST00000588099.1	ENSG00000266994.1	RP11-127I20.7	processed_transcript	0	0.122997	0	0	0	0.101686	0.132503	0.5579
ENST00000560378.1	ENSG00000259402.1	RP11-30K9.4	sense_intronic	0.612951	0.136278	0.136028	0.278926	0.552775	0.225448	0	0.153729
ENST00000627215.1	ENSG00000281162.2	LINC01127	lincRNA	0	0.0465199	0.17166	0.537229	0	0	0.0464564	0.0258125
ENST00000562834.1	ENSG00000261116.1	RP3-523K23.2	sense_overlapping	6.85288	8.64908	7.09709	7.0353	8.86043	8.13903	6.43325	7.61226
ENST00000427140.5	ENSG00000231290.5	APCDD1L-AS1	processed_transcript	0.755604	1.57585	0.816572	1.22545	0.493269	1.21322	0.394123	0.644914
ENST00000562376.1	ENSG00000261113.1	RP11-141O15.1	antisense	0.319277	0.265724	0.454588	0.399584	0.629226	0.593952	1.06233e-06	2.76338e-05
ENST00000518704.1	ENSG00000254267.1	KB-1458E12.1	lincRNA	0.22667	0	0.610387	0.418439	0.201801	0.335943	0.438952	0.222698
ENST00000559428.1	ENSG00000259610.1	RP11-499F3.1	lincRNA	1.11863	0.332343	0.166339	0.170803	0.334312	0.55043	0	0.370541
ENST00000620835.1	ENSG00000274015.1	CTD-2302E22.6	lincRNA	0.139338	0.371406	0.617132	0.632245	1.25967	0.307062	0.400132	0.56137
ENST00000401018.5	ENSG00000215866.7	LINC01356	lincRNA	1.39337	1.61441	1.99852	2.46764	1.51181	1.13097	2.44628	3.43999
ENST00000419719.1	ENSG00000237877.6	LINC01473	lincRNA	0.629391	0.558714	0.158094	0	0.912554	5.7563e-06	0.841912	1.08737e-05
ENST00000623984.1	ENSG00000279535.1	AC113188.2	TEC	0.410027	0.0387802	0.373094	0.500494	0	0.0544451	0.248432	1.1603
ENST00000474040.5	ENSG00000233101.10	HOXB-AS3	antisense	1.47417	0.00111359	1.14313	0.856131	1.3452	0.633805	0.00110906	1.06442
ENST00000520562.1	ENSG00000253854.1	RP11-10N23.2	antisense	0.929837	0.547958	0.759723	0.497824	0.68178	0.99391	0.469656	0.766202
ENST00000606892.1	ENSG00000231889.7	TRAF3IP2-AS1	antisense	0.269716	0.784909	1.09744	0.870473	0.734555	1.18782	1.05014	0.26403
ENST00000555015.5	ENSG00000258704.5	SRP54-AS1	processed_transcript	0.397823	8.8921e-11	0.239048	0.450218	2.43601e-78	1.61535e-42	0.474039	0.910262
ENST00000532680.1	ENSG00000255458.5	RP11-539G18.3	lincRNA	0.633253	0.704201	0.140643	0.432694	0.570574	0.349553	0.455788	0.31718
ENST00000534398.1	ENSG00000203499.10	FAM83H-AS1	lincRNA	20.3119	21.2089	21.8012	16.8847	15.7387	26.9004	18.3136	13.6845
ENST00000618151.1	ENSG00000274270.1	RP11-34F20.7	sense_intronic	0.715751	0.425831	0.560166	0.363673	0.512447	0.298604	0.555821	0.317422
ENST00000491862.5	ENSG00000243069.7	ARHGEF26-AS1	processed_transcript	0.761564	0.946967	0.283573	0.453156	0.352987	0.543628	0.217995	0.168892
ENST00000414554.6	ENSG00000236859.6	NIFK-AS1	antisense	1.2179	1.17433	0.931805	0.44718	0.976149	0.615121	0.464249	0.571635
ENST00000498823	ENSG00000243446	RN7SL284P	misc_RNA	1.14071	0	0	1.1443	1.79749	1.77273	1.16737	0.925481
ENST00000431924.2	ENSG00000228274.3	RP3-508I15.9	antisense	0.397681	0.422328	0.349065	0.284997	0.654026	0.290349	0.0755093	0.652045
ENST00000558245.1	ENSG00000259447.1	RP11-462P6.1	lincRNA	0	0	0	1.21848	0	0	0	0
ENST00000410247	ENSG00000222179	RN7SKP26	misc_RNA	0	0.749434	0.783228	0.807128	0	0	0.829509	0
ENST00000414762.1	ENSG00000236782.5	RP11-96L14.7	antisense	3.41137	11.8029	9.85899	9.15308	12.3673	8.3628	12.7777	17.4526
ENST00000547009.1	ENSG00000257509.1	RP11-762I7.4	sense_intronic	1.21294	0.404468	0.269112	0	0.273543	0.334541	0.726863	0.152174
ENST00000510655.1	ENSG00000249532.3	RP11-148B6.1	antisense	0.10897	0.36695	9.80206e-47	5.16559e-70	2.77632e-145	0.299463	0	0.66432
ENST00000553559.1	ENSG00000247092.6	SNHG10	antisense	0.705996	0.420842	0.634526	0.217547	0.836783	0.174537	0.684328	0
ENST00000534438.1	ENSG00000254873.1	RP11-770J1.5	antisense	0.742773	0.827231	0.993607	0.170112	2.16396	0.685322	0.893976	0.738894
ENST00000614698.1	ENSG00000259456.3	ADNP-AS1	antisense	0.644459	1.39047	0.298075	2.47254e-38	1.05927e-15	3.22495e-08	0.732325	0.607838
ENST00000594531.1	ENSG00000268525.1	CTB-59C6.3	antisense	12.5704	17.3368	18.4447	13.9138	16.8349	14.8669	17.1619	12.2064
ENST00000438877.1	ENSG00000228124.1	RP1-122O8.7	antisense	0.189725	0.676553	0.338712	0.347848	0	0	0	0.188361
ENST00000505973.1	ENSG00000259080.1	RP11-158I13.2	processed_transcript	0.123639	0.271212	0.37782	1.20009	0.211624	1.09306e-111	0.150452	0.769695
ENST00000444227.2	ENSG00000232098.3	CTD-2619J13.14	lincRNA	0.793887	0.885191	0.886993	0.364491	0.355141	0.73333	0.574444	0.589666
ENST00000423223.5	ENSG00000224597.9	SVIL-AS1	antisense	1.97963	1.35454	3.31793	3.29251	3.49795e-09	0.830231	1.32727	2.26654
ENST00000607344	ENSG00000272469	RN7SL760P	misc_RNA	0	0	0	0	0	0.988692	0	0
ENST00000471110.5	ENSG00000214188.9	ST7-OT4	sense_intronic	0.293736	0.437092	0.989658	0.112558	0.112778	0.205656	0.356573	0.251715
ENST00000523766.5	ENSG00000177335.10	C8orf31	processed_transcript	2.10161	1.31961	0.27968	0.0001179	1.40921	0.419418	0.350164	9.70941e-05
ENST00000479830.2	ENSG00000250237.1	CTC-498J12.1	lincRNA	0.446299	0.199372	0	0	0	0.826526	0.215971	0
ENST00000607858.1	ENSG00000272420.1	RP4-740C4.7	sense_intronic	2.13266	1.65735	1.17961	0.483236	0.844406	0.880671	0.25497	0.537945
ENST00000466430.5	ENSG00000238009.6	RP11-34P13.7	lincRNA	0.473333	0.697622	0.702477	0.714518	0.952301	0.661662	0.799853	0.8785
ENST00000602429.1	ENSG00000251661.3	RP11-326C3.11	antisense	0.617189	0.167707	0.290287	0.211137	0.305386	0.310946	0.269231	0.343769
ENST00000592009.1	ENSG00000267280.5	TBX2-AS1	antisense	0.498791	0.451898	0	0	0	0	0	0.91231
ENST00000525548.1	ENSG00000255467.1	RP11-144G7.2	antisense	1.8548	1.1634	2.14679	1.761	2.08466	1.70025	0.84971	1.66502
ENST00000507566.1	ENSG00000250234.1	CTD-2024P10.1	antisense	0	0	0	0	0	0	0	0.516526
ENST00000623738.3	ENSG00000278903.3	CH507-145C22.1	lincRNA	0.717338	0.272483	0.902645	0.2768	0.279746	0.449965	0.390398	0.417271
ENST00000428044.5	ENSG00000225177.5	RP11-390P2.4	antisense	8.95908e-05	0.557505	0.660209	0.226554	0.795202	0.973069	0.430168	0.623981
ENST00000594367.1	ENSG00000268061.5	NAPA-AS1	antisense	0.0290726	3.79263e-13	0.0898647	0.356119	0.379464	0.372602	1.21453	0.272263
ENST00000519655.6	ENSG00000251136.8	RP11-37B2.1	lincRNA	1.87625	1.31767	0.939684	1.92213	1.34286	1.76512	0.858062	1.92295
ENST00000451545.1	ENSG00000232194.1	RP1-313L4.3	antisense	0.0909825	0.161157	0.479997	1.47079	0.165917	0.0665043	0.865141	1.02218
ENST00000586923.1	ENSG00000276570.1	CTD-2587H24.14	processed_transcript	0.887365	0.85609	0.567394	0.748443	1.0285	0.861321	0.808423	0.997249
ENST00000533481.1	ENSG00000203288.3	RP11-98D18.9	antisense	5.8151e-76	0.52832	0.615626	0.656305	0.388946	0.42515	0.880022	1.40661
ENST00000446489.1	ENSG00000229512.1	AC068580.5	sense_intronic	3.97231	9.2143	2.0099	0	1.47322	1.56874	2.07556	2.92734
ENST00000568771.1	ENSG00000261243.1	RP11-517C16.4	antisense	0.858528	0.217702	0.108364	0.554551	0.22241	0.539641	0.117134	0.372377
ENST00000439559.2	ENSG00000224914.2	LINC00863	lincRNA	2.00709	1.8807	2.14972	1.67227	2.1037	1.80422	2.00793	1.6685
ENST00000518942.1	ENSG00000228801.5	RP11-110G21.1	antisense	1.49706	1.05259	1.43975	1.46897	2.41148	1.26483	2.21641	1.15971
ENST00000610813.1	ENSG00000278133.1	RP11-196G11.5	sense_intronic	5.32538	5.8181	2.70087	4.01493	2.88209	5.25997	2.18846	3.66453
ENST00000606584.5	ENSG00000227354.6	RBM26-AS1	antisense	0.787377	0.483014	0.907863	0.807696	0.160819	0.630779	5.67898e-05	2.39008e-06
ENST00000447139.1	ENSG00000229334.1	AC046143.3	antisense	0.710081	0.522971	0.414231	0.580451	0.542617	0.431133	0.448147	0.366001
ENST00000624112.1	ENSG00000279400.1	CTD-2353F22.2	TEC	0.495249	0.341699	0.861796	1.19968	0.178912	0.156286	0.223062	1.03246
ENST00000531742.1	ENSG00000254873.1	RP11-770J1.5	antisense	11.7554	16.2939	13.9552	16.3082	16.3384	19.2868	14.9496	19.9858
ENST00000568853.1	ENSG00000247240.7	UBL7-AS1	antisense	8.10752e-05	0.000409045	1.39552e-05	3.27508	0.00100733	8.39241e-06	0.000414296	0.00017637
ENST00000492442	ENSG00000265745	RN7SL375P	misc_RNA	0	0.691189	0	0	0	0	0	0
ENST00000599172.2	ENSG00000268050.2	RP11-247A12.8	antisense	2.09936	1.099	0.419815	0.343141	1.04329	0.76762	0	0.486691
ENST00000456651.1	ENSG00000224167.1	RP3-522D1.1	lincRNA	4.91082	6.67224	10.1175	12.4264	6.27538	5.30145	10.0643	8.80362
ENST00000412060.1	ENSG00000229891.1	LINC01315	lincRNA	0.557465	7.72232e-08	3.37659e-06	0.297551	1.32342e-07	0.15309	0.567547	3.58415e-07
ENST00000412387.5	ENSG00000223725.6	AC007879.5	antisense	0	0.265859	0	1.35966	1.07936	0.50318	0.286621	0.300298
ENST00000560195.1	ENSG00000259611.1	LINC01582	lincRNA	0	0	0.36307	0.123969	0	0	0.130787	2.61766
ENST00000508847.1	ENSG00000251611.1	RP11-610P16.1	lincRNA	0.759009	0	0.347874	0.358579	0	0.57016	0.373662	0.715184
ENST00000511918.5	ENSG00000248323.5	LUCAT1	lincRNA	1.02325	5.58673	10.7599	8.79205	2.11282	7.61359	5.00769	2.07476
ENST00000479781.5	ENSG00000276850.4	CH17-360D5.2	lincRNA	9.18876	13.2776	8.6663	11.7003	2.58366	12.2739	1.92896	10.3449
ENST00000564352.1	ENSG00000260917.1	RP11-57H14.4	sense_overlapping	1.40015	1.59407	1.61853	1.18779	1.68368	1.56175	0.698828	1.16003
ENST00000448389.1	ENSG00000235298.1	RP11-575L7.8	antisense	8.01248	11.4528	9.41782	8.03669	6.003	6.86237	6.95378	4.57468
ENST00000568125.1	ENSG00000261113.1	RP11-141O15.1	antisense	2.79495	1.43616	3.0613	1.97848	2.31506	2.71051	1.92524	3.01145
ENST00000498758	ENSG00000244080	RN7SL833P	misc_RNA	0	2.63405	0	0.95152	1.5373	0	0.974567	0
ENST00000565700.1	ENSG00000261286.1	RP11-517C16.2	antisense	0.671594	0.660672	0.570231	0.662131	0.692856	0.736405	0.411508	0.782813
ENST00000333145.9	ENSG00000189223.13	PAX8-AS1	processed_transcript	10.9543	3.70595	5.73948	10.1182	6.21133	5.90918	12.2629	5.02812
ENST00000623964.1	ENSG00000279347.1	RP11-85I17.2	TEC	0.612171	0.756023	0.613362	0.298356	0.7053	0.555914	0.663825	0.604572
ENST00000571197.1	ENSG00000262160.1	RP11-96D1.11	antisense	8.98951	7.0946	8.13199	7.79553	8.22816	6.53081	7.86459	7.65856
ENST00000578935.1	ENSG00000266446.1	RP11-149I2.4	sense_intronic	0.680011	0.607692	0.406925	0.209219	1.00901	0.671885	0.877903	0.222698
ENST00000567795.2	ENSG00000260114.2	CTD-2574D22.4	sense_intronic	1.50618	1.44004	0.922823	1.2006	1.35143	0.923806	0.998865	1.01727
ENST00000554360.5	ENSG00000257621.7	PSMA3-AS1	antisense	4.73419	4.61058	4.21135	3.95563	4.46034	5.76316	3.60185	4.12955
ENST00000428932.1	ENSG00000225905.1	RP4-758J18.7	antisense	0.144487	0	0.128088	0	0.130503	0.530961	0.276805	0.145314
ENST00000496604.5	ENSG00000273328.5	RP11-141M3.6	processed_transcript	0.169012	0.197968	0.465577	0.484929	0.302674	0.856075	0.293483	9.45608e-15
ENST00000513011.2	ENSG00000247828.7	TMEM161B-AS1	antisense	1.53664	1.22987	1.66831	1.63641	1.6733	1.5483	1.24933	1.35224
ENST00000443596.1	ENSG00000234608.7	MAPKAPK5-AS1	lincRNA	6.742	6.68745	5.4166	6.40098	5.65868	7.37944	10.0822	7.66468
ENST00000412224.6	ENSG00000186615.10	KTN1-AS1	antisense	1.42246	1.3201	2.84645	2.45062	1.95712	2.43404	1.77934	3.23105
ENST00000415506.6	ENSG00000237126.8	AC073254.1	antisense	2.00649	2.40247	1.80231	1.54312	1.54209	2.51392	2.61504	1.78263
ENST00000573737.1	ENSG00000262094.1	AC139099.5	lincRNA	0.647343	0.572106	0.36045	0.419804	0.485709	0.171503	0	0.121344
ENST00000448208.5	ENSG00000237485.5	SGOL1-AS1	antisense	1.94895	2.38744	2.16975	1.81119	2.3305	1.8599	3.3426	3.07673
ENST00000592569.1	ENSG00000266970.1	RP11-806H10.4	lincRNA	0.080883	0.501104	0.0710097	0.362387	0	0.236245	0.537616	0.745679
ENST00000434919.6	ENSG00000225383.6	SFTA1P	lincRNA	2.65849e-05	0.394482	2.5585	3.57281	0.547645	0.320596	2.54144	1.0778
ENST00000416684.1	ENSG00000234006.1	DDX39B-AS1	antisense	0.20607	0	0.368803	0.189492	0.368247	0.609585	0.79603	0.610923
ENST00000483140.5	ENSG00000175061.17	LRRC75A-AS1	processed_transcript	0.635305	0.618247	1.1537	0.758879	1.26462	0.92402	0.511373	7.62986e-29
ENST00000623765.1	ENSG00000279246.1	RP11-286N22.14	TEC	0.841979	0.514614	0.504233	0.476993	0.757947	0.47519	0.584327	0.554444
ENST00000568739.5	ENSG00000260923.5	AC137934.1	lincRNA	0.00151413	0.453048	0	0.00115874	1.41674e-05	1.20996e-06	0.341137	0.540398
ENST00000504300.1	ENSG00000249042.5	CTD-2015H6.3	antisense	7.07715	7.62276	5.70626	5.62015	5.40025	5.48369	5.52996	5.74001
ENST00000506465.1	ENSG00000246334.2	PRR7-AS1	antisense	2.2021	2.18907	1.10105	0.679663	1.95434	3.45101	1.89953	1.67423
ENST00000576871.1	ENSG00000263004.1	RP11-166P13.3	lincRNA	0.551733	0.162891	0.161734	0.33041	0.251493	0.537778	0.174902	0.281679
ENST00000450540.2	ENSG00000223813.2	AC007255.8	antisense	1.53223	0.235349	0.438211	0.386148	0.443812	0.195546	0.0661786	0.338401
ENST00000476501	ENSG00000240750	RN7SL559P	misc_RNA	0	0.7022	0	0	0.630417	0.590553	0	0.663891
ENST00000591252.2	ENSG00000267317.2	CTB-25B13.12	antisense	1.61493	2.34155	1.98	2.07628	1.42027	2.02491	1.46878	2.12755
ENST00000317122.2	ENSG00000179743.4	FLJ37453	antisense	2.31595	1.73524	1.9472	1.87653	1.88942	1.80661	2.30757	1.852
ENST00000534587.1	ENSG00000254418.1	RP11-21L19.1	antisense	0	2.6885	0	0	0	0	0	0
ENST00000448363.2	ENSG00000224349.2	RP11-462G2.2	antisense	0	0	0	0.390309	0	0.619621	0	0
ENST00000560221.1	ENSG00000259424.1	RP11-35O15.1	antisense	1.91055	4.32393	2.65684	0.913199	1.22306	1.44529	0.474125	2.63424
ENST00000366437.7	ENSG00000230937.9	MIR205HG	processed_transcript	0.763361	0.000168065	0.314918	8.09618e-38	3.65589e-18	4.26127e-05	0	1.3345e-19
ENST00000568735.1	ENSG00000261105.5	LMO7-AS1	antisense	0	0	0.206576	1.08209	0	0	0.187058	1.58803e-54
ENST00000535078.1	ENSG00000205885.7	C1RL-AS1	antisense	0	1.91472	0.491871	1.52164	0.894119	0	1.05155	0.958798
ENST00000602520.5	ENSG00000269893.6	SNHG8	lincRNA	61.7158	70.3553	57.2074	66.0376	72.1998	49.1602	102.014	45.9202
ENST00000568032.1	ENSG00000260430.1	RP11-626G11.4	lincRNA	0.721904	0.638562	1.39248	1.35582	0.792532	0.316003	1.30084	1.26032
ENST00000433592.1	ENSG00000235092.5	ID2-AS1	antisense	0.530992	0	0.278164	3.6443e-06	0.274776	2.25359e-07	0	0.321841
ENST00000602601.1	ENSG00000269938.1	RP11-214K3.20	sense_intronic	0	0.245198	0.733279	0.250393	0.124784	0.20271	0.132069	0
ENST00000504636.1	ENSG00000247828.7	TMEM161B-AS1	antisense	0.704302	1.00518	0.900049	0.386073	1.64091	1.81484	1.38383	0.78304
ENST00000520455.1	ENSG00000253320.5	AZIN1-AS1	antisense	0	0	0.653708	0.671161	0	0.135221	0.176456	0
ENST00000605640.1	ENSG00000271032.1	CTD-2527I21.14	antisense	0.306475	0.272557	0.136028	0	0	0.338172	0.293917	0.768644
ENST00000558929.5	ENSG00000247809.7	NR2F2-AS1	antisense	0.00959711	0.0257361	0.540199	0.634199	1.14513	0.689145	0.642252	0.757712
ENST00000593060.5	ENSG00000267265.5	CTC-550B14.7	antisense	0.795362	1.12621	0.698129	0.498744	1.01737	1.39367	0.604074	0.652045
ENST00000433131.1	ENSG00000230325.1	RP11-385F5.4	antisense	0.691803	0.61605	0.769949	1.26423	0.621727	1.01984	1.16411	0.69012
ENST00000546238.2	ENSG00000255647.3	CTD-2373J6.2	processed_transcript	0.218621	0	0.196001	0.201497	0.194909	0.323757	0.6344	0.430556
ENST00000452412.1	ENSG00000233860.1	RP11-359D14.2	antisense	0.416663	0.123398	0.369058	0.504115	0	0	0.265877	0.419722
ENST00000579283	ENSG00000266710	RN7SL48P	misc_RNA	0	0	0	0	0.667995	0	0	0
ENST00000412500.1	ENSG00000228705.1	LINC00659	antisense	0.145958	0.129741	0.388265	0	0.922583	0	0.839037	0.293463
ENST00000425492.5	ENSG00000205664.10	RP11-706O15.1	lincRNA	0.53529	0.541912	1.11503	0.502143	0.845764	1.22464	1.01624	1.13739
ENST00000442941.1	ENSG00000225822.4	UBXN7-AS1	antisense	0.610228	0.273975	0	0	0.267963	0	0.298173	0
ENST00000524320.1	ENSG00000254010.1	RP11-103H7.5	antisense	18.3797	24.0809	18.3101	17.8072	17.1438	15.1523	11.6199	18.4765
ENST00000508309.1	ENSG00000245060.6	LINC00847	lincRNA	0.501956	0.192068	6.4463e-06	0.899055	0.146573	0.28257	0.371334	1.77502e-11
ENST00000453572.1	ENSG00000232184.1	RP11-370K11.1	sense_intronic	0	0.536424	0	0	0	0.222934	0.291805	0
ENST00000433734.1	ENSG00000236975.1	RP5-1065P14.2	lincRNA	0.608032	0	1.39656	0.549724	0	0.445838	0	0.12311
ENST00000552675.1	ENSG00000257270.1	RP11-521B24.5	antisense	9.04438	6.53819	9.4554	6.94251	9.22061	10.5204	10.8269	5.5184
ENST00000628090.1	ENSG00000280721.1	AC133644.2	lincRNA	2.71645	4.63529	6.47157	6.879	3.8785	3.40743	8.7364	5.26884
ENST00000444244.1	ENSG00000243243.5	AC073130.3	antisense	0.576555	0	0	0.193359	0.197805	0.105156	0.478445	0.4977
ENST00000438482.1	ENSG00000242282.6	AC108488.4	lincRNA	0.0740377	0.695742	0.319787	0.683808	0.894152	0.247456	0.435824	0.300959
ENST00000527274.2	ENSG00000255517.6	CTD-3074O7.5	antisense	1.90791	1.36005	1.61622	1.3179	1.57956	1.30072	1.63193	1.45823
ENST00000501075.2	ENSG00000247853.2	RP5-940J5.6	antisense	0.793453	0.874423	0.824654	0.584815	1.22076	0.863894	1.41155	0.803969
ENST00000623843.1	ENSG00000280129.1	RP11-298I3.3	TEC	0.685591	0.439858	0.271535	0.193327	0.402086	0.27169	0.32326	0.3563
ENST00000609755.1	ENSG00000273230.1	RP11-1246C19.1	lincRNA	4.17452	2.73868	3.37341	2.53983	3.77244	2.41123	1.65852	2.6478
ENST00000513626.1	ENSG00000248323.5	LUCAT1	lincRNA	1.02997	7.45523	4.80284	5.42978	3.08854	6.7178	3.42644	3.04338
ENST00000577066.2	ENSG00000226137.5	BAIAP2-AS1	lincRNA	3.47292	0.651074	1.05581	0.904406	1.44997	1.16179	1.00611	0.955169
ENST00000528337.1	ENSG00000254635.5	WAC-AS1	antisense	2.11703	2.0079	1.87913	1.11331	2.72952	1.04473	1.87727	1.49259
ENST00000542022.1	ENSG00000256007.1	ARAP1-AS1	antisense	17.7519	24.3096	30.5729	34.5819	27.5014	34.3521	13.8132	32.1411
ENST00000435947.5	ENSG00000203875.10	SNHG5	processed_transcript	1.36315	0.912238	1.77979	1.65491	1.78971	1.70631	4.33258	3.25122
ENST00000505114.6	ENSG00000245281.6	CTD-2547L16.1	antisense	0.627213	0	0.374343	0.192359	0.373413	0	0.201984	0
ENST00000409526.1	ENSG00000222020.2	AC062017.1	antisense	2.28734e-05	1.6677	0.562172	0.579099	0.00111399	1.15554	0.548771	0.436019
ENST00000520622.5	ENSG00000170919.15	TPT1-AS1	antisense	0.366269	0.845349	0.377058	0.470892	0.35346	0.108407	0.45355	0.364357
ENST00000578497.5	ENSG00000265933.5	LINC00668	lincRNA	3.30102	3.444	6.23352	6.38765	2.20412	2.53135	3.98637	4.62029
ENST00000591482.1	ENSG00000258924.4	CTB-96E2.3	processed_transcript	7.59147	9.47529	8.86703	7.86997	8.05508	7.45911	6.86849	8.54469
ENST00000455791.5	ENSG00000213742.6	ZNF337-AS1	antisense	0.330289	0.376877	0.195618	0.574605	0.386564	0.622441	0.318101	0.432268
ENST00000558607.1	ENSG00000259712.1	CTD-2184D3.5	antisense	0.110369	1.46811	0.778667	0.597262	0.401159	2.26338	0.10523	0.78467
ENST00000413496.2	ENSG00000232220.2	AC008440.5	antisense	5.56446	5.41035	5.44133	5.59768	3.65187	1.97502	4.92867	6.15355
ENST00000622261.1	ENSG00000278493.1	CTD-2382E5.6	sense_intronic	0.809439	1.29649	2.30235	2.06632	1.16618	1.31111	1.39891	1.13404
ENST00000602874.1	ENSG00000270140.1	RP5-1021I20.6	sense_intronic	0	0.618573	0	1.29279	0.299873	0	0.337253	0.653907
ENST00000437233.1	ENSG00000227088.1	AC084149.2	lincRNA	0	0	0	0	0	0.740654	0	0
ENST00000457079.1	ENSG00000224652.1	LINC00885	lincRNA	0.869302	0.0239584	0.141936	0.168379	0.0250542	0	0	0
ENST00000526310.1	ENSG00000254422.1	RP11-864G5.3	antisense	36.0767	28.508	22.0102	22.2087	7.55453	8.15076	4.5018	6.3885
ENST00000524512.1	ENSG00000254571.1	RP11-60I3.4	antisense	0	0	0	0	0.799621	0.707114	0	0
ENST00000617300.1	ENSG00000273987.1	RP11-585P4.6	sense_intronic	0.484658	0.343525	0.511847	0	0.264868	0.425376	0.0922472	0.592988
ENST00000598070.1	ENSG00000268565.1	AC005339.2	antisense	10.5389	4.46559	3.97943	5.19101	6.18361	4.14761	4.85684	3.67074
ENST00000513533.1	ENSG00000250133.2	HOXC-AS2	processed_transcript	0	0	0	0	0.299202	0.979766	0	0
ENST00000504967.2	ENSG00000247121.6	CTD-2260A17.2	antisense	0	0	0	0.68596	0.316284	0	0.357619	0
ENST00000463223.1	ENSG00000230185.4	C9orf147	antisense	0.417711	0.184712	0.366093	0.124454	0.127441	0.253887	0.726026	0.500842
ENST00000529979.5	ENSG00000177112.7	MRVI1-AS1	antisense	0.182859	0.494556	0.0700754	0.0715185	0.145871	0.233149	0.53055	0.262887
ENST00000492250.5	ENSG00000175061.17	LRRC75A-AS1	processed_transcript	0.559341	1.30064	1.69714e-65	6.57334e-17	4.42974e-25	8.3141e-18	9.18336e-16	0.556288
ENST00000610088.5	ENSG00000235437.7	LINC01278	processed_transcript	1.1147	2.72364	1.11084	1.26449	2.89723	1.3306	2.53417	1.12274
ENST00000449680.5	ENSG00000232995.7	RGS5	antisense	0	0.0872891	2.62215e-128	0.231965	0.080253	0.557179	0.0986635	0.342703
ENST00000551799.1	ENSG00000257831.1	RP11-596D21.1	antisense	1.59111	2.18741	0.979717	1.57645	1.94547	1.93207	2.0083	1.03281
ENST00000521295.1	ENSG00000253618.1	GRPEL2-AS1	antisense	0.275946	0.247359	0	0	0.730711	0	0	0.267399
ENST00000419467.1	ENSG00000233215.5	AP000472.2	lincRNA	0	0	0	0	0.175231	0.578505	0	0.388046
ENST00000395172.5	ENSG00000177335.10	C8orf31	processed_transcript	0.743799	0.642132	0.350414	0.783563	0.591628	0.0954834	0.11948	0.458721
ENST00000628359.2	ENSG00000264772.5	RP11-186B7.4	processed_transcript	4.64715	6.07757	4.63265	4.3826	2.34921	4.35786	3.76718	2.16608
ENST00000497885.1	ENSG00000244184.1	RP11-314A20.2	antisense	0.758899	0.169138	0	0	0.170005	0.28016	1.097	0.376721
ENST00000451179.5	ENSG00000189223.13	PAX8-AS1	processed_transcript	1.55431	0.904897	1.2588	1.49266	1.43731	0.492046	1.38527	0.771752
ENST00000446406.5	ENSG00000130600.15	H19	processed_transcript	92.5702	0.958656	16.986	3.31288	2.02192	0.23845	0.207107	0.21095
ENST00000507387.1	ENSG00000250874.1	CTC-480C2.1	lincRNA	0.284818	0.345578	0	0.126332	0.557349	0.853956	0.302345	0.443476
ENST00000457670.1	ENSG00000228412.6	RP4-625H18.2	lincRNA	1.35349	0.608796	0	0	0	1.01332	0	0
ENST00000454269.5	ENSG00000231074.8	HCG18	antisense	0.610341	0.635739	0.472968	0.659659	0.0675971	0.679634	0.847009	0.529324
ENST00000413077.1	ENSG00000234327.7	AC012146.7	processed_transcript	7.71074	16.5966	21.4827	25.6801	13.1484	18.1871	27.5419	19.8011
ENST00000432360.1	ENSG00000225676.1	RP3-438O4.4	antisense	0	0	0	0	0.621606	0	0	0
ENST00000476224.1	ENSG00000170161.6	RP11-262H14.4	lincRNA	0.249457	0.171742	0.474345	0.173192	0.3645	0.284684	0.514786	0.0607088
ENST00000627571	ENSG00000280567	Metazoa_SRP	misc_RNA	0	0	0	0	1.82329	0	0	0
ENST00000459938	ENSG00000244056	RN7SL417P	misc_RNA	1.42066	0	0	0	1.09341	0	0	0
ENST00000502041.2	ENSG00000247572.7	CKMT2-AS1	antisense	2.10955	1.38404	1.80649	1.77013	2.12425	1.85119	2.4134	2.19389
ENST00000578968.5	ENSG00000232956.8	SNHG15	lincRNA	24.8596	51.2706	52.6912	55.195	39.2854	42.5707	58.0224	39.7774
ENST00000432418.1	ENSG00000224842.2	RP11-123K19.1	antisense	0	0.865655	0.435306	0	0	0.179547	0	0.236675
ENST00000616861.4	ENSG00000239665.8	RP11-295P9.3	processed_transcript	0.430323	0.304793	0.226855	0.463258	0.314172	0	0	0.52817
ENST00000612986.1	ENSG00000276007.1	RP11-358L22.3	sense_intronic	0.407242	0.494618	0.444881	0.271871	0.514239	0.333523	0.288815	0.315625
ENST00000424895.1	ENSG00000236204.5	LINC01376	lincRNA	1.99365	0.756629	0.373478	0.647746	1.11757	1.04445	0.428011	0.551802
ENST00000411080	ENSG00000223012	RN7SKP264	misc_RNA	0.876902	0	0	0	0	0.676	0.889152	0.742086
ENST00000423414.5	ENSG00000231721.6	LINC-PINT	antisense	0.681236	0.311739	3.38064e-08	0.000306702	0.68624	0.00559858	0.433914	0.000274071
ENST00000568710.1	ENSG00000260803.1	Z84812.4	processed_transcript	0.488978	0.144264	0.214664	0.219111	0.297738	0.535614	0.232174	0.584266
ENST00000444039.1	ENSG00000237476.1	XXbac-B135H6.15	lincRNA	3.7254	2.43227	2.07108	2.02822	3.21403	2.50993	2.42615	2.59808
ENST00000494134	ENSG00000239794	RN7SL653P	misc_RNA	0	0	0.783228	0	4.00797	1.26166	0	0.701062
ENST00000429567.2	ENSG00000229312.2	RP11-470P21.2	antisense	0.655862	0	0	0	0	0	0	0
ENST00000573341.5	ENSG00000262879.5	RP11-156P1.3	processed_transcript	2.63775	2.32049	2.74179	2.72944	3.55375	2.22235	3.4584	3.42946
ENST00000533146.5	ENSG00000245849.6	RAD51-AS1	processed_transcript	0.893275	0.492112	0.484046	0.594673	1.40001	0.635058	0.649184	1.20309
ENST00000432153.5	ENSG00000174365.19	SNHG11	processed_transcript	0.348257	0.238305	0.544369	0.283378	0.331926	0.212301	0.837772	0.281407
ENST00000507736.1	ENSG00000247828.7	TMEM161B-AS1	antisense	1.97765	1.61356	1.26096	1.63647	2.81148	4.20329	2.83734	2.80876
ENST00000620414.1	ENSG00000277534.1	RP11-9E17.1	sense_intronic	1.48557	1.44167	1.11745	0.855261	1.49608	1.59842	0.738327	0.871193
ENST00000606971.5	ENSG00000272288.5	RP11-140K17.3	antisense	3.85003	4.35631	3.28847	2.76306	2.79017	2.63494	3.64515	2.23022
ENST00000541888.2	ENSG00000256433.2	RP1-102E24.8	lincRNA	0.110407	0.243436	0.336522	0.439967	0.534542	0.340783	0.234143	0.258474
ENST00000481221.6	ENSG00000206573.8	THUMPD3-AS1	antisense	1.60031	2.63263	3.06365	2.61693	1.92645	2.58737	2.58684	0.593308
ENST00000369605.8	ENSG00000203875.10	SNHG5	processed_transcript	10.9255	16.1365	16.3976	14.5359	19.807	15.263	27.2484	13.0866
ENST00000607307.1	ENSG00000272455.1	RP4-758J18.13	lincRNA	2.08639	4.24581	2.08261	2.32749	5.39394	3.05684	2.28561	2.20194
ENST00000438770.6	ENSG00000226686.7	LINC01535	lincRNA	3.04845	2.349	2.39181	2.39775	3.96728	4.0695	5.92604	4.11836
ENST00000432535.1	ENSG00000237949.1	LINC00844	lincRNA	0	0	0.165601	0	0	0	0.536385	0.184513
ENST00000505701.5	ENSG00000249899.5	CTD-2175A23.1	antisense	0	0	0.10868	0.556179	0	0.0902006	0.117475	0.124468
ENST00000549241.1	ENSG00000257607.1	RP11-449P15.1	antisense	0.293891	0.259286	0.313052	0.289493	0.391127	0.688107	0.554398	0.508891
ENST00000633109.1	ENSG00000282508.1	LINC01002	processed_transcript	1.61904	2.6561	2.58071	2.38246	3.09172	2.60417	1.83164	2.69018
ENST00000549388.1	ENSG00000257337.6	RP11-983P16.4	antisense	5.60984	8.08937	7.6697	8.55244	2.73543	5.01812	7.99549	5.63043
ENST00000453837.1	ENSG00000203620.2	RP11-84A19.2	lincRNA	0.512928	0.452196	0.390485	0.321298	0.394628	0.403308	0.462915	0.512402
ENST00000615987.1	ENSG00000278112.1	RP11-972P1.11	sense_intronic	0.194	1.55699	0.866422	0.533966	1.04223	0.429893	0.935291	0.577113
ENST00000459853	ENSG00000240233	RN7SL587P	misc_RNA	2.02659	0	1.96076	1.00948	0	0.784569	1.03263	0
ENST00000602776.5	ENSG00000230590.7	FTX	lincRNA	2.19286	1.52174	1.21004	1.80678	2.26123	0.787999	1.39735	0.879541
ENST00000343987.2	ENSG00000244567.1	AC096772.6	lincRNA	1.015	1.0454	0.922806	0.638742	0.97247	0.830538	0.479318	1.40205
ENST00000445908.1	ENSG00000229912.1	AC128709.4	lincRNA	0.242527	0.107613	0.214239	0.98664	0.109977	0	0	0.368323
ENST00000440726.1	ENSG00000228952.1	RP11-567G11.1	lincRNA	2.37159	0	0	0	0	0	0	0
ENST00000556024.1	ENSG00000259087.5	RP11-356O9.2	lincRNA	0	0	0	0.34298	0.316284	0.545805	0.357619	0
ENST00000556652.1	ENSG00000258976.1	CTD-2207P18.2	lincRNA	0	0	0.0898296	0	0.0928141	1.86587	0.0971298	0.103837
ENST00000563182.1	ENSG00000260659.1	RP11-46C24.6	antisense	0.272468	0.488379	0.246211	0.760391	0.962582	0.811178	0.79587	0.528567
ENST00000419902.2	ENSG00000236859.6	NIFK-AS1	antisense	0.470517	0.881151	0.448922	0.389729	0.581835	0.671661	0.55108	0.669318
ENST00000457998.2	ENSG00000233006.6	AC034220.3	processed_transcript	2.64549	2.18638	1.93762	1.6621	2.49382	1.54655	2.09549	2.61405
ENST00000453317.1	ENSG00000225470.6	JPX	lincRNA	1.16075	0.694886	1.03207	0.868527	1.23355	1.01025	0.617059	0.597465
ENST00000602772.5	ENSG00000225470.6	JPX	lincRNA	0.296628	0.233705	0.171592	0.317874	0.525486	0.214827	0.343477	0.204081
ENST00000554894.5	ENSG00000272888.5	LINC01578	processed_transcript	1.58247	0.31344	0.468362	0.520933	0.356594	1.06504	0.366938	0.65341
ENST00000454117.1	ENSG00000249087.6	ZNF436-AS1	antisense	2.08146	1.15952	0.691708	0.968819	1.11417	0.901969	0.637175	0.675008
ENST00000526704.6	ENSG00000230724.9	LINC01001	lincRNA	0.335348	0.377697	0.340254	0.164655	0.516265	0.31092	0.245536	0.388727
ENST00000441214.1	ENSG00000233077.1	LINC01271	lincRNA	0.428932	0.207982	0.261235	0.303459	0.633602	0.607079	0.282761	0.245912
ENST00000577327.1	ENSG00000266441.1	RP11-91I8.3	antisense	0.175062	0	0.467758	0.640099	0.314541	0	0.168378	0.523592
ENST00000591665.1	ENSG00000267577.1	CTD-2587H24.5	antisense	0.399904	0.108545	0.107208	0.02726	0.453641	0.312876	0.522128	0.479663
ENST00000437309.1	ENSG00000231447.1	RP1-14D6.7	antisense	0.214055	0.504886	0.437857	0.319004	0.261147	0.260254	0.473633	0.146586
ENST00000333139.3	ENSG00000184224.3	C11orf72	lincRNA	1.29825	1.26578	0.872596	1.02593	1.61678	1.59873	0.981558	1.45657
ENST00000623483.1	ENSG00000279145.1	RP11-547D13.1	TEC	0.740473	0.59107	0.629523	0.428438	0.663902	0.737955	0.565511	0.629696
ENST00000524003.1	ENSG00000253738.1	OTUD6B-AS1	antisense	13.5676	14.6975	14.4834	16.1517	10.6614	16.3648	12.2936	15.6383
ENST00000439794.6	ENSG00000233098.8	CCDC144NL-AS1	antisense	1.04857	1.38579e-08	0.1937	0.193603	0.327452	0.298365	6.18064e-14	0.363094
ENST00000582683.1	ENSG00000229688.7	ISPD-AS1	antisense	0	0.411718	0	0	0	1.02435	0	1.35622
ENST00000589434.5	ENSG00000237298.8	TTN-AS1	antisense	4.41967e-27	9.54468e-15	1.00955	7.51112e-05	4.90409e-20	0.893402	0.942369	4.43867e-47
ENST00000523860.5	ENSG00000253706.5	RP11-758M4.4	antisense	9.94851	5.04366	4.85361	2.91403	6.63332	4.50324	4.72512	4.45956
ENST00000564621.1	ENSG00000247240.7	UBL7-AS1	antisense	1.25375	0.970292	0.764957	1.11604	0.80305	0.632937	1.1391	0.887584
ENST00000494856	ENSG00000242175	RN7SL127P	misc_RNA	0	0.670046	0	0	0.60463	0	0	0
ENST00000452728.5	ENSG00000226688.6	ENTPD1-AS1	antisense	3.42569e-142	1.02656e-152	1.74974e-179	0.172609	2.62622e-119	4.4626e-149	0.561511	0.263673
ENST00000520078.5	ENSG00000251003.7	ZFPM2-AS1	processed_transcript	4.27921	4.35395	7.24195	4.17651	5.24118	3.77414	2.37315	4.52849
ENST00000472448.1	ENSG00000282057.1	RP4-621F18.2	lincRNA	0.0499525	0.0541109	1.58995e-37	0.441398	0	0	1.15938	0.284854
ENST00000553061.1	ENSG00000258344.1	RP11-968A15.8	sense_overlapping	0.534824	0.35626	0.355007	0.363585	0.241991	0.0981607	0.511555	0.539553
ENST00000609596.1	ENSG00000237438.6	CECR7	lincRNA	0.554032	0.61093	0.514443	0.352787	0.562734	0.586368	0.648206	0.617429
ENST00000587426.5	ENSG00000235652.7	RP11-545I5.3	antisense	4.02881	4.86579	3.38175	4.3589	4.84183	5.35466	4.09247	5.0492
ENST00000439790.5	ENSG00000233532.5	LINC00460	lincRNA	0	0	0	0	0.307271	1.76309	0	0.341149
ENST00000483080.5	ENSG00000225484.6	NUTM2B-AS1	antisense	1.85946	2.03124	1.79168	2.48034	2.23435	1.78658	2.47763	1.94072
ENST00000416463.1	ENSG00000242282.6	AC108488.4	lincRNA	7.85431e-05	0.000314399	2.31745	1.09837	0.000371195	1.25411	2.62073	0.00107024
ENST00000479612.6	ENSG00000242759.6	LINC00882	lincRNA	0.886113	0.425617	0.618746	1.18802	0.584106	0.408915	0.863995	1.06583
ENST00000519454.5	ENSG00000170919.15	TPT1-AS1	antisense	0.442086	0.312553	1.12964	0.945487	0.800787	0.511516	0.86967	1.00527
ENST00000508664.1	ENSG00000251603.1	RP11-164P12.4	antisense	0	0	0	0	0	0.529905	0	0
ENST00000565668.2	ENSG00000260955.2	RP11-30L15.6	lincRNA	0.441724	0.986496	0.198077	0.610937	0.590489	0.81787	0	0.434694
ENST00000597550.5	ENSG00000269051.5	CTD-2245F17.3	lincRNA	8.8984	4.97467	3.05315	2.99829	3.63032	5.16818	4.39875	4.76467
ENST00000552718.1	ENSG00000257654.1	RP11-497G19.2	lincRNA	0	0	0.648606	0	0	0	0	0
ENST00000570416.5	ENSG00000186594.12	MIR22HG	lincRNA	0.203264	7.22196e-70	0.168566	0.33952	6.69985e-101	0.126912	0.557603	1.15547e-171
ENST00000602323.1	ENSG00000215386.10	MIR99AHG	lincRNA	0.936243	0	0.167083	0	0.167859	0	0.180389	0.186033
ENST00000602955.1	ENSG00000269972.1	RP3-430N8.10	lincRNA	4.36395	9.39775	11.5271	8.88414	3.35011	5.69284	9.01165	10.1929
ENST00000626512.2	ENSG00000231731.7	AC010976.2	antisense	0.611842	0	0	0	0	0	0	0
ENST00000606785.1	ENSG00000223404.3	LINC00397	lincRNA	0.262535	0.235145	0	0	0.696821	0.390439	0.25532	0.510707
ENST00000520432.1	ENSG00000170919.15	TPT1-AS1	antisense	0.0659853	0.204308	0.440875	0.441181	0.103917	0.160451	0.541309	0.416238
ENST00000436710.5	ENSG00000233901.5	LINC01503	lincRNA	0.978413	0.315493	0.419492	0.67686	1.82495	3.20074	0.183898	0.295546
ENST00000414209.5	ENSG00000225470.6	JPX	lincRNA	5.14743	5.49452	4.35188	4.27716	5.00377	5.17215	4.11033	4.02926
ENST00000466343.2	ENSG00000254539.1	RP4-791M13.3	lincRNA	0.206845	0.54878	0.543799	0.554571	0.315575	0.402283	0.0653612	0.566993
ENST00000431804.1	ENSG00000234181.1	RP11-182N22.8	antisense	0.239249	0.213977	0.430307	0.44264	0.637597	0.177509	0	0
ENST00000579580.1	ENSG00000264982.1	RP11-344B2.2	antisense	3.34769	2.31263	1.50554	1.09767	2.08806	3.21984	0.85294	1.00346
ENST00000602172.1	ENSG00000268001.1	CARD8-AS1	antisense	0.399092	1.14375	0.803396	0.794717	0.598358	1.35828	1.03407	1.19479
ENST00000583493.1	ENSG00000263424.1	CTD-2541J13.2	antisense	0.381378	0.261382	0.417385	0.27437	0.169752	0.501982	0.358797	0.841082
ENST00000614966.1	ENSG00000274667.1	RP11-31H5.3	sense_intronic	0.890454	0.876716	0.696812	1.15717	0.630602	1.37521	0.565105	1.41148
ENST00000412816.7	ENSG00000132204.13	LINC00470	lincRNA	0.849864	0.573214	0.398166	0.356086	0.69535	0.670855	0.348059	0.347867
ENST00000412685.6	ENSG00000231074.8	HCG18	antisense	0.982742	1.19661	2.22478	1.59086	1.96464	1.66223	2.91513	1.40282
ENST00000582858.1	ENSG00000264608.1	RP11-192H23.8	sense_intronic	0.4044	0.360816	0.361665	1.48639	0.723151	0.597906	0.195172	1.00018
ENST00000558334.1	ENSG00000259291.2	RP11-617F23.1	antisense	4.42711	5.80239	5.6573	5.47023	5.05386	4.71348	3.74336	3.51986
ENST00000381786.7	ENSG00000163009.8	C2orf48	lincRNA	0.286338	0.229557	0.430611	0.345651	0.576297	0.132314	0.981192	0.569043
ENST00000551021.5	ENSG00000257261.5	RP11-96H19.1	lincRNA	4.45902	1.88404	1.88434	1.64298	3.11609	3.51613	4.7848	8.37857
ENST00000515194.5	ENSG00000249673.6	NOP14-AS1	antisense	0.710449	1.23742	1.20924	1.27479	1.16719	1.57374	1.34844	0.856973
ENST00000609497.5	ENSG00000272894.5	RP5-1159O4.1	lincRNA	1.87764	3.25224	2.82232	2.61957	1.72041	2.0963	0.67342	0.636929
ENST00000573222.1	ENSG00000262089.1	RP11-589P10.5	lincRNA	0	0.393769	0	0.829089	1.49752	1.972	0	2.02332
ENST00000518846.1	ENSG00000253130.1	CTD-3023L14.2	lincRNA	0	0	0.116125	0.118914	0	0.096339	0.502019	0.132511
ENST00000488315.5	ENSG00000204934.10	ATP6V0E2-AS1	antisense	0.172902	1.2991e-10	0.342167	0.445155	0.652594	1.7977e-50	0.721511	0.217003
ENST00000527406.1	ENSG00000246273.6	SBF2-AS1	antisense	0.216439	0.536056	0.637186	0.746741	0.640184	0.356795	0.776648	0.214965
ENST00000461095	ENSG00000239373	RN7SL425P	misc_RNA	0.806739	0	0	0	1.31647	0	0.815648	0
ENST00000447982.5	ENSG00000231770.5	TMEM44-AS1	antisense	0.444378	0.0945518	0.27435	0.442461	0.104414	0.41567	0.0894466	0.529772
ENST00000563635.5	ENSG00000261553.5	RP11-29G8.3	processed_transcript	0.83328	0.522422	1.19539	1.04687	0.811285	0.490839	1.01693	0.878126
ENST00000585285.1	ENSG00000266036.1	RP11-452I5.2	antisense	0.134543	0	0	0	0	0.0987833	0	0.678499
ENST00000414386.5	ENSG00000234753.5	FOXP4-AS1	antisense	2.50536	4.87391	4.66227	7.56571	3.40409	5.32918	10.4008	4.37749
ENST00000624829.3	ENSG00000261008.6	LINC01572	lincRNA	0.938177	0.453834	0.474591	0.294973	0.892671	0.70353	0.542174	0.377573
ENST00000570700.1	ENSG00000263011.1	RP11-473M20.11	sense_overlapping	0	0	0.675449	0	0.588468	0	0	0.622156
ENST00000358073.2	ENSG00000243155.1	RP11-46A10.5	antisense	0.386936	0.441105	0.396333	0.291578	0.587428	0.757816	0.567502	0.581989
ENST00000543817.1	ENSG00000256341.1	RP11-21A7A.3	antisense	0	0.231693	0.230813	0	0.590634	0.191493	0.12473	0
ENST00000568080.1	ENSG00000261567.1	RP11-680G10.1	lincRNA	4.38451	2.40706	1.6819	3.46568	0.709697	0.676	3.55661	3.71043
ENST00000607297.1	ENSG00000272146.5	ARF4-AS1	antisense	0.897243	1.20255	0.51043	0.646545	0.998888	0.354037	2.18985	1.6654
ENST00000585742.1	ENSG00000267791.1	CTD-2659N19.2	antisense	0	0	0	0	0.950683	0	0	0
ENST00000439198.1	ENSG00000233200.1	RP11-324I22.2	lincRNA	0	0.572513	0	0	0	0	0	0
ENST00000415992.5	ENSG00000273066.5	RP11-216L13.19	processed_transcript	0.714712	0.561483	0.48339	0.593507	0.897693	0.629831	0.905924	0.814514
ENST00000411579.1	ENSG00000232442.1	CTD-3184A7.4	antisense	1.13859e-06	2.96484e-06	0.471645	9.76435e-05	2.3079e-06	0.313998	0.826209	2.11061e-05
ENST00000563916.1	ENSG00000260798.1	RP11-354M1.2	antisense	0	0	0.120243	0.615818	0	0	0	0.27387
ENST00000457548.1	ENSG00000227045.1	RP11-98D18.1	antisense	0.305114	0.547949	0	0	0	0	0	0.293294
ENST00000623484.1	ENSG00000236830.6	CBR3-AS1	processed_transcript	1.17707	1.08391	1.15837	0.476713	0.51233	0.02746	0.00150222	1.93482e-05
ENST00000514409.5	ENSG00000245937.7	LINC01184	lincRNA	1.41906	1.40625	0.969576	1.7181	2.45695	2.1222	0.000116622	0.23685
ENST00000601106.1	ENSG00000269019.1	AC005932.1	antisense	0.302104	0.80106	0.793207	0.485061	0.775505	0.440278	0.286047	0.560371
ENST00000500447.1	ENSG00000247095.2	MIR210HG	lincRNA	0.934214	0.378021	0.404166	0.538924	0.620332	0.498261	0.534905	0.570498
ENST00000585917.5	ENSG00000267575.6	CTC-459F4.3	lincRNA	1.90429	1.92856	1.38669	2.50811	1.28092	3.01937	3.09594	2.85015
ENST00000445884.1	ENSG00000228150.1	RP11-84A14.4	sense_intronic	0.883447	0.394599	0.198077	0.407291	1.37781	0.327148	0.641086	1.30408
ENST00000418242.1	ENSG00000226835.1	RP11-148B18.3	lincRNA	1.28284	0.326614	2.4514	3.52359	0.328801	0.811323	2.99975	5.83295
ENST00000426017.1	ENSG00000227070.1	RP11-191G24.1	antisense	0	0.330451	0.335693	0.691992	0	0	0	0
ENST00000574377.5	ENSG00000215067.9	ALOX12-AS1	antisense	0.498581	1.36883	0.468722	0.384541	0.444816	0.580459	0.355386	0.459818
ENST00000617260.4	ENSG00000239665.8	RP11-295P9.3	processed_transcript	0.438988	0.665254	0.519865	0.359536	0.41834	0.502792	0.470174	0.425121
ENST00000412906.5	ENSG00000237232.7	ZNF295-AS1	lincRNA	0.425939	0.376484	0.213033	0.162847	0.334686	0.620778	0.345706	0.250785
ENST00000513868.6	ENSG00000249859.7	PVT1	lincRNA	3.74274	4.52611	4.657	4.53382	3.19794	3.67064	3.2136	3.73022
ENST00000534195.1	ENSG00000255248.6	RP11-166D19.1	sense_overlapping	0	0.439729	4.27666e-87	1.10241	2.89144e-14	8.23291e-267	4.32842e-32	3.71933e-84
ENST00000601745.1	ENSG00000268015.1	CTD-2525I3.3	antisense	0.65429	0.581009	0.463058	0.237085	0.473912	0.384168	0.250232	0.132123
ENST00000561622.1	ENSG00000260772.1	RP11-311C24.1	3prime_overlapping_ncrna	0.562534	0.557018	0.511811	1.98463	2.08739	0.965847	0.705308	2.88135
ENST00000573220.1	ENSG00000263105.1	RP11-95P2.3	lincRNA	0.574046	1.04281	0	1.10825	0	0	0	1.03183
ENST00000516902	ENSG00000252711	RN7SKP116	misc_RNA	0	1.02977	0	0	0	0	0	0
ENST00000418855.5	ENSG00000230590.7	FTX	lincRNA	1.99829	2.40522	2.52039	1.7811	2.24167	2.6287	2.01726	2.47937
ENST00000519319.1	ENSG00000253438.2	PCAT1	lincRNA	0.35201	0.38962	0.232032	0.157965	0.240851	0.514453	0.0836457	0.0899599
ENST00000564224.1	ENSG00000261215.1	RP11-195F19.30	processed_transcript	0.33717	0.19555	0.210166	0.311374	0.320022	0.239907	0.342262	0.576648
ENST00000434565.5	ENSG00000223685.5	LINC00571	lincRNA	0.624067	0.277551	0.138554	0.142073	0.140631	0.344402	0.449038	0.156392
ENST00000568106.1	ENSG00000261505.1	LA16c-358B7.3	antisense	0.796079	0.674099	0.44271	0.443695	1.15364	0.603616	0.584965	0.441464
ENST00000413148.1	ENSG00000241326.1	RP11-807G9.2	sense_intronic	1.01354	2.12046e-25	1.22398	1.28075	1.15751	5.96876e-18	0.000225881	1.08287e-55
ENST00000510311.5	ENSG00000231185.6	AC005592.2	antisense	0.995371	1.10439	0.989658	1.80092	0.902226	1.09509	2.13944	0.881001
ENST00000610481.1	ENSG00000251562.7	MALAT1	lincRNA	16.2617	16.1025	11.6586	10.8918	3.42984	6.56339	4.30241	5.95299
ENST00000621597.1	ENSG00000275223.1	RP1-63M2.7	lincRNA	4.68155	3.66757	3.87836	3.23352	3.44835	3.81649	2.05432	3.86308
ENST00000589257.1	ENSG00000267026.5	RP11-92C4.3	antisense	3.74513	1.55142	2.16826	1.64182	1.96566	1.3381	0.605206	1.95968
ENST00000583018.1	ENSG00000264272.1	CTD-2514K5.4	antisense	0.160679	0.285934	0	0	0.723572	1.30116	0.616993	0.321701
ENST00000425636.6	ENSG00000227617.8	CERS6-AS1	processed_transcript	13.0538	9.22641	16.931	12.7802	12.0178	16.4627	13.3248	16.3435
ENST00000517773.5	ENSG00000254286.5	RP11-89K10.1	antisense	0.680856	0.454643	1.06043	0.932666	0.612183	1.00342	0.32722	0
ENST00000527321.1	ENSG00000246174.7	KCTD21-AS1	antisense	2.26307e-06	0.425	0.153374	1.06214e-06	0.29218	0.205525	0.207988	0.655759
ENST00000624345.1	ENSG00000280198.1	RP11-384M20.1	TEC	0.472928	0.586528	0.166427	0.255043	0.861885	0.138327	0.0899854	0.675535
ENST00000586961.1	ENSG00000267265.5	CTC-550B14.7	antisense	0.84647	1.52918	1.55998	0.804172	2.9152	0.956931	2.09163	5.12619
ENST00000493791	ENSG00000242876	RN7SL812P	misc_RNA	3.15909	1.93287	1.02128	3.15423	0.836609	1.63255	3.22373	0
ENST00000581978	ENSG00000266467	RN7SL220P	misc_RNA	0	0.670046	0	0.718589	0	0.563157	0	0.638268
ENST00000587916.1	ENSG00000226752.7	PSMD5-AS1	antisense	1.64748	2.46417	2.5397	1.85437	1.87374	2.56214	1.66725	2.51526
ENST00000419679.1	ENSG00000235663.1	SAPCD1-AS1	antisense	2.39269	0.533607	0.891224	0.366243	0.89182	0.589435	0.769564	1.18448
ENST00000417969.1	ENSG00000233411.1	RP11-104L21.2	sense_intronic	0	0	0	0	0	0	0	0.614371
ENST00000535721.1	ENSG00000256248.1	RP11-123O10.4	lincRNA	0	0	42.7705	84.8135	0	0	0	0
ENST00000569162.1	ENSG00000260923.5	AC137934.1	lincRNA	0.735094	3.28319e-06	0.092734	0.852081	0.478548	0.539245	0.751618	0.621664
ENST00000602294.5	ENSG00000225470.6	JPX	lincRNA	1.10224	1.73313	1.94655e-05	4.4331	5.28795e-06	2.74775	2.79158	1.98394
ENST00000464242.1	ENSG00000244300.2	GATA2-AS1	antisense	6.65342	5.25484	4.99265	4.08359	4.52138	5.55758	3.14396	4.26593
ENST00000558107.1	ENSG00000259426.5	RP11-253M7.1	antisense	4.63756	7.96062	6.62871	7.10251	7.30305	9.75931	8.59161	8.11294
ENST00000553613.1	ENSG00000258602.1	RP11-7F17.7	lincRNA	0.256257	0.113758	0.113303	0.232006	0.116063	0.752101	0	0.129469
ENST00000555689.1	ENSG00000259049.1	RP11-589M4.1	antisense	6.69476	6.22401	9.31799	9.13742	10.1559	8.72931	8.02436	10.3828
ENST00000613452.1	ENSG00000274020.1	LINC01138	lincRNA	1.54909	2.34214	1.66773	0.95183	1.36832	1.96585	0.664771	0.551786
ENST00000581718.5	ENSG00000175061.17	LRRC75A-AS1	processed_transcript	10.6701	14.7412	12.6162	12.8808	23.0758	11.1261	26.0182	9.51549
ENST00000455707.1	ENSG00000224789.1	AC012363.4	antisense	6.0012	8.10924	6.80898	5.08143	5.78821	7.94697	6.48595	4.2156
ENST00000504769.5	ENSG00000247828.7	TMEM161B-AS1	antisense	0.163924	0.489191	0.755558	0.546921	0.417076	0.268112	0.900154	0.489698
ENST00000628762.2	ENSG00000281706.2	LINC01012	lincRNA	0.389916	0.689223	0.895066	3.45728e-06	0.247776	0.796352	0.487339	5.78539e-06
ENST00000590989.1	ENSG00000267011.5	CTB-50L17.16	lincRNA	0	0	0	0	0	0	0	0.622156
ENST00000620472.1	ENSG00000274105.1	RP11-278C7.3	sense_intronic	0.4225	0.24912	0.185168	0.251807	0.386652	0.513638	0.333833	0.361762
ENST00000452942.6	ENSG00000226688.6	ENTPD1-AS1	antisense	1.43833	0.766309	1.50463	0.421629	1.15705	0.962917	0	0.903147
ENST00000477210.6	ENSG00000242759.6	LINC00882	lincRNA	0.166284	0.496637	3.70881e-05	0.669103	0.27669	0.321021	1.83461e-05	2.86802e-06
ENST00000551299.1	ENSG00000257681.1	RP11-341G23.4	antisense	1.53801	0.760783	0.608429	0.181989	0.153635	0.125935	0.198744	0
ENST00000511893.1	ENSG00000251660.1	AC007036.5	sense_overlapping	0.274657	1.76283e-25	1.3273e-45	0.769078	0.561393	7.54824e-11	6.33524e-15	1.11565
ENST00000565581.1	ENSG00000261529.1	RP13-487P22.1	sense_intronic	0.570029	0.642565	0.358743	0.392964	0.321015	0.345134	0.597312	0.493665
ENST00000596786.1	ENSG00000268729.1	CTD-2105E13.14	antisense	0	0.339122	1.72375	2.13212	0.9794	0	6.29586	8.87069
ENST00000586922.2	ENSG00000268573.1	RP11-158H5.7	lincRNA	0.270213	0.393694	0.424279	0.394245	0.49993	0.565105	0.517938	0.652134
ENST00000611275.4	ENSG00000233396.7	RP11-458D21.1	lincRNA	0.285251	0.356315	0.351717	0.210325	0.372924	0.586745	0.559833	0.668559
ENST00000486501	ENSG00000244748	RN7SL153P	misc_RNA	2.50083	0	0.797018	0.821296	2.71204	0.641634	0.843773	0.710937
ENST00000445389.5	ENSG00000224165.5	DNAJC27-AS1	antisense	0.528254	0.117282	0	0.23933	0	0	0	0.133294
ENST00000623564.1	ENSG00000279409.1	RP11-133K1.9	TEC	0.23817	0.210041	0.506923	0.210858	0.414963	0.249822	0.174573	0.137721
ENST00000496793.1	ENSG00000203993.4	ARRDC1-AS1	antisense	1.65805	1.39526	1.19187	0.699719	1.41189	2.0285	2.30698	1.50289
ENST00000435984.1	ENSG00000204792.2	LINC01291	lincRNA	0	0.785068	1.58807	1.9516	0.243469	0.691483	0.772222	0.542799
ENST00000510469.2	ENSG00000251257.2	CTD-2263F21.1	antisense	0	0.180408	0.180833	0.743196	0	0.44843	0	0
ENST00000447644.1	ENSG00000228170.1	RP1-40E16.11	antisense	5.45135	4.23638	4.29178	4.04106	4.70507	2.44791	3.45798	4.29214
ENST00000476316	ENSG00000243005	RN7SL16P	misc_RNA	1.29666	1.19431	0	1.31073	5.03914	2.02284	1.33315	3.08893
ENST00000592680.2	ENSG00000267213.4	AC007773.2	antisense	1.53851	2.03959	2.22649	1.53028	2.27899	1.98321	4.53749	2.74501
ENST00000461019.5	ENSG00000204934.10	ATP6V0E2-AS1	antisense	0.601763	0.569502	1.16967	1.03656	1.13334	0.388733	1.37957	0.921487
ENST00000439298.5	ENSG00000225032.5	RP11-228B15.4	antisense	0.522672	0.586548	0.889143	0.441437	0.767363	0.603667	0.358094	0.618697
ENST00000602406.1	ENSG00000269925.1	RP3-467L1.6	sense_intronic	1.45391	2.34799	1.31721	0.813879	0.768021	1.30074	0.851147	1.4031
ENST00000626572.2	ENSG00000224699.8	LAMTOR5-AS1	processed_transcript	9.09859	7.46768	7.34322	7.33687	5.63344	7.37046	7.33386	7.44862
ENST00000509260.1	ENSG00000250286.1	RP11-94C24.8	processed_transcript	0.638228	0.242251	0.0801715	0.0818876	0.748183	0.39988	0.1734	0.0931176
ENST00000585297.1	ENSG00000266389.1	CTB-41I6.1	lincRNA	0.548392	0	0	0	0	0	0	0
ENST00000561999.1	ENSG00000261064.1	RP11-1000B6.3	lincRNA	1.77445	1.91719	0.324303	1.33691	3.09042	2.39457	2.78888	1.34633
ENST00000577423.2	ENSG00000280299.1	RP11-583F2.7	processed_transcript	0.113277	0.904247	0.199884	0.102231	0.720153	0.414946	0.216092	0
ENST00000446528.6	ENSG00000223745.7	RP4-717I23.3	processed_transcript	0.665795	7.83003e-06	1.65724	2.7773	3.65307	2.96924	2.80625	5.02344
ENST00000405854.5	ENSG00000188511.12	C22orf34	lincRNA	5.71069	5.68537	6.56113	5.45778	5.61512	9.15618	8.18399	8.023
ENST00000490162.2	ENSG00000228742.9	RP5-884M6.1	lincRNA	0	0	0.210321	0.216318	0	0	0	0.917901
ENST00000608807.1	ENSG00000272894.5	RP5-1159O4.1	lincRNA	29.6657	114.814	36.4682	36.2116	0	50.0622	34.3015	0
ENST00000590479.5	ENSG00000234608.7	MAPKAPK5-AS1	lincRNA	3.00747	1.21212	0.939417	1.2132	0.689601	1.42666	2.03796	1.49284
ENST00000549516.1	ENSG00000258283.1	RP11-386G11.3	antisense	1.05303	0	1.02128	1.05141	0.836609	0	1.07458	0
ENST00000622961.3	ENSG00000278932.3	bP-21264C1.2	lincRNA	0.840904	0.427315	0.399431	0.146539	0.505897	0.621408	0.626392	0.31139
ENST00000491962.1	ENSG00000241860.6	RP11-34P13.13	processed_transcript	0	0	0	0	0.851441	0	0	0.87996
ENST00000414676.5	ENSG00000225377.5	NRSN2-AS1	antisense	0.345462	0.459732	0.482054	0.753765	0.211192	1.00172	1.4801	1.50254e-06
ENST00000458180.1	ENSG00000224614.1	TNK2-AS1	antisense	0.743405	0.307249	0.485232	0.554922	0.707551	0.505938	0.262601	0.629287
ENST00000563750.1	ENSG00000272923.1	RP11-391L3.1	lincRNA	1.3507	1.59761	2.25374	0.933593	0.129981	1.00142	0.000654671	0.000111537
ENST00000412690.1	ENSG00000234199.2	LINC01191	lincRNA	0.359143	0	0.0629736	0	0.657176	0.576413	0.204356	0.221318
ENST00000425295.1	ENSG00000228288.6	PCAT6	antisense	0.43911	1.45092e-05	1.28723e-05	0.417281	0.301604	1.55981e-05	1.21265e-05	0.552613
ENST00000452809.1	ENSG00000235919.4	ASH1L-AS1	antisense	1.85266	0.890939	1.18398	0.893266	1.90219	1.37019	1.71563	1.26217
ENST00000585533.1	ENSG00000234665.8	RP11-262H14.3	lincRNA	1.39786	0.897768	1.11192	1.0067	0.969981	0.851719	1.15945	0
ENST00000578280.5	ENSG00000266088.5	RP5-1028K7.2	lincRNA	0.111879	0.988472	0.636022	0.711473	0.359252	1.90379	0.741061	0.48242
ENST00000617758.1	ENSG00000231310.3	TBL1XR1-AS1	antisense	0.633944	0.631144	0.486867	0.212946	0.217216	0.347124	0	0.162424
ENST00000628401.1	ENSG00000281183.1	NPTN-IT1	sense_intronic	0.949467	1.02304	0.917825	0.746304	1.36364	1.08726	0.854373	1.03381
ENST00000606714.5	ENSG00000225791.6	TRAM2-AS1	lincRNA	1.13934	1.22466	1.66638	2.40561	1.15596	1.08492	2.44095	2.11606
ENST00000607363.1	ENSG00000272498.1	RP11-415F23.3	antisense	0.404895	0.359645	0.238946	0.489474	0	0.693683	0.25823	0.408327
ENST00000593654.1	ENSG00000269352.1	PTOV1-AS2	antisense	0.284926	1.52587	1.42651	0.332731	0.893103	0.734818	1.05358	0.912343
ENST00000549477.1	ENSG00000257342.1	RP11-571M6.7	antisense	22.9402	23.6811	16.4297	20.7902	23.7532	24.2611	16.3237	16.9246
ENST00000437781.5	ENSG00000206195.10	DUXAP8	processed_transcript	3.81402	3.63191	6.23342	5.52964	3.46765	5.60912	4.6109	6.58183
ENST00000450843.5	ENSG00000223745.7	RP4-717I23.3	processed_transcript	1.20035e-18	2.12521e-21	2.50242e-29	0.531107	2.75437e-28	0.391958	0.158201	0.411443
ENST00000421004.3	ENSG00000245556.2	SCAMP1-AS1	lincRNA	3.83369	4.15159	4.25381	3.36944	3.91602	3.59687	5.12965	4.34225
ENST00000431759.5	ENSG00000227533.5	SLC2A1-AS1	lincRNA	1.58408	0.833963	0.581991	0.381147	0.89074	0.785804	0.565505	0.564021
ENST00000613992.4	ENSG00000239665.8	RP11-295P9.3	processed_transcript	0.561494	0.186227	0.246075	0.376458	0.89928	0.460754	0.532372	0.721209
ENST00000607464.1	ENSG00000271964.1	RP11-415F23.2	antisense	0.424896	0	0.753016	0	0.383967	0.208127	0.135616	0
ENST00000617144	ENSG00000274701	Metazoa_SRP	misc_RNA	3.02911	2.07357	2.15996	1.48425	0.621606	4.06818	1.52795	1.96544
ENST00000530042.1	ENSG00000255340.1	RP11-484D2.5	antisense	0.216424	0.773118	0	0	0.386049	0.160217	0	0
ENST00000609461.1	ENSG00000273027.1	LL21NC02-1C16.1	sense_intronic	0	0.178707	0.358198	0.368011	0	0	0.579928	0.396561
ENST00000480052.1	ENSG00000203706.8	SERTAD4-AS1	antisense	2.30617e-06	5.38399e-07	1.44153e-06	2.21627e-05	6.30457e-07	3.63983e-06	4.30702e-06	0.9717
ENST00000447795.3	ENSG00000232671.5	RP11-126K1.2	antisense	1.14179	0.547356	1.1685	1.03065	0.51841	0.752923	0.985624	1.04254
ENST00000486232.1	ENSG00000203711.11	C6orf99	lincRNA	0.697203	1.3538e-10	2.12193	1.86665	0.000334161	1.66706e-05	4.15429e-10	0.000819098
ENST00000592880.6	ENSG00000233527.8	ZNF529-AS1	antisense	0	0	0.372478	0.95697	0	0	0.401964	0.205493
ENST00000547750.1	ENSG00000257886.1	RP11-61E11.1	antisense	0	0	0	0	0	0	0	0.742086
ENST00000534431.1	ENSG00000255202.1	RP4-541C22.5	antisense	0.106805	1.0416	0.188278	0.192509	0	0.234588	0.101782	0.325762
ENST00000622977.1	ENSG00000279031.1	LA16c-360H6.1	TEC	0.768928	0.273541	0.409577	0.279955	0.554698	0.452533	0.147495	0
ENST00000576615.1	ENSG00000263301.1	RP11-104H15.8	antisense	1.49637	2.71139	0.463453	0.4779	0.848696	0	0.49588	0
ENST00000505731.5	ENSG00000249673.6	NOP14-AS1	antisense	1.50526	2.25826	2.37856	2.33798	2.0752	2.89235	3.17926	1.7269
ENST00000415875.2	ENSG00000223837.2	BRD2-IT1	sense_intronic	0	0.414392	0.423794	0	0	0.346096	0.454061	0.846201
ENST00000456352.2	ENSG00000231889.7	TRAF3IP2-AS1	antisense	0.382228	5.6541e-223	0.515804	1.51144	6.77498e-233	2.7568e-76	1.3919	1.44112
ENST00000627155.2	ENSG00000179818.13	PCBP1-AS1	processed_transcript	0.117937	0.523191	0.62477	0.233709	0.214047	0.722497	0.616158	0.257466
ENST00000591832.1	ENSG00000267064.1	UXT-AS1	antisense	2.01814	3.7046	1.31001	5.48887	4.13898	3.75377	5.27685	4.74949
ENST00000600607.5	ENSG00000221817.9	PPP3CB-AS1	processed_transcript	0.529102	0.401346	0.138763	0.612526	0.212274	0.480107	0.500456	0.465168
ENST00000624738.1	ENSG00000279665.1	RP11-507J18.5	TEC	0.130461	0.231693	0	0.827209	0.35438	0.382987	0	0.395212
ENST00000432211.5	ENSG00000231851.5	AC104655.2	antisense	0.639632	0.571109	1.33697	0.981586	0.761062	0.157789	1.03046	1.4719
ENST00000429962.1	ENSG00000230513.1	THAP7-AS1	antisense	3.38794	3.29995	3.50572	3.24772	2.80752	3.10108	3.56638	2.38804
ENST00000463302.1	ENSG00000242136.1	RP11-734K21.2	processed_transcript	0	0.253404	0.379059	0.12947	0.515265	1.1524	0.682661	0.286932
ENST00000580528.1	ENSG00000232956.8	SNHG15	lincRNA	0.659513	0.428955	1.07458	0.188814	0.686395	0.651272	1.109	6.08268e-11
ENST00000561705.1	ENSG00000260265.1	RP11-44F21.5	lincRNA	0.398418	1.55142	0.139888	0.285534	0.873628	11.4611	0.529556	1.95968
ENST00000510449.1	ENSG00000251260.1	WDFY3-AS1	antisense	0	1.23713	0.154628	0.793445	1.09228	0.896023	1.16891	1.03915
ENST00000614011.1	ENSG00000275393.1	RP11-568J23.8	sense_intronic	0.148991	0.132465	0.264345	0.135481	0.672324	0.657318	0.285609	0.448953
ENST00000586411.1	ENSG00000267246.1	RP11-798G7.7	processed_transcript	0.222167	0	0.129897	0.198776	0.609555	0.108077	0	0
ENST00000492937.1	ENSG00000243926.1	TIPARP-AS1	antisense	2.41709	1.37395	2.16737	0.405132	2.15451	0.488166	2.12575	1.94677
ENST00000623409.1	ENSG00000278932.3	bP-21264C1.2	lincRNA	0.642558	0.912803	1.36378	0.465436	1.51322	1.98024	1.59683	1.03873
ENST00000522859.5	ENSG00000170919.15	TPT1-AS1	antisense	0.323999	0.222072	0.103805	0.563439	0.206279	0.345844	0.23694	0.252267
ENST00000445118.6	ENSG00000228794.8	LINC01128	processed_transcript	0.485307	0.824342	1.09102	0.906458	0.9394	0.751547	1.26645	1.02876
ENST00000506386.1	ENSG00000248373.5	RP11-556I14.1	lincRNA	1.16371	0	0.773844	1.58612	0	0	0	0
ENST00000502209.2	ENSG00000248783.1	RP11-308B16.2	lincRNA	1.01512	0.304398	2.15982	1.27176	0.59097	1.01332	1.99102	0.644677
ENST00000517653.5	ENSG00000177335.10	C8orf31	processed_transcript	4.61253	1.45533	0.896383	1.22528	1.44644	0.924497	0.721122	0.988219
ENST00000564363.1	ENSG00000259884.1	RP11-1100L3.8	lincRNA	1.92108	1.41952	3.90556	2.87278	2.43782	0.854643	3.60708	4.25353
ENST00000530918.2	ENSG00000254740.2	RP11-334E6.3	antisense	0.72658	1.21467	1.41749	1.22976	0.0737455	0.648443	0.383282	0.248104
ENST00000415715.1	ENSG00000224897.6	POT1-AS1	antisense	0.308903	0.588663	0.0907037	0.278156	0	0.678215	0	0.104803
ENST00000602426.1	ENSG00000269919.1	RP1-134E15.3	sense_intronic	0.20607	0.551724	0	0	0	0.609585	0	0.203641
ENST00000439072.1	ENSG00000224516.5	AC068134.8	antisense	0.77236	0	0.354284	0.730404	0.334529	0	0	0
ENST00000448629.5	ENSG00000224870.6	RP4-758J18.2	processed_transcript	2.19897	1.10866	1.04984	0.556171	0.360292	1.1492	0.640471	0.40947
ENST00000617440.1	ENSG00000275322.1	RP11-262A16.1	lincRNA	2.27663	1.54007	1.18487	0.73258	1.46862	0.528806	0.778395	0.651193
ENST00000445520.5	ENSG00000231312.6	AC007246.3	antisense	5.15595	4.43487	3.47098	4.59722	3.53301	2.97222	4.05812	4.86254
ENST00000612996.1	ENSG00000274929.1	RP11-165D7.5	sense_intronic	0	0.335228	0.111274	0.113911	0.684417	0	0	0.254555
ENST00000441539.1	ENSG00000244055.1	AC007566.10	antisense	0.286927	0	0.259809	0.535069	0	0	0	0.554392
ENST00000540866.2	ENSG00000256028.2	RP11-197N18.2	processed_transcript	2.09738	1.48471	1.14107	1.22021	1.42167	1.54585	1.41581	1.5093
ENST00000527474.5	ENSG00000255090.5	MIR100HG	lincRNA	0.241006	0.266269	0.263655	0.56178	0.110479	0.131711	0.114095	0.062092
ENST00000438266.1	ENSG00000227495.1	AC109333.10	antisense	0.382109	0.339234	0	0.230594	0	0.186897	0.365169	0.514921
ENST00000452466.1	ENSG00000236723.2	RP5-1024G6.2	antisense	5.71048	5.07886	3.42568	2.9504	5.56634	4.08764	4.58908	3.56002
ENST00000612365.1	ENSG00000276851.1	RP5-875H18.9	lincRNA	0	0	0.225237	1.15297	0	0.560691	0.365169	0.386191
ENST00000432818.5	ENSG00000172965.14	MIR4435-2HG	lincRNA	6.15383	9.13633	3.99688	9.12159	5.61843	4.57024	12.0818	9.77408
ENST00000543656.1	ENSG00000225855.6	RUSC1-AS1	antisense	0.636075	1.5023e-270	0.112253	0.194856	0.41144	0.205103	0.370228	0.203669
ENST00000533767.1	ENSG00000254453.1	NAV2-AS2	antisense	1.60258	1.13465	2.18053	1.4358	1.09805	0.877593	0.608628	1.23149
ENST00000421851.1	ENSG00000236535.1	RC3H1-IT1	sense_intronic	1.27296	0.189419	0.380051	0.195313	0.56809	0.156995	0.410099	0.627896
ENST00000498308.1	ENSG00000273313.1	RBAKDN	lincRNA	3.18359	2.17534	1.01655	0.406428	2.85845	2.29011	2.61113	7.30666
ENST00000475371.5	ENSG00000241472.6	PTPRG-AS1	processed_transcript	0.881831	0.15617	0.257468	0.0791475	0.241338	0.644397	0.335278	0.589617
ENST00000602984.1	ENSG00000225206.5	MIR137HG	lincRNA	0.297505	0.157763	11.8606	11.2581	1.90956	0.216767	25.1004	16.8786
ENST00000550853.1	ENSG00000235106.8	LINC00094	antisense	0.184119	0.203922	3.55961e-06	4.51287e-05	1.94718e-05	2.3756e-06	0.144455	0.862838
ENST00000607703.1	ENSG00000271984.1	RP3-337O18.9	antisense	0.265759	0.236026	0.235179	0.361275	0.240531	0.390183	0.254168	0.536346
ENST00000560594.1	ENSG00000259250.1	RP11-50C13.1	antisense	3.18943	2.4483	2.185	1.71234	1.83304	1.70489	0.416635	2.04097
ENST00000437461.1	ENSG00000227200.1	RP11-121A14.3	sense_intronic	0.335765	0	0	0.630746	0	0	0.329191	0
ENST00000456356.2	ENSG00000231864.2	RP11-229P13.23	antisense	121.739	142.847	98.9872	94.8506	138.594	145.811	128.272	123.485
ENST00000424612.1	ENSG00000227359.1	AC017074.2	lincRNA	0.408743	1.45238	1.20632	0.494259	0.985923	1.20063	0.782189	0.824113
ENST00000481027.5	ENSG00000175061.17	LRRC75A-AS1	processed_transcript	57.4929	72.6716	56.7977	49.2492	47.1749	53.9991	47.2308	42.3445
ENST00000619666.1	ENSG00000275202.1	RP11-156K23.3	antisense	1.65828	1.68664	1.58082	2.10197	2.58459	1.86554	1.61543	1.86976
ENST00000494680.6	ENSG00000206573.8	THUMPD3-AS1	antisense	0.306994	7.81039e-31	2.00009e-17	1.41188e-35	1.86984e-21	8.56476e-38	0.6017	6.12043e-62
ENST00000520651.1	ENSG00000253559.1	OSGEPL1-AS1	antisense	0.491209	0.350844	0.260524	0.542597	0.215268	0.160316	1.00233	0.327537
ENST00000433035.1	ENSG00000230483.1	AC124057.5	antisense	1.08304	0	0.489218	0.503612	0.717627	0.201492	0	0
ENST00000222396.9	ENSG00000226472.7	RP11-551L14.4	antisense	0	0	0.100481	0.513927	0	0	0.217255	0.346624
ENST00000442828.2	ENSG00000227782.2	CTC-529I10.2	antisense	1.08149	0.478478	0.474475	0.553323	0.353045	0.95858	0.366575	0.712935
ENST00000623762.1	ENSG00000279555.1	RP11-426D19.1	TEC	0.301682	0.204611	0.504902	0.266895	0.449775	0.134771	0.196738	0.120887
ENST00000448942.5	ENSG00000237499.6	RP11-356I2.4	antisense	0	0.37069	0.471908	0.374073	0.384545	0.436574	1.02108	0.370511
ENST00000427447.5	ENSG00000237945.7	LINC00649	antisense	0.769353	0.248961	0.211583	0.189913	0.555673	0.4189	0.156254	0.243375
ENST00000503553.3	ENSG00000272742.1	CTB-43P18.1	antisense	35.6444	29.8631	36.6458	34.2221	24.8623	28.0404	35.5144	40.1509
ENST00000602458.1	ENSG00000269973.1	RP11-95D17.1	lincRNA	3.2111	3.19758	3.52924	3.77618	3.26117	2.27676	2.76368	3.91073
ENST00000524412.1	ENSG00000270060.1	RP11-390K5.6	sense_intronic	0.65429	0.348606	0.463058	0	1.30326	1.44063	0.875813	0.132123
ENST00000521989.2	ENSG00000253414.2	RP11-150O12.6	sense_intronic	0.649997	0.867627	0.577815	0.444511	1.02415	1.1965	0.312068	0.325177
ENST00000424523.1	ENSG00000237819.5	AC002454.1	antisense	0.802101	2.72772e-07	4.60009e-06	1.10037e-07	4.14676e-08	1.80324e-06	0	1.66301e-05
ENST00000623022.1	ENSG00000279095.1	AC092066.1	TEC	1.9053	2.33925	1.80532	1.77129	2.092	1.45329	2.20394	1.68304
ENST00000373137.2	ENSG00000116883.8	RP11-268J15.5	antisense	1.37675	1.02373	1.17534	1.0756	0.995907	0.901797	0.712376	0.955168
ENST00000573951.1	ENSG00000281005.1	LINC00921	lincRNA	0.638318	0.289858	0.487898	0.222273	0.589535	0.350907	0.65559	0.564912
ENST00000501079.5	ENSG00000247271.6	ZBED5-AS1	antisense	3.28085	2.85223	3.09537	2.13287	3.68175	2.76783	1.67456	2.85121
ENST00000460552	ENSG00000242330	RN7SL683P	misc_RNA	0	0	1.24494	0	0	0.988692	0	0
ENST00000438554.2	ENSG00000235426.2	RP11-342M3.5	antisense	0	0.144055	0	0.147594	0.437318	0.834343	0	0.32401
ENST00000563083.1	ENSG00000259945.1	CTD-2012K14.3	antisense	0	0.84643	0.866216	0.893181	0	0.707114	0.463893	0.861862
ENST00000554309.1	ENSG00000257621.7	PSMA3-AS1	antisense	1.12662	0.669902	0.786951	0.336485	1.24648	0.55724	1.18403	0.866496
ENST00000579368.1	ENSG00000265962.1	GACAT2	antisense	0.600724	0.199303	0.658662	0.4032	0.892607	0.164397	0.356223	0.847545
ENST00000577557.1	ENSG00000266088.5	RP5-1028K7.2	lincRNA	0	0.000149479	5.47688e-06	0.36649	4.47583e-05	0.964288	3.76094e-06	0.233501
ENST00000565916.1	ENSG00000261312.1	AC002550.5	antisense	9.55746	9.64003	8.12734	9.15614	7.40114	8.3823	7.08812	7.23894
ENST00000586169.1	ENSG00000266903.1	CTB-171A8.1	antisense	0	0.288408	0	0	0	0	0.62827	0.307144
ENST00000527620.5	ENSG00000254815.5	RP11-496I9.1	antisense	2.37667	1.06008	1.66542	1.19528	2.64641	1.41831	1.15513	1.09471
ENST00000581155.5	ENSG00000255468.6	RP11-867G23.8	antisense	0	0	0	0	0	0	1.87761	0.775736
ENST00000420074.1	ENSG00000215424.9	MCM3AP-AS1	antisense	0.631645	0.57928	0.74284	0.335437	0.862469	0.770498	0.714194	0.596682
ENST00000611384.1	ENSG00000276174.1	RP11-687E1.2	sense_intronic	0	0	0	0	0	0.791574	0.519538	0.474574
ENST00000507446.1	ENSG00000249592.5	RP11-440L14.1	antisense	16.687	10.7296	11.1025	10.9739	9.81594	9.64067	10.7103	8.38045
ENST00000422049.1	ENSG00000227198.1	C6orf47-AS1	antisense	7.84363	7.21845	6.28702	6.87817	8.05506	9.41779	6.60659	6.75989
ENST00000451230.1	ENSG00000230499.1	AC108463.1	lincRNA	0	0	0.464993	1.43562	0.6849	0	0.501214	1.25555
ENST00000564775.2	ENSG00000261840.2	RP11-146F11.1	antisense	1.65356	0.612923	0.635472	0.154842	0.723244	0.656351	0	0
ENST00000550680.5	ENSG00000257636.6	RP11-1103G16.1	antisense	5.52638	5.94638	3.06229	3.66917	5.80491	9.14626	5.87723	5.48533
ENST00000619671.1	ENSG00000278611.1	CTC-543D15.8	lincRNA	0.210217	0.61974	0.859845	0.438474	1.15436	0.562219	0.86368	0.50404
ENST00000623020.1	ENSG00000279794.1	CTD-2621I17.3	TEC	0.702273	0.355629	0.353359	0.180573	0.0913249	0.293612	0.668648	0.204381
ENST00000534988.1	ENSG00000256116.1	RP11-783K16.14	antisense	2.09395	2.356	2.16683	2.66201	2.55823	2.08132	2.34412	3.13584
ENST00000501830.2	ENSG00000247728.2	RP11-932O9.7	antisense	0.474694	0.471978	0.155769	0.211663	0.544099	0.172932	0.168523	0.183497
ENST00000442526.2	ENSG00000230555.2	RP11-517P14.2	lincRNA	0.250666	0.147929	0.366929	0.374584	0.53401	0.366175	0.238109	0.427622
ENST00000611368.1	ENSG00000276223.1	RP4-781B1.5	sense_intronic	0	0.12142	0	0	0	0	0.130787	0.551086
ENST00000434399.5	ENSG00000196295.11	AC005154.6	processed_transcript	1.59303	0.703262	0.811303	1.06192	1.13922	1.25548	0.919703	1.00797
ENST00000571963.5	ENSG00000263072.5	ZNF213-AS1	antisense	2.93728	2.3378	2.67093	1.92439	2.7655	2.7373	1.9873	2.58783
ENST00000602535.1	ENSG00000203930.10	LINC00632	lincRNA	0.360119	0	0.0791502	0.161676	0	0.394809	0.427984	0.735825
ENST00000413606.5	ENSG00000223745.7	RP4-717I23.3	processed_transcript	3.88317	2.93745	2.69163	2.47745	4.06029	3.52757	3.12389	4.62294
ENST00000480919.1	ENSG00000242474.2	AC093627.9	lincRNA	0.165627	0.294838	0.294609	0	0.447125	0.243983	0.636416	0
ENST00000509924.2	ENSG00000248846.2	CTD-2016O11.1	lincRNA	0.135817	0.361937	0.120243	1.23164	0.368581	0.199464	0.389837	0.684676
ENST00000480639.5	ENSG00000243069.7	ARHGEF26-AS1	processed_transcript	0.489687	2.24239e-22	5.79653e-34	0.231878	6.30923e-72	2.9381e-194	0.575228	0.250013
ENST00000483342.5	ENSG00000174365.19	SNHG11	processed_transcript	2.67465	3.776	3.81954	3.46337	3.57288	3.74993	4.82332	3.08247
ENST00000624682.1	ENSG00000280206.1	CTB-193M12.5	lincRNA	8.10484	8.83924	9.70477	10.0167	7.04993	10.3428	7.4896	8.54299
ENST00000591826.1	ENSG00000267633.1	CTB-5E10.3	antisense	3.75366	5.63889	4.23745	3.80894	6.18743	4.08743	4.7645	4.10978
ENST00000623455.1	ENSG00000279107.1	RP11-823P9.4	TEC	1.03306	0.78788	1.06635	0.793464	1.29462	1.05928	0.931947	0.728713
ENST00000443448.5	ENSG00000226251.5	RP11-15I11.3	lincRNA	0	0	0.428404	0.441736	1.18794	0	0.917857	1.28094
ENST00000501652.5	ENSG00000245937.7	LINC01184	lincRNA	1.96633	1.95731	1.50579	1.26498	1.36001	1.71738	2.19652	2.05094
ENST00000560068.1	ENSG00000259583.2	RP11-66B24.4	antisense	9.03718	9.63106	6.26326	10.1679	6.06313	6.4988	4.41368	4.03051
ENST00000606802.1	ENSG00000272078.1	RP4-734G22.3	antisense	1.09749	1.40544	0.986619	0.942514	0.736179	0.620816	0.4262	0.674397
ENST00000426475.1	ENSG00000239467.5	AC007405.6	lincRNA	1.14084	1.05552	1.82741	1.9615	1.03788	1.29044	1.5807	2.00523
ENST00000608537.1	ENSG00000272800.1	RP11-438L19.1	lincRNA	1.18202	1.31651	1.03309	1.14375	1.51014	1.12243	1.50658	1.91159
ENST00000626479.1	ENSG00000281207.1	SLFNL1-AS1	antisense	0.528583	0.565412	0.655803	0.516168	0.803453	0.335286	0.479216	0.908424
ENST00000413332.5	ENSG00000236423.5	LINC01134	lincRNA	0.196075	1.17506	2.73184	2.38168	1.80872	2.66788	2.37551	3.74335
ENST00000559824.5	ENSG00000245534.6	RORA-AS1	antisense	1.12531e-14	0.11073	0.109862	0.316811	0.64263	0.0763845	0.63371	0.213406
ENST00000509615.2	ENSG00000249753.2	RP11-415I12.3	antisense	0	0	0	0	0	0	2.33473	0
ENST00000621847.1	ENSG00000276853.1	RP11-305O6.4	sense_intronic	0.837788	1.02116	0.92275	0.660351	2.00035	1.22649	1.69609	0.958819
ENST00000431856.1	ENSG00000232485.2	AC098820.3	processed_transcript	0.888954	0.450965	0.561397	0.574737	0.805402	0.279507	0.364072	0.256728
ENST00000558938.1	ENSG00000259204.1	RP11-394B5.2	sense_intronic	0	0	0	0	0	0	0.656811	0
ENST00000558899.2	ENSG00000259456.3	ADNP-AS1	antisense	1.05584	0.842561	0.569525	1.40753	1.15608	0.781632	0.726401	1.03238
ENST00000510244.1	ENSG00000248787.1	RP11-666A20.4	lincRNA	0.473247	0	0.21271	0.875163	0.210296	0	0.688193	1.15913
ENST00000478944	ENSG00000242436	RN7SL789P	misc_RNA	0	0	0	0	0	0.63083	0	0
ENST00000578774.1	ENSG00000266208.1	CTD-2267D19.3	antisense	1.25585	0.758703	1.1132	0.761276	1.33077	0.962324	0.613401	1.18724
ENST00000625110.1	ENSG00000280351.2	CTD-2561B21.8	TEC	1.02455	0.976887	0.868141	0.564001	0.663935	0.542992	0.3654	0.374544
ENST00000556738.1	ENSG00000258768.2	CTD-2292M16.8	lincRNA	0.299915	0.412218	0.396066	0.201155	0.454872	0.71331	0.315923	0.363665
ENST00000588189.1	ENSG00000131484.4	RP11-798G7.5	antisense	0.285142	0.253404	0.252706	0.12947	0.772897	0.419054	0.546128	1.43466
ENST00000538731.2	ENSG00000256576.2	RP13-977J11.2	lincRNA	0.728932	0.306281	0.363132	0.153933	0.991062	1.33706	0.98247	0.937061
ENST00000438408.1	ENSG00000235126.1	AC128709.3	lincRNA	0	0	0.60907	0.374354	0.124394	0.101026	0.131639	0.277236
ENST00000423918.5	ENSG00000204054.11	LINC00963	processed_transcript	0.633553	0.675148	0.736758	2.06295	0.719207	1.19766	1.09893	2.14561
ENST00000614233.1	ENSG00000274358.1	RP11-463J17.2	lincRNA	1.13447	0.667337	1.10886	0.853687	1.20326	0.599629	1.68653	0.999557
ENST00000446816.1	ENSG00000204685.6	STARD7-AS1	processed_transcript	16.536	21.7885	22.2727	16.5268	25.992	19.4119	25.7752	18.8965
ENST00000460955.5	ENSG00000244198.5	RP4-545C24.1	antisense	0.13288	0.354039	0.470358	0.722551	0.360796	0.390183	0.762505	0.268173
ENST00000554022.1	ENSG00000258554.1	RP11-973D8.4	antisense	80.1874	66.2048	56.0921	49.0339	61.2326	37.7352	47.749	48.8519
ENST00000446213.2	ENSG00000233221.6	AC133785.1	antisense	0.753102	0.775633	0.620747	0.483172	0.500311	0.608599	0.51367	0.867014
ENST00000566190.1	ENSG00000261367.1	RP11-455F5.4	antisense	1.25812	1.4905	0.247672	0.253744	0.758196	0.71884	0	0.281561
ENST00000449248.1	ENSG00000235027.1	AC068580.6	antisense	5.29628	3.59897	1.83978	1.84887	3.5869	2.9809	1.23598	1.92305
ENST00000581794.5	ENSG00000196295.11	AC005154.6	processed_transcript	0.805881	0.553247	0.341776	0.461801	0.675366	0.454605	0.504379	0.48389
ENST00000512724.5	ENSG00000247828.7	TMEM161B-AS1	antisense	0.168714	0.183767	0.23444	0.289646	0.516626	0.588253	0.390891	0.140889
ENST00000609284.1	ENSG00000226328.6	NUP50-AS1	lincRNA	3.15074	3.05373	3.43346	4.16646	2.56285	1.17228	3.29764	1.08386
ENST00000414046.2	ENSG00000206337.10	HCP5	sense_overlapping	0.534588	0.691067	0.449369	0.488129	0.740801	1.1636	0.603831	1.37602
ENST00000466769	ENSG00000242860	RN7SL180P	misc_RNA	0	0	0	0	1.31647	0.62033	0	0
ENST00000339037.3	ENSG00000163364.9	LINC01116	lincRNA	0.580447	0.064181	0.127237	0.12979	0.172015	0.135268	0.137631	0.441516
ENST00000565879.1	ENSG00000261691.1	LA16c-366D1.3	antisense	15.2879	15.6201	21.4577	12.981	24.4048	21.0539	29.6321	21.1208
ENST00000522373.1	ENSG00000254258.1	RP11-398H6.1	lincRNA	0.597454	0.767792	0.617392	0.628974	0.897281	0.632851	0.411067	0.560705
ENST00000609669.1	ENSG00000272574.1	RP11-359K18.4	sense_intronic	1.32502	0.442257	0.441914	0.151117	0	0.487965	0.636416	0.331141
ENST00000609708.1	ENSG00000273218.1	LLNLR-246C6.1	lincRNA	0.902967	0.746637	0.393216	0.649778	0.364274	0.450883	0.265988	0.264194
ENST00000371417.3	ENSG00000203993.4	ARRDC1-AS1	antisense	5.03703	4.71881	5.21875	4.86008	4.61772	5.44326	4.94728	4.98953
ENST00000438777.5	ENSG00000223745.7	RP4-717I23.3	processed_transcript	0.663405	0.929889	8.78508e-06	0.721258	0.745297	0.661853	0.468371	0.6719
ENST00000623036.1	ENSG00000226950.6	DANCR	processed_transcript	1.36881	0.833149	0.601289	0.7674	0.858892	0.687493	0.812875	0.875159
ENST00000616838.1	ENSG00000277440.1	RP11-295D4.5	sense_intronic	1.14973	1.58783	0.225919	1.04084	1.50443	1.31222	0.976727	0.645493
ENST00000538077.2	ENSG00000255874.2	LINC00346	lincRNA	3.49947	3.71127	2.93275	3.29908	3.39779	3.17292	2.14127	2.22789
ENST00000575741.1	ENSG00000262903.1	RP11-235E17.6	antisense	0.7524	0.544394	0.359619	0.550092	0.125238	0.349178	0.583526	0.843859
ENST00000565044.1	ENSG00000261104.1	RP11-734K21.5	lincRNA	0.298195	0.750756	0.382572	0.376124	0.682589	0.844497	0.507648	1.11251
ENST00000526036.1	ENSG00000254837.2	AP001372.2	lincRNA	1.68325	1.01163	0.998182	0.980603	1.25433	1.38799	0.918394	1.07742
ENST00000456091.1	ENSG00000226985.5	LINC01203	lincRNA	0	0	0.166339	0.512408	0	0	0.538766	0.18527
ENST00000609843.1	ENSG00000272650.1	RP11-571I18.4	lincRNA	1.51456	0.691189	0	0.742125	0	0	0	0
ENST00000399091.1	ENSG00000228157.4	AC007952.5	processed_transcript	0.214697	0.0407969	0.0806953	0.0955864	0.259232	0.0458237	0.218292	0.585429
ENST00000576093.5	ENSG00000182310.12	SPACA6P	processed_transcript	0.756368	0.301313	0.320112	0.167699	0.508334	0.161842	0.0707163	0.221294
ENST00000418372.1	ENSG00000233117.2	LINC00702	lincRNA	0.214271	0.57399	0.959883	1.57866	0.382353	0.31718	0.207145	1.26753
ENST00000420777.1	ENSG00000229950.1	TFAP2A-AS1	antisense	0.355687	0.570545	0.507234	0.544621	0.923622	0.375921	0.579451	0.571157
ENST00000441257.1	ENSG00000237036.4	ZEB1-AS1	antisense	0.759717	1.34888	0.44777	0.458399	0.91781	1.48626	1.33093	1.408
ENST00000602843.1	ENSG00000270031.1	RP3-426I6.6	sense_intronic	1.12875	0	0	0	0	0	1.11103	1.06448
ENST00000473572.2	ENSG00000248101.2	AC002116.8	processed_transcript	2.53205	1.63049	0.910035	0.981624	1.39917	1.14018	1.62758	1.6004
ENST00000440026.1	ENSG00000214719.11	AC005562.1	processed_transcript	3.16381	2.33778	2.2638	3.28561	2.47264	2.74884	2.89648	3.99734
ENST00000428557.1	ENSG00000226824.6	RP4-756H11.3	sense_intronic	0	0	0	0	0.573064	1.05981	0.696341	0
ENST00000454869.1	ENSG00000232063.1	RP11-307E17.8	lincRNA	2.01882	1.42393	1.34684	1.03175	1.82209	1.44914	1.24652	1.30902
ENST00000447565.1	ENSG00000232530.1	RP1-102K2.6	antisense	0.611404	0.676212	0.402305	0.27366	0.209598	0.223124	0.0725246	0.0783888
ENST00000517192	ENSG00000253001	RN7SKP105	misc_RNA	0	0	0	0	0.505893	0	0	1.07839
ENST00000440150.5	ENSG00000231365.5	RP11-418J17.1	antisense	0.790874	0.653368	0.829477	0.757957	1.03627	1.20291	1.28482	0.986899
ENST00000608014.1	ENSG00000273216.1	AC002059.10	sense_intronic	0	0.661785	0.662405	0.680158	0.998752	0.274006	0.893976	0.184513
ENST00000604981.5	ENSG00000172965.14	MIR4435-2HG	lincRNA	0.79487	0.917744	2.02944	1.96104	0.659875	0.363337	1.38001	0.493962
ENST00000612576.1	ENSG00000275552.1	CH17-302M23.1	antisense	0.655791	0.78109	0.477779	0.313227	0.474855	0.565815	0.28361	0.25894
ENST00000527398.1	ENSG00000254641.1	RP11-732A19.2	sense_overlapping	0.702164	0.209262	0.210321	0	0.208107	0.173568	0.226835	0.458951
ENST00000529304.1	ENSG00000254963.1	CTD-2562J17.9	antisense	0	0	0	0	4.95203	0	0	0
ENST00000498304.5	ENSG00000282057.1	RP4-621F18.2	lincRNA	0	0	3.37669	0.469903	0.147348	0	0.91488	1.27035
ENST00000429932.1	ENSG00000239407.5	LL0XNC01-237H1.2	lincRNA	2.69827e-07	1.25714e-07	0.316615	0.718147	1.05501	0.216738	0.265362	0.942207
ENST00000609413.5	ENSG00000224597.9	SVIL-AS1	antisense	0.41706	0.604844	0.298703	1.0773	0.523185	0.226273	0.276665	0.148754
ENST00000422744.2	ENSG00000231829.2	RP11-310E22.5	lincRNA	0	0	0	0	0.655002	0	0	0
ENST00000544983.1	ENSG00000255717.6	SNHG1	processed_transcript	2.28714	6.04286	4.19901	4.22419	6.69552	5.32341	6.54935	2.3939
ENST00000451894.6	ENSG00000215068.7	AC025171.1	antisense	0.546676	0.206592	0.0684403	2.51238e-10	0.414922	0.336853	0.149044	0.172735
ENST00000474250.5	ENSG00000239213.5	NCK1-AS1	antisense	0.491931	3.59486e-06	1.76853	0.435133	0.276762	0.182574	1.06693	0.415076
ENST00000550926.1	ENSG00000257386.1	RP11-56G10.2	antisense	18.5172	23.1925	14.7592	20.4835	19.3719	23.2553	19.1172	18.939
ENST00000620266.1	ENSG00000278730.1	RP11-147L13.11	lincRNA	0	0.0991239	0.0279372	0.439977	0	0.0466236	0.0756032	0.754908
ENST00000493781	ENSG00000244218	RN7SL81P	misc_RNA	7.82374	1.44598	1.55763	1.59984	3.57508	3.68219	1.62008	1.2029
ENST00000439488.1	ENSG00000236423.5	LINC01134	lincRNA	0.586964	0.552196	0.809763	0.932969	1.04649	1.10243	0.736929	1.71564
ENST00000531894.5	ENSG00000196696.12	PDXDC2P	processed_transcript	2.52556	1.24566	1.91944	1.44406	1.93661	1.50367	1.50015	1.80206
ENST00000550231.1	ENSG00000258210.1	RP11-478C19.2	processed_transcript	0.783426	0.451063	0.876508	0.531709	0.322813	0.34882	0.227733	0.763387
ENST00000604516.1	ENSG00000270362.1	HMGN3-AS1	antisense	1.13026	1.1504	0.871856	0.928022	0.720871	1.14323	0.644155	1.06375
ENST00000526906.1	ENSG00000254554.1	RP11-351I24.1	antisense	1.77355	2.11515	3.65359	3.72812	2.6784	1.5197	5.19592	3.47935
ENST00000512301.1	ENSG00000247796.2	CTD-2366F13.1	antisense	2.31598e-07	1.11517	5.7686e-05	0.215133	1.90208e-06	0.284158	0.263895	4.72315e-15
ENST00000506942.1	ENSG00000250950.1	RP11-33B1.3	lincRNA	1.8376	0.932477	1.16125	0.475657	2.02013	1.15607	0.878534	1.45762
ENST00000499459.2	ENSG00000247796.2	CTD-2366F13.1	antisense	0.333936	1.05934	0.783583	0.907451	0.551115	0.93362	0.747219	1.04656
ENST00000591336.1	ENSG00000267510.1	CTC-325H20.4	antisense	0	0.723298	2.43028	1.50102	0.713368	0.400412	2.09506	2.61239
ENST00000449386.5	ENSG00000230798.5	FOXD3-AS1	antisense	0.712855	0.380106	0.379059	0.776822	0.644081	0.838109	0.682661	0.860796
ENST00000562790.1	ENSG00000260999.1	RP11-521L9.1	lincRNA	0	0	1.5998	3.28571	0	2.51881	1.66269	1.22797
ENST00000507521.1	ENSG00000249637.1	CTC-329D1.2	antisense	0.283264	0	0.251005	0.385778	0.639945	0	0.135616	0.285119
ENST00000584900.5	ENSG00000265479.5	DTX2P1-UPK3BP1-PMS2P11	processed_transcript	0.587417	0.545465	0.565691	0.465769	0.683867	0.426762	0.553922	0.899837
ENST00000555275.5	ENSG00000257621.7	PSMA3-AS1	antisense	5.74917e-07	6.79253e-05	0.568363	0.213259	1.02039e-11	0.562539	0.297012	0.506123
ENST00000527908.1	ENSG00000254548.1	RP11-429J17.5	antisense	0.745736	0.680474	0	0	0	0	0	0
ENST00000392385.2	ENSG00000213121.2	RP11-306O13.1	lincRNA	0.489276	0.392728	0.504851	0.237216	0.368056	0.38831	0.336178	0.736815
ENST00000501396.5	ENSG00000246228.6	CASC8	antisense	8.83201	4.73808	3.81522	4.46685	5.85576	4.31633	4.14198	6.6907
ENST00000366527.3	ENSG00000188206.6	HNRNPU-AS1	antisense	12.4144	10.8402	8.27976	7.42119	11.4452	8.33155	6.34908	7.60408
ENST00000590740.1	ENSG00000267002.1	RP11-242D8.1	lincRNA	0.909351	0.682511	0.317625	0.404229	0.501551	0.595462	0.343692	0.752961
ENST00000440377.2	ENSG00000237188.3	RP11-337C18.8	antisense	1.45946	1.87555	1.24366	1.31536	2.6264	2.38019	1.66373	1.88704
ENST00000510261.1	ENSG00000250081.1	CTD-2116N20.1	lincRNA	0.715594	0	0	0	0	0	0	0.678151
ENST00000363177	ENSG00000200047	RN7SKP115	misc_RNA	0	0	0	0.561466	0	0	0	0
ENST00000618757.4	ENSG00000241769.7	LINC00893	antisense	0.598768	0.289218	0.231345	0.0904342	0.190648	0.404606	0.038781	0.0853202
ENST00000593581.5	ENSG00000269386.5	RAB11B-AS1	antisense	3.58479	2.92009	2.7434	2.20314	2.77517	2.89659	2.38512	1.84944
ENST00000436885.1	ENSG00000228251.1	AC012442.6	lincRNA	0.454852	0.134823	0.403669	0.965599	0	0.223027	0.726863	0.152174
ENST00000615487.1	ENSG00000275234.1	CTD-2396E7.11	antisense	14.4754	10.8456	9.9184	10.5717	5.4861	7.39	3.32851	4.75432
ENST00000452565.1	ENSG00000237310.1	GS1-124K5.4	lincRNA	0.000185071	0.183908	0.368803	0.568477	0	0.192147	1.53542	1.03278
ENST00000461926	ENSG00000239908	RN7SL75P	misc_RNA	0	0.929369	0	1.00948	0.808236	3.13828	0	0.838175
ENST00000503709.1	ENSG00000249673.6	NOP14-AS1	antisense	0.341584	0.37988	0.451756	0.530816	0.291606	0.393792	0.60859	0.365524
ENST00000549373.1	ENSG00000258337.1	RP11-115H15.2	sense_intronic	0.520946	0	0	0.158689	0	0	0.166987	0
ENST00000554058.1	ENSG00000258301.3	RP11-488C13.5	lincRNA	2.81785	3.16054	2.04772	3.37805	3.58619	3.30815	3.06206	2.82608
ENST00000500698.1	ENSG00000245522.2	RP11-540A21.2	lincRNA	0.538439	0.498721	1.69122	1.58306	0.86304	1.21773	2.07051	1.49829
ENST00000415647.1	ENSG00000232586.1	KIAA1614-AS1	antisense	0.719793	0.921009	0.972835	0.638591	1.65699	1.30801	1.18865	0.747086
ENST00000602539.1	ENSG00000236088.9	COX10-AS1	processed_transcript	3.48582	4.54643	1.68016	3.0214	3.90554	6.15164	3.6978	3.41525
ENST00000563018.1	ENSG00000260193.1	RP11-83N9.5	lincRNA	0.730696	0.574865	0.142562	0.218268	0.444944	0.355716	0.154191	0.332635
ENST00000432502.1	ENSG00000226328.6	NUP50-AS1	lincRNA	1.92111	1.35186	3.18208	3.74471	2.42064	2.39947	2.66235	2.59379
ENST00000455257.2	ENSG00000236364.3	RP11-525G13.2	antisense	1.101	1.15309	0.528785	0.630502	0.820045	0.732304	1.14355	0.917635
ENST00000566108.1	ENSG00000259888.1	CTD-2540M10.1	lincRNA	0	0	0	0	0	0	0.829509	0
ENST00000507999.5	ENSG00000249673.6	NOP14-AS1	antisense	0.794695	4.43465	2.15499	1.59383	4.34001	3.40794	3.92559	2.77578
ENST00000511182.1	ENSG00000249199.1	CTD-2139B15.5	lincRNA	0	0	0	0	0.756187	1.45382	2.86921	0
ENST00000570409.1	ENSG00000263235.1	RP11-461A8.4	sense_overlapping	1.77707	2.17009	1.87319	1.67537	2.30341	1.78856	1.92787	0.917824
ENST00000589910.5	ENSG00000266904.5	CTC-559E9.1	lincRNA	2.85669e-06	0.915202	0.253397	0.295313	0.713431	8.55862e-07	0.000264526	1.41409
ENST00000421685.2	ENSG00000230844.2	ZNF674-AS1	lincRNA	2.60402	2.52355	3.14426	3.6945	2.66303	2.60569	3.88944	3.78811
ENST00000416022.1	ENSG00000226696.5	LENG8-AS1	antisense	1.66072	0.453667	1.1296	1.15649	0.851836	1.12476	0.732545	1.29099
ENST00000455572.1	ENSG00000230046.1	BIRC6-AS1	antisense	0.666499	0.42175	0.837744	0.427956	0.694012	0.417765	0.634138	0.6799
ENST00000475406.5	ENSG00000203706.8	SERTAD4-AS1	antisense	0.494415	0.249887	0.55127	0.732511	0.134264	0.263542	1.83049	2.84493
ENST00000461850	ENSG00000243267	RN7SL614P	misc_RNA	2.06569	0.947604	0	0	0	0.800165	0	0
ENST00000552893.1	ENSG00000258017.1	RP11-386G11.10	antisense	0.831337	1.03596	0.147888	0.455162	0.598404	0.367412	1.59732	0.664719
ENST00000548631.5	ENSG00000257636.6	RP11-1103G16.1	antisense	0	0.114445	0	0.116717	0	0.567502	0.123208	0.130217
ENST00000598220.1	ENSG00000268777.1	CTD-3073N11.9	antisense	1.62954	0.208115	6.90182	18.2837	0.621086	0	1.57902	2.96813
ENST00000530690.1	ENSG00000246889.2	AP000487.5	antisense	7.64135e-21	7.56024e-43	0.498758	0.275878	1.38416e-17	0.139812	0.738776	0.249812
ENST00000417638.1	ENSG00000235448.1	LURAP1L-AS1	antisense	0	0.274905	0.204462	0.20864	0.212959	0.170085	0.958316	1.35379
ENST00000563176.1	ENSG00000260448.5	LCMT1-AS1	lincRNA	0.00495363	0.701113	1.69767e-05	2.50036e-05	5.33029e-06	0	0.825512	0.000673678
ENST00000479592.1	ENSG00000240859.1	AC093627.10	lincRNA	0.373264	0.110439	0.329886	0	0.563891	0.273774	0.47543	0.755144
ENST00000622924.2	ENSG00000280407.2	RP13-516M14.8	TEC	1.07881	1.26775	1.23579	0.922876	1.93024	1.25475	1.38604	1.05449
ENST00000612135.1	ENSG00000274265.4	CH17-189H20.1	lincRNA	0	0.241099	0	0.250169	0	0	0.523766	0
ENST00000605945.1	ENSG00000272009.1	RP1-313I6.12	antisense	7.22179	6.91758	7.73077	9.39186	9.24355	6.63867	9.10263	8.35677
ENST00000424358.1	ENSG00000126005.15	MMP24-AS1	antisense	1.97594	2.36157	0.91265	1.45229	2.14216	2.27867	2.04238	1.57574
ENST00000575727.5	ENSG00000215067.9	ALOX12-AS1	antisense	1.48392	2.39663	2.51651	0.561077	0.550364	2.56859	0.642756	0.731573
ENST00000613826.1	ENSG00000277687.1	RP11-427L15.2	sense_intronic	0.693753	0.163364	0.565479	0.452384	1.02023	0.471147	0.393352	0.335014
ENST00000512438.5	ENSG00000247708.7	STX18-AS1	antisense	0.209944	0.684488	2.64644e-33	1.23292e-16	0.529226	0.425726	1.16916e-05	2.09557e-22
ENST00000624519.1	ENSG00000280018.3	CH507-154B10.2	lincRNA	2.76394	1.83685	1.30348	0.799235	1.66302	1.58865	0.469825	1.00595
ENST00000613380	ENSG00000278700	Metazoa_SRP	misc_RNA	0	1.97968	2.74452	0	1.78935	1.66353	1.45761	0
ENST00000446423.1	ENSG00000234684.6	SDCBP2-AS1	antisense	1.357	0.932302	0.929784	0.678824	1.13964	1.03514	1.76832	1.06101
ENST00000429352.1	ENSG00000236427.1	RP11-107M16.2	lincRNA	0	0.507892	0.256273	0	0.249636	0	0	0
ENST00000436616.2	ENSG00000223960.6	AC009948.5	antisense	0.222024	0.294265	0.194171	0.0494576	0.509322	0.404263	0.2626	0.458249
ENST00000567103.1	ENSG00000260289.1	CTD-2535I10.1	lincRNA	1.29205	1.1538	0.385935	0.396715	0.576288	0.478199	0.208209	0.848985
ENST00000432070.2	ENSG00000230091.6	TMEM254-AS1	antisense	0.00301559	0.575406	0.188724	4.54276e-05	3.28972e-05	0.557305	0.0234865	5.03613e-05
ENST00000512001.5	ENSG00000250802.6	ZBED3-AS1	antisense	0.664867	0.506511	0.658223	0.615888	0.863566	0.526904	0.541409	0.754093
ENST00000618800.1	ENSG00000177410.12	ZFAS1	antisense	0	0.542694	0.216101	0.33176	0.443581	0.269043	0.700772	0.371356
ENST00000611964.1	ENSG00000275576.1	RP5-836N17.4	sense_intronic	0.201255	0.718215	0.719847	0.739592	1.07984	0.892584	0.582709	0.199154
ENST00000590717.1	ENSG00000236144.6	TMEM147-AS1	antisense	2.26596	2.32184	2.3693	2.33534	2.88664	2.16066	4.0589	2.7332
ENST00000420537.1	ENSG00000231993.1	EP300-AS1	antisense	0.203154	0	0	0.186709	0	0.75098	0.588352	0.200925
ENST00000447949.1	ENSG00000229832.1	RP11-384C4.2	sense_intronic	1.201	0.611081	1.06911	0.156726	0.616918	0.885119	0.494833	0.171222
ENST00000606459.1	ENSG00000247516.4	MIR4458HG	lincRNA	1.65152	1.92354	1.42289	1.16659	2.4294	1.53114	1.49974	1.53013
ENST00000545629.5	ENSG00000250132.6	RP11-359B12.2	antisense	0.930158	0.354039	1.41107	0.722551	0.481062	1.13924	0.499036	0.80452
ENST00000432296.1	ENSG00000229989.3	MIR181A1HG	lincRNA	0.628041	0.72175	0.329917	0.168154	0.287768	0.457755	0.0594856	0.194023
ENST00000612004	ENSG00000278818	Metazoa_SRP	misc_RNA	0.488001	0.883892	0.452914	0	0.415861	0.738813	0	0
ENST00000452051.1	ENSG00000235897.1	TM4SF19-AS1	antisense	0.271485	0.359148	0.189128	0.192311	0.82627	1.30126	0.460568	0.395522
ENST00000450713.1	ENSG00000238287.1	RP11-656D10.3	antisense	1.19577	0.318314	0.211205	0.64838	0.433921	0.0876616	0.456618	0.484505
ENST00000417112.1	ENSG00000223784.1	RP11-554I8.2	lincRNA	46.8626	64.6355	67.2173	64.8672	41.1759	28.7472	33.7806	40.8598
ENST00000551932.1	ENSG00000257310.1	RP11-496I2.2	lincRNA	0.418307	0.353322	0.19702	0.415801	0.402574	0.379359	0.360909	0.782165
ENST00000560522.1	ENSG00000259661.1	AC068831.15	antisense	11.735	14.7458	19.9789	20.7383	16.8015	11.0224	16.9311	14.9976
ENST00000411392	ENSG00000223324	RN7SKP273	misc_RNA	1.20785	0	0	0.58456	0	0	0	0
ENST00000610067.5	ENSG00000228794.8	LINC01128	processed_transcript	0.0114691	0.497869	0.67666	0.37215	0.499084	0.530441	0.923873	2.43636e-06
ENST00000589551.1	ENSG00000219665.8	CTD-2006C1.2	processed_transcript	0.165256	0.137766	4.8786e-34	2.34954e-55	1.22566e-79	1.27133e-46	0.512492	0.360189
ENST00000621561.4	ENSG00000206140.9	TMEM191C	lincRNA	1.83268	1.1795	1.5682	2.34487	0.916096	0.840145	1.08526	1.26921
ENST00000442133.8	ENSG00000221817.9	PPP3CB-AS1	processed_transcript	0.374178	0.278345	0.183865	0.43112	0.355241	0.525623	0.229648	0.432881
ENST00000618947.1	ENSG00000170919.15	TPT1-AS1	antisense	0.313169	0.975002	1.25163	0.570425	0.282258	0.460901	0.150236	0.313872
ENST00000512039.1	ENSG00000248869.5	RP11-138I17.1	lincRNA	0	0.514886	0	0	0	0.431229	0	0
ENST00000456176.5	ENSG00000231858.5	AC067945.4	processed_transcript	0	0	0	0.285295	0	0	0.596345	0
ENST00000451530.1	ENSG00000238258.1	RP11-342D11.2	antisense	0.160558	0.710487	0	0.215779	0.88006	1.75849	0.609778	0.493493
ENST00000472338	ENSG00000240106	RN7SL146P	misc_RNA	0	0.7022	0	0	0	0	0	1.32778
ENST00000396588.6	ENSG00000236432.7	AC097662.2	antisense	0.480753	0.298826	0.584088	0.650106	0.441676	0.508185	0.742372	0.544724
ENST00000586784.1	ENSG00000267575.6	CTC-459F4.3	lincRNA	1.20335	2.51175	2.59047	1.74148	2.71735	2.09942	2.73055	2.77356
ENST00000500185.2	ENSG00000246889.2	AP000487.5	antisense	0.537131	0.820068	0.579973	0.52242	0.632383	0.386106	0.613686	0.632322
ENST00000608994.5	ENSG00000224597.9	SVIL-AS1	antisense	0	0.60488	0	0	0	0	0	0
ENST00000489011.1	ENSG00000244468.1	RP11-206M11.7	antisense	0	0.375085	0	0	0.254345	0	1.34711	0
ENST00000617489.1	ENSG00000251562.7	MALAT1	lincRNA	8.91089e-09	0.525639	1.08136	1.52177e-08	0.485998	0.4412	0.584946	2.01368e-09
ENST00000609073.1	ENSG00000273176.1	RP3-510H16.3	antisense	0	0	0.279021	0.287411	0.269761	0	0.600712	0.590393
ENST00000435800.6	ENSG00000226419.6	SLC16A1-AS1	antisense	0.509708	0.291923	0.701336	0.757327	1.13249	0.371447	0.770622	0.19327
ENST00000481561	ENSG00000239953	RN7SL273P	misc_RNA	0	0.680474	0	0	0	0.57204	0	0.646608
ENST00000507817.1	ENSG00000250590.5	RP11-565A3.2	lincRNA	0.723802	0.967334	0.967853	0.662397	0.487179	0.400452	0	0
ENST00000520348.5	ENSG00000245910.8	SNHG6	processed_transcript	1.14019	3.7114	2.13191	2.7065	3.77843	1.9126	4.84784	1.8375
ENST00000438646.1	ENSG00000227906.7	SNAP25-AS1	antisense	0.0743117	0.72316	0.130351	0.332458	0.203878	0.162679	0	0.152536
ENST00000558443.1	ENSG00000259682.1	RP11-702L15.4	sense_intronic	0.589479	0	0	0	0.259314	0	0.57541	0
ENST00000624598.1	ENSG00000280388.1	RP11-229D13.3	TEC	0.54308	0.370046	0.300834	0.196614	0.592201	0.304687	0.348867	0.308486
ENST00000457955.5	ENSG00000228106.5	RP11-452F19.3	lincRNA	1.13679e-05	1.91539e-13	0.279021	1.55348e-07	3.88282e-27	1.17114e-13	1.28377	0.88546
ENST00000586962.1	ENSG00000267698.1	AC002116.7	antisense	1.51407	1.24657	2.00219	1.16992	2.16282	0.871093	3.2986	1.75857
ENST00000585030.5	ENSG00000232956.8	SNHG15	lincRNA	1.31354	8.52226	5.25729	5.83928	4.99763	6.52109	6.84751	3.8732
ENST00000460022.5	ENSG00000216895.8	AC009403.2	antisense	1.40949	1.36524	1.51718	1.3198	0.565654	1.39352	0.826737	1.30252
ENST00000458171.1	ENSG00000235843.1	RP13-16H11.5	antisense	0.179442	0	0.319854	0	0	0	0.863452	0
ENST00000522312.1	ENSG00000245275.7	SAP30L-AS1	antisense	0.398639	0.508752	0.811226	0.729876	0.389924	0.81744	0.127084	0.503424
ENST00000598518.5	ENSG00000268621.5	AC006262.5	lincRNA	2.28237	1.29304	4.04614	6.17932	0.273578	0.29313	1.10898e-96	2.01497
ENST00000624214.1	ENSG00000280173.1	RP11-447D11.3	TEC	0.80098	0.988699	0.796624	0.991994	0.760416	0.681118	0.409568	0.4769
ENST00000426237.2	ENSG00000235527.6	HIPK1-AS1	antisense	0.5967	0.143779	0.0474312	0.193283	0.199147	0.237018	0.205272	0.336005
ENST00000592319.1	ENSG00000267682.1	CTD-3220F14.2	sense_intronic	0.330664	0.29734	0	0.310355	0.578265	0.494793	0.32402	0.31565
ENST00000507251.1	ENSG00000249572.1	CTD-2203K17.1	antisense	0.884754	0.524355	0.523131	0.134045	0.665589	0.867275	0.847838	0.296354
ENST00000419640.1	ENSG00000227542.1	AC092614.2	lincRNA	0.129584	0.114568	0.226975	0.115702	0.118708	0.283403	0.736624	0.666824
ENST00000561916.2	ENSG00000261359.2	PYCARD-AS1	antisense	2.17604	1.92209	0.92871	0.540507	0.883051	1.58407	0.334954	1.15058
ENST00000434999.1	ENSG00000228395.1	RP11-216B9.6	antisense	0.646421	0.229585	0.114345	0.117078	0.117086	0.379487	0	0.130593
ENST00000439725.5	ENSG00000130600.15	H19	processed_transcript	66.0434	2.25076	20.7937	3.22931	1.62432	0.078229	0.193659	0.330384
ENST00000457290.2	ENSG00000238273.3	AC012360.6	antisense	0.358547	0.231841	0.520117	0.571051	0.308815	0.347068	0.202664	0.473065
ENST00000488827	ENSG00000242251	RN7SL20P	misc_RNA	2.30741	1.4044	0.731918	0	0.630417	0.590553	0	0.663891
ENST00000574826.1	ENSG00000262112.1	RP11-670E13.5	antisense	8.5234	5.09482	6.38596	4.80863	11.9407	4.64544	5.21012	8.56613
ENST00000366441.4	ENSG00000235257.8	ITGA9-AS1	processed_transcript	1.91946	0.87786	0.784864	0.709591	0.72742	0.482589	0.916519	0.34046
ENST00000593284.5	ENSG00000268061.5	NAPA-AS1	antisense	0.534412	0.402441	0.200909	0.239184	0.322472	0.67214	0.365834	0.314477
ENST00000364923	ENSG00000201793	RN7SKP9	misc_RNA	2.98294	1.36095	0	0	1.83904	0	0	0
ENST00000591530.5	ENSG00000267395.5	AC074212.6	antisense	0.32329	0.290592	0	0.606221	0	0	0	0.309228
ENST00000560208.1	ENSG00000245694.8	CRNDE	lincRNA	0.175646	0	0.0771839	0.236453	0.240367	0.256696	0.297615	0.739296
ENST00000437488.5	ENSG00000237978.5	KCNMB2-AS1	antisense	2.80076	2.59305	1.29485	0.852218	2.67335	2.55919	1.86295	1.1452
ENST00000574212.1	ENSG00000263335.1	AF001548.5	antisense	0.364008	0.321997	0.446853	0.260474	0.532771	0.265582	0.345254	0.598007
ENST00000555428.1	ENSG00000258504.2	RP11-638I2.6	lincRNA	2.34055	1.88336	1.47225	1.73054	1.45675	0.694272	2.26835	2.98318
ENST00000436293.6	ENSG00000189223.13	PAX8-AS1	processed_transcript	4.57611	6.23353	4.74815	3.59185	4.86282	4.47425	4.07899	4.1158
ENST00000610011.1	ENSG00000249786.7	EAF1-AS1	antisense	1.21901e-51	9.33588e-41	0.681866	6.64369e-41	1.61756e-44	2.7767e-13	4.60884e-90	4.10291e-10
ENST00000580220.2	ENSG00000204650.13	CRHR1-IT1	processed_transcript	0.538209	0.277043	0.713315	0.177699	0.198722	0.221566	0.281849	0.455818
ENST00000447643.1	ENSG00000228434.1	AC004951.6	lincRNA	0.557102	0.631681	0.73917	0.375789	0.880903	0.577939	0.550017	0.69029
ENST00000626308.1	ENSG00000280710.2	RP11-214F16.8	lincRNA	0.269085	0.717019	1.4291	0.4879	0.121735	0.790267	1.15833	1.6284
ENST00000624624.1	ENSG00000279117.1	CTD-2562J17.6	TEC	17.6068	10.1242	9.99074	10.2451	9.46625	4.83088	4.54617	5.93368
ENST00000496733.6	ENSG00000247828.7	TMEM161B-AS1	antisense	0.787606	0.94058	0	0	0.232274	0.585659	1.02128	0.766061
ENST00000420335.5	ENSG00000228106.5	RP11-452F19.3	lincRNA	6.34179e-07	0.000113629	2.26753e-05	1.39582	0.000165298	7.00211e-07	0.786313	1.49993e-05
ENST00000517910.1	ENSG00000253669.3	KB-1732A1.1	lincRNA	0.306523	0.630357	0.518219	0.631886	0.361885	1.06247	0.304516	0.924252
ENST00000426882.5	ENSG00000231074.8	HCG18	antisense	0.909624	1.47038	1.01022	0.882988	1.47083	0.98777	1.17965	1.31301
ENST00000448241.1	ENSG00000228950.1	AC023137.2	lincRNA	0	0	0	0	0	0	0	0.577962
ENST00000470375.1	ENSG00000234949.2	AC104667.3	antisense	0.500582	0.888695	1.43799	1.01907	0.453681	0.826162	0.95649	1.01251
ENST00000562888.1	ENSG00000261404.5	AC009120.4	lincRNA	0.494969	0.221457	0.891315	0	0.219532	0.183765	0.240248	0.483458
ENST00000592404.5	ENSG00000267575.6	CTC-459F4.3	lincRNA	8.07473e-11	0.948861	0.504159	1.62281	0.454183	1.02908	1.34572	0.859786
ENST00000556657.1	ENSG00000258450.1	RP11-649E7.7	sense_intronic	1.10378	0	0.249478	0.513689	0.974281	0.20545	0	0
ENST00000544550.5	ENSG00000255717.6	SNHG1	processed_transcript	17.6539	19.4227	16.1699	16.7341	26.331	21.556	26.2273	16.1199
ENST00000461450	ENSG00000243650	RN7SL834P	misc_RNA	1.84839	2.53906	0.88912	2.74761	0	2.85436	1.87761	0
ENST00000450443.1	ENSG00000225205.5	AC093818.1	antisense	1.53068	1.12023	0.748886	0.76203	0.927962	0.922784	0.599013	0.619741
ENST00000614292.1	ENSG00000274020.1	LINC01138	lincRNA	0.524596	0.224273	0.282371	4.37342e-07	0.0755627	0.845194	0.344209	2.38655e-07
ENST00000412228.1	ENSG00000231050.1	RP1-140A9.1	antisense	0.325431	0.632997	0.342024	0.290587	0.357724	0.237249	0.185	0.468857
ENST00000559946.1	ENSG00000259230.1	CTD-2555C10.3	lincRNA	0.285014	0.0279376	0.220765	0.140344	0.612847	0.943365	0.358387	0.69113
ENST00000440574.1	ENSG00000231908.1	IDH1-AS1	antisense	1.76993	0.7016	0.35146	0.541557	0.704017	1.7436	0.948437	0.9743
ENST00000625954.2	ENSG00000203876.9	ADD3-AS1	processed_transcript	0.569174	0	0	0	0	0	0.182834	0.188361
ENST00000448245.1	ENSG00000228352.2	RP11-537H15.3	antisense	1.21406	0.489369	0.584	0	0.300869	0.485009	0.210461	0.336287
ENST00000440492.1	ENSG00000233975.1	RP11-288L9.1	lincRNA	1.31841	0	0.394067	0	0	0.162722	0.212575	0.432615
ENST00000546784.2	ENSG00000257900.2	RP11-454K7.1	lincRNA	3.9788	3.6621	2.89631	1.80642	4.87925	3.86326	2.58537	3.43227
ENST00000554430.1	ENSG00000258646.1	RP11-950C14.3	antisense	0.352996	0.157208	0.943397	0.968299	0.475562	0.390422	0.848956	1.23123
ENST00000624604.3	ENSG00000228852.6	RP11-57H12.5	antisense	0.85107	1.06083	0.75745	0.466333	0.612183	1.37971	0.818049	0.509798
ENST00000566383.1	ENSG00000261804.1	RP11-44F14.2	lincRNA	1.9049	2.81853	1.90875	1.14947	4.25713	2.23605	2.5485	1.02691
ENST00000456809.1	ENSG00000237713.1	AC006000.5	lincRNA	1.22518	0.828732	0.758245	0.386718	0.923091	0.998985	0.683493	0.370074
ENST00000617563.1	ENSG00000275580.1	RP11-295H24.4	lincRNA	1.17778	0.284785	0.660639	0.578998	0.973494	0.470357	0.816314	0.653097
ENST00000478103.6	ENSG00000175061.17	LRRC75A-AS1	processed_transcript	1.85602	1.25311	1.06025	0.0802619	6.49249	1.9742	1.61624	1.70923
ENST00000585122.5	ENSG00000204650.13	CRHR1-IT1	processed_transcript	6.76448e-07	0.14992	0.641095	0.297804	0.149966	8.5455e-07	0.506186	0.379046
ENST00000392674	ENSG00000213167	Metazoa_SRP	misc_RNA	0	0	0	0	0	0	1.03263	0.838175
ENST00000598323.5	ENSG00000213971.7	RP11-15H20.6	processed_transcript	0.996684	0.244376	1.67914	1.0068	1.40453	1.52435	0.889093	2.12328
ENST00000456638.2	ENSG00000272589.1	ZSWIM8-AS1	antisense	0.778734	0.718399	0.83328	0.753592	0.880132	1.00338	0.868382	1.54331
ENST00000506902.1	ENSG00000251279.1	CTC-436P18.1	antisense	2.18656	2.76411	2.60413	2.44763	4.49617	2.56529	4.66973	6.32464
ENST00000555150.5	ENSG00000258743.5	RP11-406A9.2	lincRNA	2.35332	0	0	0.217547	1.04598	0.174537	0	0
ENST00000631198.1	ENSG00000281016.1	RP11-2H3.7	antisense	0.254124	0.824895	0.446466	0.227909	0.0773235	0.247513	0.402386	0.17335
ENST00000474963.1	ENSG00000216895.8	AC009403.2	antisense	0.402361	1.08668e-07	1.50033e-06	2.89475e-07	0.375101	0.520907	1.29174e-07	1.12217e-07
ENST00000603652.1	ENSG00000270820.5	RP11-355B11.2	antisense	0.717613	0.765334	0.381644	0.521441	0.907579	0.843784	0.137461	0.288768
ENST00000414603.1	ENSG00000189229.10	AC069277.2	lincRNA	0.158313	0.28168	0.281285	0	0.570574	0.582589	0.151929	0.31718
ENST00000367716.3	ENSG00000203739.3	RP11-296O14.3	antisense	0.962241	0.404004	0.63896	0.769509	0.631174	0.345366	1.06878	0.554523
ENST00000451837.5	ENSG00000228315.11	GUSBP11	processed_transcript	2.02115	1.18939	1.86813	1.40861	1.32697	1.49394	1.95504	1.11652
ENST00000584428.1	ENSG00000263412.1	RP5-890E16.2	processed_transcript	1.611	0.390562	0.64936	0.399313	0.925643	0.753621	1.26293	1.03047
ENST00000523825.1	ENSG00000246228.6	CASC8	antisense	26.0524	26.1551	25.1738	25.5274	17.8702	18.9817	27.1345	19.3381
ENST00000628757.2	ENSG00000179818.13	PCBP1-AS1	processed_transcript	2.27754	3.63629	7.93798	10.2785	2.17167	3.17049	7.06078	9.12778
ENST00000515519.5	ENSG00000250072.5	CTC-529P8.1	lincRNA	0.0842101	0.558778	0.221905	0.496781	0.0768759	0.246046	0.159997	0
ENST00000413103.1	ENSG00000231363.1	RP11-148B18.1	lincRNA	0	0	0	0	0	7.8692	0	0
ENST00000512942.6	ENSG00000248538.6	RP11-10A14.5	lincRNA	0.0947942	3.08643e-07	0.750596	0.54655	0.000268756	0.138635	0.0796421	0.193359
ENST00000608317.1	ENSG00000273344.1	PAXIP1-AS1	lincRNA	3.18601	3.26121	2.12083	1.85312	1.65826	2.28138	1.26862	2.54099
ENST00000468244.1	ENSG00000239705.1	RP11-65N13.8	antisense	0.564668	0.250885	0.500327	0.384474	0.255159	0.207434	0.946134	0.284221
ENST00000531111.1	ENSG00000254397.1	CTD-2371O3.2	antisense	0.244596	0.542694	0.10805	0.221173	0.332686	0.358724	0.233591	0.742711
ENST00000599817.5	ENSG00000268621.5	AC006262.5	lincRNA	56.4843	32.4903	96.5795	155.743	3.66093	5.28342	1.33286	15.1793
ENST00000606915.1	ENSG00000268592.3	RAET1E-AS1	antisense	21.3054	17.4734	10.8575	10.9744	16.0638	9.92254	6.69548	14.305
ENST00000523859.1	ENSG00000251136.8	RP11-37B2.1	lincRNA	1.06495	0.741625	0.395427	0.757185	0.710325	0.435074	0.307953	1.4705
ENST00000463725.5	ENSG00000219545.9	UMAD1	antisense	2.03515	2.57548	2.24355	1.91168	3.26601	3.26736	2.19073	1.63351
ENST00000555975.1	ENSG00000258884.1	CTD-3035D6.2	lincRNA	0.309467	0	0.281096	0.289556	0.271583	0.231109	0.60514	0.891372
ENST00000430643.1	ENSG00000230896.1	RP11-767N6.7	sense_intronic	1.46341	1.08228	1.4006	1.21291	0.884701	1.43078	0.698752	1.23446
ENST00000445938.1	ENSG00000239775.1	AC017116.11	sense_overlapping	0.27764	0.365429	2.23032e-05	1.60473e-05	1.3521	2.51145e-08	0.000188162	1.59342
ENST00000479752.1	ENSG00000241313.2	WWTR1-AS1	antisense	0.236451	0.573559	0.18023	0.523696	2.37052	0.407927	2.98163	0.676177
ENST00000559041.1	ENSG00000259713.1	RP11-429B14.1	sense_overlapping	0.841088	0.449251	0.299335	0.15356	0	0.371795	0.646592	0.336071
ENST00000573007.1	ENSG00000263345.1	RP1-59D14.5	antisense	0.437241	0.195269	0.784004	0.402994	0	0.323757	0.422933	0
ENST00000469931.2	ENSG00000272030.1	RP1-178F15.4	antisense	0.237724	0.32476	0.360235	0.286219	0.518925	0.495823	4.13808e-52	0
ENST00000464115.1	ENSG00000197989.13	SNHG12	antisense	0.00121777	8.106	7.10621	4.36311	11.4366	2.09458	16.2464	6.42405
ENST00000444346.1	ENSG00000223783.1	AC124944.5	lincRNA	0	0	0.418771	0.572576	0	0	0	0.157484
ENST00000555596.1	ENSG00000258815.1	RP11-408B11.2	lincRNA	3.92892	3.49501	2.09385	2.71973	3.39912	4.1635	1.80955	4.40954
ENST00000425820.1	ENSG00000233589.1	RP4-694A7.2	antisense	1.92535	1.32947	0.842503	0.912327	1.76522	0.745311	1.19631	1.42615
ENST00000559368.5	ENSG00000247556.6	OIP5-AS1	processed_transcript	0.636927	2.72662e-06	6.12413e-06	7.63369e-06	0.473954	0.364544	1.36717e-05	1.21508
ENST00000433920.5	ENSG00000223482.7	NUTM2A-AS1	antisense	0.758421	1.02877	0.375172	1.82532	1.02484	1.09275	0.994946	2.27558
ENST00000456333.2	ENSG00000234636.2	MED14OS	antisense	2.56163	2.90375	2.5314	2.229	4.03077	1.67607	2.30277	4.7983
ENST00000614576.1	ENSG00000276867.1	CTD-2358C21.5	lincRNA	1.49509	1.19637	0.132643	0.271932	1.3492	0.879517	1.14649	1.05104
ENST00000605862.4	ENSG00000242588.5	RP11-274B21.14	processed_transcript	5.18968	3.17341	3.44469	3.06414	4.40014	4.10451	3.39692	5.46762
ENST00000559366.1	ENSG00000250988.7	SNHG21	antisense	6.38537	7.01655	10.396	8.15807	7.22842	9.70282	9.91225	6.81411
ENST00000575911.1	ENSG00000262213.1	AC144836.1	lincRNA	0.448889	0.405905	0	0.42774	0.384891	0.677843	0	0
ENST00000588211.1	ENSG00000266969.1	RP11-773H22.4	antisense	0.188067	1.34114	0.335668	0.172349	0.168569	0.277665	0.181197	0.373605
ENST00000557147.1	ENSG00000272888.5	LINC01578	processed_transcript	10.1804	9.1024	8.60298	8.71134	8.92505	9.3815	6.94122	6.48269
ENST00000544939.1	ENSG00000256569.1	RP11-173P15.5	antisense	21.5265	24.3107	24.8114	20.7131	20.5654	26.9227	21.6043	20.7834
ENST00000586845.1	ENSG00000267265.5	CTC-550B14.7	antisense	1.67749	2.23574	1.48603	1.90308	1.64276	1.84845	1.60583	2.11171
ENST00000574939.1	ENSG00000227388.2	RP11-112J3.16	lincRNA	0.858271	1.52553	1.90174	0.909397	1.68004	2.10234	1.91793	1.72708
ENST00000457147.1	ENSG00000227540.1	RP11-152N13.5	antisense	1.16525	2.505	2.55843	1.19604	1.29043	3.01136	3.3412	2.64124
ENST00000397764.7	ENSG00000214194.8	LINC00998	lincRNA	23.5632	25.8853	15.8152	17.3177	21.4819	32.7732	15.4245	20.6086
ENST00000594472.1	ENSG00000229692.3	SOS1-IT1	sense_intronic	0.954819	0.52192	0.794063	0.929727	0.626939	0.562381	0.515538	0.847081
ENST00000553141.1	ENSG00000257181.1	RP11-611O2.5	antisense	33.7062	46.049	30.2158	29.6956	45.647	51.7205	27.3856	27.5988
ENST00000624039.1	ENSG00000278864.1	RP11-45M22.2	TEC	3.59079	2.94089	2.40768	2.04457	2.83791	2.71158	1.47754	2.16404
ENST00000550601.5	ENSG00000257337.6	RP11-983P16.4	antisense	0.535362	1.70491e-05	0.522602	3.4556e-07	5.80471e-22	0.661667	3.34687e-07	0.375634
ENST00000417869.5	ENSG00000182109.7	RP11-69E11.4	antisense	0.355915	0.317048	0.158568	0.325529	0.319581	0	1.02737	0
ENST00000565433.1	ENSG00000260401.1	RP11-800A3.4	sense_overlapping	3.71185	3.27073	0.827429	0.682207	0.85471	2.07154	0.0649055	0.432486
ENST00000421771.1	ENSG00000232692.1	AP001596.6	antisense	0.0516391	0.227978	0.15969	0.403485	0.173118	0.533535	0.488305	0.251374
ENST00000625477.1	ENSG00000281706.2	LINC01012	lincRNA	0.653097	0.677888	0.693788	0.547389	0.6907	4.50688e-07	0.526409	0.172326
ENST00000613361.1	ENSG00000277938.1	RP5-965G21.3	lincRNA	0.287897	0.358215	0.485905	0.389002	0.203419	0.208862	0.541912	0.441914
ENST00000560415.1	ENSG00000259330.1	INAFM2	antisense	18.0092	14.5609	17.2217	19.3005	27.1744	13.2075	25.2129	23.7144
ENST00000541383.1	ENSG00000256364.1	RP11-173P15.3	antisense	15.0115	15.2331	16.4917	12.7697	14.4223	18.0259	11.0282	14.2016
ENST00000510505.1	ENSG00000249614.1	RP11-703G6.1	lincRNA	5.3879	6.64699	6.92347	4.89052	5.7585	8.69529	3.81638	4.35947
ENST00000419993.1	ENSG00000230955.1	RP11-109P14.10	antisense	5.65704	4.22776	5.36959	4.17634	2.61961	2.96201	3.5138	3.81248
ENST00000414798.1	ENSG00000228192.7	RP11-342M1.3	antisense	0.640323	0.427288	0.142251	0.145894	0.144191	0.353519	0	0.641118
ENST00000576632.1	ENSG00000262172.1	CTD-2529O21.1	sense_intronic	0.217517	0.582807	0.389959	1.60352	0.581886	0.483131	1.05185	0.642773
ENST00000439136.2	ENSG00000235530.6	AC087294.2	antisense	0.71183	0.158524	0	0	0.639163	0.656182	1.02737	0.531814
ENST00000419220.1	ENSG00000234956.5	RP11-356I2.1	lincRNA	0	0.0832368	0.24798	0.675563	0.171266	0	1.16204	0.671226
ENST00000504520.6	ENSG00000251022.6	THAP9-AS1	antisense	5.32828	3.93561	4.56683	5.20773	4.49014	3.97871	6.72284	6.34782
ENST00000413202.1	ENSG00000222041.10	LINC00152	lincRNA	2.7608e-05	1.84745e-05	2.962e-05	5.16546e-05	3.53092e-05	0.702227	6.852e-05	9.13616e-05
ENST00000419134.1	ENSG00000233330.1	RP1-12G14.7	antisense	3.14222	3.65315	1.65938	2.1387	0.769783	0.338921	1.33382	2.49322
ENST00000620274.1	ENSG00000278126.1	RP11-454E5.4	sense_intronic	0.395305	0.640791	0.865648	0.470723	0.482744	0.240178	0.624296	0.13557
ENST00000420503.1	ENSG00000218510.5	LINC00339	lincRNA	1.22096e-06	0.347164	9.99624e-06	1.66222e-06	1.04845e-05	0.171451	0.557311	2.28636e-06
ENST00000506859.1	ENSG00000249996.1	RP11-359P5.1	antisense	0.544991	0.605157	0.723792	0.617824	0.616202	0.600316	0.912554	1.09882
ENST00000562466.5	ENSG00000260750.5	RP11-482M8.1	lincRNA	0.213211	0.19037	0.381992	0	0.570797	0.788943	0.206092	0
ENST00000570677.1	ENSG00000205913.6	SRRM2-AS1	antisense	0.498136	0	0.0877162	0	0	0.437325	0.948479	0.203001
ENST00000413531.5	ENSG00000231365.5	RP11-418J17.1	antisense	0.464936	0.177543	0.385007	0.349871	0.666527	0.784524	0.2356	0.52087
ENST00000412485.1	ENSG00000235385.1	GS1-600G8.5	lincRNA	0	0.181855	0.213014	0.374506	0.126515	0.149731	0.87112	4.08077
ENST00000555969.1	ENSG00000259049.1	RP11-589M4.1	antisense	17.1299	25.0491	24.8729	26.4193	25.8268	26.2274	23.7857	20.81
ENST00000453721.1	ENSG00000225230.1	AC008937.3	antisense	0.0643073	0.284268	0.675782	0.229648	0.589153	0.0937566	0.243688	0.463351
ENST00000512915.5	ENSG00000248161.5	RP11-499E18.1	lincRNA	1.23313e-10	0.168608	0.718486	0.162118	0.160204	0.408482	0.31754	0.203039
ENST00000559531.1	ENSG00000259736.1	CRTC3-AS1	antisense	0.104469	0.463028	0.184094	0.0941014	0	0.0764676	0.199048	0.637707
ENST00000432938.1	ENSG00000228701.1	TNKS2-AS1	antisense	0.651424	0	0	0.305489	0	0.730763	0	0
ENST00000340510.8	ENSG00000188185.11	LINC00265	lincRNA	0.383358	0.412292	0.546504	0.460449	0.53856	0.589513	0.533866	0.480398
ENST00000587536.5	ENSG00000267106.5	ZNF561-AS1	processed_transcript	0.844611	0.571103	0.269317	0.237403	0.676393	0.498926	0.254169	0.527503
ENST00000461448.5	ENSG00000197989.13	SNHG12	antisense	1.55413	1.39254	0.893501	1.34018	2.89731	1.44432	1.57807	1.37942
ENST00000570663.1	ENSG00000262732.1	CTD-2135D7.2	antisense	0.855113	1.27824	1.29015	0.79708	0.502398	1.06198	0.555861	1.65308
ENST00000611728.1	ENSG00000276390.1	RP1-197B17.5	sense_intronic	0.791567	0.985881	0.421928	0.865388	0.855861	1.39821	1.51929	0.47577
ENST00000445240.1	ENSG00000235512.1	TAB3-AS2	antisense	2.50083	5.33468	0	2.46389	4.06807	1.28327	3.37509	0
ENST00000558499.2	ENSG00000259275.2	RP11-522B15.3	lincRNA	0.606082	0.229987	0.121468	0.164479	0.250191	0.0946312	0.0876643	0.0780366
ENST00000413220.1	ENSG00000231748.1	RP11-227H15.5	antisense	0	0	0	0.631111	0	0.168879	0	0
ENST00000433324.1	ENSG00000236432.7	AC097662.2	antisense	0	2.59818	0	2.9499	0	0	0	0
ENST00000595673.1	ENSG00000268621.5	AC006262.5	lincRNA	3.23699e-06	4.40752e-06	0.982851	8.0551e-06	0.000151359	1.20142e-05	0.00150025	1.24185e-05
ENST00000541578.5	ENSG00000255717.6	SNHG1	processed_transcript	1.27606	1.64679	4.77891	4.13808	1.40684	2.25888	4.85637	0.714906
ENST00000561226.5	ENSG00000247556.6	OIP5-AS1	processed_transcript	3.46757	1.21714	2.26162	0.757554	3.26687	2.54467	1.68703	1.92768
ENST00000527092.5	ENSG00000255517.6	CTD-3074O7.5	antisense	0.147603	0.326441	0.388337	0.396165	0.472492	0.538513	0.420054	1.06057
ENST00000541391.1	ENSG00000256268.1	RP11-221N13.3	lincRNA	0.234588	0.241218	0.4142	0.525856	0.106452	1.62887	0.670825	0.137623
ENST00000596308.1	ENSG00000269737.1	RP11-345P4.7	antisense	0.475024	0.225722	0.446104	0.32422	0.269147	0.212495	0.344835	0.720473
ENST00000441414.1	ENSG00000236337.1	FMR1-IT1	sense_intronic	0.871408	0	0	0	0	0	0	0
ENST00000488720.1	ENSG00000244161.1	FLNB-AS1	antisense	0.49649	0.481192	0.733352	0.788753	0.447641	0.261019	0.373586	0.570815
ENST00000537925.5	ENSG00000255717.6	SNHG1	processed_transcript	21.0613	29.1025	26.6058	21.4339	32.4209	26.1215	35.4837	16.8008
ENST00000434086.1	ENSG00000214922.9	HLA-F-AS1	processed_transcript	0.139791	0.248416	0	0.380616	0.252732	0.205383	0.802914	0.563122
ENST00000507434.1	ENSG00000248275.1	TRIM52-AS1	processed_transcript	0.5294	0.89327	0.355041	0.181438	0.366982	0.663757	0.191951	0.410623
ENST00000596718.5	ENSG00000268658.5	LINC00664	lincRNA	3.48403e-08	2.35592e-07	0.697235	0.627853	0.0481478	0.0112011	0.580788	0.192472
ENST00000433837.1	ENSG00000233706.1	RP5-1087E8.3	antisense	0.441724	0.394599	0.792307	0.610937	0.393659	0	0.427391	1.30408
ENST00000602441.1	ENSG00000270050.1	RP4-769N13.7	antisense	0.302982	0.544054	0	0.28321	0	0.678407	0	0.582829
ENST00000558945.5	ENSG00000247556.6	OIP5-AS1	processed_transcript	17.7089	11.5065	15.1785	15.6358	13.8243	12.9934	22.3184	15.9189
ENST00000438934.5	ENSG00000237517.8	DGCR5	antisense	2.36514	1.29511	1.4157	1.57995	1.59446	1.74417	1.08866	2.07787
ENST00000417516.1	ENSG00000223442.1	TH2LCRR	antisense	0	0	0.538161	0	0	0	0	0
ENST00000416099.1	ENSG00000243960.1	RP11-552M11.4	sense_overlapping	1.01787	1.25762	0.598413	0.903571	2.85627	0.256966	1.94463	1.0447
ENST00000553454.1	ENSG00000215256.3	DHRS4-AS1	antisense	0.187873	0.313636	0.316111	0.581478	0.63324	0.515612	0.349892	0.329345
ENST00000441359.1	ENSG00000214194.8	LINC00998	lincRNA	5.46472	8.43208	3.15007	4.90203	3.80384	8.89122	4.95384	4.22783
ENST00000607036.1	ENSG00000272072.1	CTA-363E19.2	antisense	0.173169	0.153323	0.456488	0.0776852	0.395051	0.822397	0.411408	0.354187
ENST00000596203.1	ENSG00000268658.5	LINC00664	lincRNA	0.0861804	0.101351	0.774566	1.23434	0.397851	0.0625966	0.317018	0.645737
ENST00000560267.5	ENSG00000258791.7	LINC00520	lincRNA	0	0	0	0	0	0.538641	0.704096	0.710025
ENST00000525186.1	ENSG00000249898.7	MCPH1-AS1	antisense	0.758433	0.304878	0.181266	0.554571	0.12623	0.0502854	0.58825	0.212623
ENST00000564302.5	ENSG00000261183.5	RP11-532F12.5	antisense	26.8754	20.7069	18.6956	16.4601	18.2511	14.0755	16.1351	5.72928
ENST00000587188.1	ENSG00000267575.6	CTC-459F4.3	lincRNA	0.733062	1.4452	0.650367	0.300693	0.312734	1.19773	0.950645	0.973716
ENST00000360902.1	ENSG00000242687.2	AC004893.11	antisense	0.490923	0.432577	0.533281	0.553788	0.75645	0.494491	0.525966	1.04008
ENST00000487928	ENSG00000241587	RN7SL482P	misc_RNA	0.757278	0	0	0	0	0	0	0.655147
ENST00000505776.1	ENSG00000248492.1	ZFAT-AS1	antisense	0.309946	0.164387	0.651191	0.276569	0.34089	0.135533	0.176121	0.574651
ENST00000511010.1	ENSG00000249502.1	AC006160.5	antisense	0.255635	0.603511	0.524015	0.07643	0.388881	0.124499	0.56673	0.0871775
ENST00000419662.2	ENSG00000228265.5	RALY-AS1	lincRNA	0.000101988	5.53523e-05	5.53118e-05	0.000625478	0.724638	0.000306432	0.72607	0.0043228
ENST00000627564.2	ENSG00000237298.8	TTN-AS1	antisense	0.756285	0.993978	0.722781	0.702627	0.874078	1.12508	0.548065	1.22709
ENST00000526795.1	ENSG00000246067.7	RAB30-AS1	lincRNA	0.338565	0.374851	1.33809	1.03135	3.0302e-06	1.09649	0.164115	0.590553
ENST00000602576.5	ENSG00000230590.7	FTX	lincRNA	0.785148	0.739414	0.126802	0.143908	0.512302	0.513502	0.186255	0.297758
ENST00000451742.5	ENSG00000237978.5	KCNMB2-AS1	antisense	1.45021	0.760192	1.46543	0.836968	1.26631	0.958837	1.02949	1.28582
ENST00000423310.2	ENSG00000230061.2	TRPM2-AS	antisense	0	0.224147	0.334822	0.342763	0	0.463074	0.603162	0.127638
ENST00000435162.5	ENSG00000244625.5	MIATNB	lincRNA	2.95904e-06	0.609099	0.47332	0.239714	0.610297	0.246901	0.203408	0.38757
ENST00000493687	ENSG00000242256	RN7SL57P	misc_RNA	0.86205	0	0	0.850924	0	0	0.873578	0
ENST00000522882.1	ENSG00000253266.1	RP11-128L5.1	lincRNA	0.837749	0.610038	4.23532e-06	0.136386	0	1.93023e-06	0	5.35798e-06
ENST00000609067.1	ENSG00000272849.1	RP11-347I19.8	lincRNA	0	0.233839	0.349463	0.238577	0.357559	0.579827	0.503584	0.398705
ENST00000479087	ENSG00000239419	RN7SL535P	misc_RNA	0	2.85408	0.744196	2.30105	0.639455	0.600202	1.57817	0
ENST00000560097.1	ENSG00000259692.5	RP11-499F3.2	lincRNA	1.16932	0.592679	0.356137	1.31143	0.740805	1.51503	0.958424	0.578804
ENST00000448587.5	ENSG00000223573.6	TINCR	lincRNA	22.743	11.0346	7.78634	5.50493	13.1546	4.38888	2.7362	3.19526
ENST00000460535	ENSG00000243544	RN7SL172P	misc_RNA	0	0	0.665053	0	0	0	0	0
ENST00000606229.1	ENSG00000272054.1	RP11-423P10.2	sense_intronic	1.01508	1.0647	0.734938	0.671875	1.05048	0.622141	0.852418	0.821048
ENST00000517846.1	ENSG00000254485.5	RP11-380O24.1	antisense	0.118588	0.511242	0.331356	0.107146	0.238657	0.377533	0	0.256568
ENST00000579097.1	ENSG00000263745.5	RP11-161I6.2	lincRNA	1.04754	0.99843	0.495181	0.722008	0.736093	1.00024	0.382556	0.41275
ENST00000586061.1	ENSG00000267530.2	AC006273.5	lincRNA	1.49617	0.517843	1.7885	0.666295	0.307688	0	0.376154	0.542116
ENST00000425195.5	ENSG00000225548.5	AC098973.2	lincRNA	2.2758	2.49463	1.87103	1.60025	2.98814	3.09752	2.18891	2.96702
ENST00000627409.1	ENSG00000236051.6	MYCBP2-AS1	antisense	0.241167	0.107005	0.213015	0.108996	0.328121	0.353633	0.345392	0.732659
ENST00000469539.1	ENSG00000216895.8	AC009403.2	antisense	8.62334e-06	0.60737	0.457482	0.523427	0.662448	0.428351	0.526088	0.694129
ENST00000435366.2	ENSG00000126005.15	MMP24-AS1	antisense	0.975156	0.707949	1.07463	0.684585	0.542294	1.09248	0.804145	0.884538
ENST00000625129.1	ENSG00000120055.7	C10orf95	lincRNA	3.58393	4.12359	2.57326	2.52452	5.37163	5.15865	3.31524	2.07925
ENST00000418770.5	ENSG00000226266.6	AC009961.3	lincRNA	0.443956	0.417937	2.24217	0.692829	0.289132	2.06775	7.02905e-07	0
ENST00000564438.1	ENSG00000261790.1	AC005606.14	lincRNA	3.61638	6.83059	6.28166	6.53222	6.56494	4.44577	6.4567	6.03167
ENST00000624777.1	ENSG00000278991.1	RP11-797A18.5	TEC	0.576133	0.179413	0.443126	0.390689	0.405837	0.467947	0.607446	0.879924
ENST00000605834.1	ENSG00000271646.1	RP11-326I11.3	lincRNA	0.780767	0.52036	0.513436	0.370298	0.949788	0.663276	0.519905	0.536339
ENST00000536855.1	ENSG00000256448.5	RP11-809N8.4	antisense	0	0.861941	0	0	0	0	0	0
ENST00000509870.1	ENSG00000251151.2	HOXC-AS3	processed_transcript	0.432009	0.383961	0.5106	0.13081	0	0.634988	0.551721	0.57939
ENST00000592381.1	ENSG00000267321.1	RP11-1094M14.11	lincRNA	6.69862	6.8505	8.19763	7.36409	10.597	6.29728	13.4992	8.50901
ENST00000439058.5	ENSG00000233834.6	AC005083.1	processed_transcript	1.15212	1.47393	0.705645	1.56708	0.490813	1.27763	0.425772	1.55752
ENST00000559866.1	ENSG00000259774.1	RP11-182J1.13	lincRNA	1.28991	0.54982	0.58252	0.316288	0.858796	0.80898	0.840445	0.828917
ENST00000604845.1	ENSG00000270696.1	RP11-342K6.1	antisense	4.78141	6.6416	6.98254	5.90887	5.30617	6.19717	4.88519	6.34344
ENST00000559299.1	ENSG00000259445.1	RP11-276M12.1	lincRNA	3.06475	1.9079	1.22425	1.1157	1.38194	1.57814	1.46958	0.922373
ENST00000444362.2	ENSG00000224870.6	RP4-758J18.2	processed_transcript	2.96683	2.27786	1.24763	1.30061	1.39702	2.61488	0.593077	1.33749
ENST00000624409.1	ENSG00000279207.1	RP11-159D12.8	TEC	2.32628	1.42274	1.02668	0.872202	1.08723	1.01389	0.653804	0.962586
ENST00000366167.2	ENSG00000228010.5	AC073343.13	antisense	0.404895	0.119882	0.119473	0	0.488431	0.39639	0.387345	0.544436
ENST00000430772.5	ENSG00000230590.7	FTX	lincRNA	0.387724	0.366544	0.388817	0.633146	0.452785	0.961584	0.528383	0.584971
ENST00000567089.1	ENSG00000261822.1	RP11-265N6.2	antisense	6.32128	7.98381	5.76892	5.32665	11.25	9.42956	5.4821	8.16875
ENST00000425991.1	ENSG00000225032.5	RP11-228B15.4	antisense	0.46805	0.416327	0.969876	0.710363	0.843786	0.688804	0.449038	1.09475
ENST00000606496.1	ENSG00000272288.5	RP11-140K17.3	antisense	0.960248	2.23511	0.946501	0.73652	1.98271	2.51657	2.41395	7.98619e-30
ENST00000559285.1	ENSG00000259673.5	IQCH-AS1	lincRNA	1.70068	1.61479	1.81991	2.51562	1.38529	1.5022	1.01424	1.07244
ENST00000619826.1	ENSG00000278351.1	RP11-139E19.3	sense_intronic	1.87847	0	0	1.94217	0	0	0	0
ENST00000485221	ENSG00000243770	RN7SL65P	misc_RNA	2.38478	0	3.35553	0	0.499963	1.81663	0	1.59958
ENST00000434409.1	ENSG00000227695.5	DNMBP-AS1	antisense	0.480735	0.635835	0.920542	0.808219	0.798515	0.732927	0.905783	0.851237
ENST00000624883.1	ENSG00000236830.6	CBR3-AS1	processed_transcript	0.537056	0.584266	0.19518	0.153591	0.978269	0.185729	0.257551	0.408318
ENST00000631321.1	ENSG00000276476.2	LINC00540	lincRNA	11.251	11.9294	14.1879	13.6125	13.707	14.7886	13.0593	6.76689
ENST00000576494.5	ENSG00000182310.12	SPACA6P	processed_transcript	0.00063865	3.8626e-06	0.00950191	0.196008	0.522264	0.00321511	1.79466e-09	4.62342e-05
ENST00000432120.1	ENSG00000244332.1	RP11-119K6.6	sense_overlapping	0.242565	2.79685e-31	7.41844e-175	2.15526e-300	0.615135	0.329875	6.75005e-258	0
ENST00000555377.1	ENSG00000258561.1	RP11-72M17.1	lincRNA	0	1.69271	2.66736	0.915869	7.44075	2.14077	0.938803	1.55147
ENST00000559049.1	ENSG00000259631.1	RP11-557C18.4	lincRNA	0	1.41928	0	0.501093	0	0	0	0
ENST00000448955.1	ENSG00000188185.11	LINC00265	lincRNA	0.579389	0.428821	0.689937	0.177161	0.691811	0	5.94128e-07	0.191555
ENST00000316148.4	ENSG00000177699.4	RP11-16K12.1	antisense	0.44172	0.160398	0.678675	0.230014	0.143814	0.0566031	0.489703	0.0540971
ENST00000595116.1	ENSG00000269439.5	CTD-3131K8.2	lincRNA	1.83553	0.556368	1.14949	0	1.53586	0.932907	0	0.545319
ENST00000518570.1	ENSG00000253194.1	RP11-351A11.1	antisense	0.571694	0.339793	0.170127	0.174722	0.682931	0.281423	0.734654	0.378298
ENST00000589451.1	ENSG00000267288.2	RP13-890H12.2	antisense	0.712855	0.253404	0.126353	0.258941	0.257632	0.209527	0.136532	0
ENST00000622120.1	ENSG00000204054.11	LINC00963	processed_transcript	2.47652e-06	6.97445e-06	2.57086e-06	7.71331e-06	1.09468	1.22417e-06	1.35785e-07	4.24379e-06
ENST00000476405.1	ENSG00000093100.13	XXbac-B461K10.4	processed_transcript	1.44991	0.769291	1.72555	1.77802	2.55073	1.33937	0.659567	1.17649
ENST00000414790.5	ENSG00000130600.15	H19	processed_transcript	6069.98	172.098	1931.67	292.923	188.383	30.8642	9.41508	16.6018
ENST00000432741.5	ENSG00000223745.7	RP4-717I23.3	processed_transcript	4.16558	1.00762	0.78739	2.1191	1.84876	1.72047	3.2124	2.56097
ENST00000458489.1	ENSG00000224817.1	RP11-190J1.3	lincRNA	5.08575	1.55025	6.48979	5.01534	1.37659	7.1803	6.86766	1.44212
ENST00000456187.1	ENSG00000234161.1	PABPC5-AS1	antisense	0.475858	0.425557	0	0.440096	1.26845	1.76507	1.3842	0.69906
ENST00000501665.2	ENSG00000247556.6	OIP5-AS1	processed_transcript	1.73065	1.3886	1.37465	1.46715	1.76147	1.66961	1.34608	1.03033
ENST00000424761.1	ENSG00000223695.1	RP4-633O19__A.1	lincRNA	0.324999	0	0	0.592681	0.58523	0	0.624136	0.325177
ENST00000445565.1	ENSG00000231365.5	RP11-418J17.1	antisense	1.14181	0.725794	1.45015	1.04125	1.02792	0.720664	0.783193	1.63176
ENST00000558838.1	ENSG00000259172.1	RP11-299G20.2	antisense	0.77013	0.840432	0.95677	0.745413	1.40587	0.784968	1.08743	1.03309
ENST00000494138.4	ENSG00000232671.5	RP11-126K1.2	antisense	1.75669e-40	0.964068	0.877955	0.645535	0	0.50714	1.29996	1.16985
ENST00000432640.5	ENSG00000226752.7	PSMD5-AS1	antisense	0.211986	0.29936	2.49275e-36	0.000366802	0.627175	0.118571	0.603416	0.350921
ENST00000623181.1	ENSG00000279649.1	RP11-96D1.8	TEC	1.17157	1.14048	1.18597	1.08152	1.30857	0.900743	0.8723	1.09493
ENST00000438436.2	ENSG00000234171.2	RNASEH1-AS1	antisense	3.23778	3.66606	4.72739	5.2361	3.82278	2.75804	6.10872	4.60296
ENST00000446355.2	ENSG00000237813.3	AC002066.1	antisense	0	0.142429	0	0	0.288382	0.353519	0.921971	0.204463
ENST00000415469.5	ENSG00000229404.5	LINC00858	lincRNA	1.51552	0.931922	0.873441	1.08998	0.651225	1.22741	0.597131	0.956288
ENST00000426483.1	ENSG00000225335.3	XXbac-B476C20.9	antisense	0.384176	0.475899	0.539316	0.0687882	0.421414	0.448659	0.218753	0.630398
ENST00000630520.2	ENSG00000179818.13	PCBP1-AS1	processed_transcript	0.196516	0.64433	0.810094	0.580482	0.000136362	0.00162744	0.249028	0.319896
ENST00000619055.1	ENSG00000277130.1	RP11-530C5.4	sense_intronic	0.49243	0.349069	0.346786	0.265788	0.448402	0.0720443	0.28124	0.802968
ENST00000604994.1	ENSG00000270460.1	RP11-796E10.1	lincRNA	16.8566	11.6177	7.07838	12.3522	13.189	15.0425	7.55304	9.90959
ENST00000431616.5	ENSG00000223546.6	LINC00630	lincRNA	0.85626	1.37537	1.68869	0.582145	1.01443	1.50443	0.928124	0.880947
ENST00000556988.1	ENSG00000258985.1	RP11-368P15.3	antisense	0	0.319532	0.324303	1.00268	1.85425	1.06425	1.04583	0.336581
ENST00000582141.5	ENSG00000215417.10	MIR17HG	processed_transcript	2.99333	3.80973	3.44258	2.95566	4.50311	3.24683	3.55361	2.49605
ENST00000422022.1	ENSG00000224167.1	RP3-522D1.1	lincRNA	16.5208	23.216	25.5333	31.4831	15.3135	11.7402	37.5904	32.0335
ENST00000410966	ENSG00000222898	RN7SKP97	misc_RNA	1.4483	0.437121	1.79123	2.3088	2.47041	0.730646	2.87639	0.886408
ENST00000617588.1	ENSG00000276744.1	CTD-2562G15.3	sense_intronic	2.21205	1.13177	1.88441	1.81649	2.34912	2.24766	4.24276	2.22096
ENST00000419808.5	ENSG00000231890.7	DARS-AS1	antisense	0.163302	0.289079	0.501847	0.731782	0.671163	0.71552	0.54278	0.418107
ENST00000412143.1	ENSG00000204528.3	PSORS1C3	sense_intronic	5.44304	3.07435	5.35655	5.37085	1.45787	2.17743	1.53611	3.62961
ENST00000608431.1	ENSG00000237945.7	LINC00649	antisense	0	1.48324	0	0	0	0	0	0
ENST00000427501.5	ENSG00000203875.10	SNHG5	processed_transcript	1.89749	1.49394	1.87787	3.18519	2.06809	0.808661	2.18706	1.22134
ENST00000417232.6	ENSG00000233098.8	CCDC144NL-AS1	antisense	1.70306	1.62198	0.800214	0.986716	0.722799	1.03648	0.607474	1.23086
ENST00000426066.1	ENSG00000236850.4	BMS1P20	processed_transcript	3.37064	5.0291	3.69393	4.15437	3.75567	6.44662	5.34828	4.06183
ENST00000438082.1	ENSG00000225913.2	RP11-57C13.6	lincRNA	0	0	0.153357	0	0	0	0.662479	0.343747
ENST00000593554.1	ENSG00000268945.1	CTD-2192J16.26	lincRNA	0.331107	0.391496	0.584	0.398174	1.20348	0.970018	0.631383	0.560479
ENST00000499988.2	ENSG00000245849.6	RAD51-AS1	processed_transcript	2.38244	1.67257	1.32493	1.67736	2.53575	2.98684	2.08637	2.45811
ENST00000561902.1	ENSG00000261822.1	RP11-265N6.2	antisense	8.61978	15.1826	19.7965	16.0369	12.4952	14.2199	20.8057	15.5035
ENST00000618354	ENSG00000276713	Metazoa_SRP	misc_RNA	0	0	0	0	0	1.08483	0	0
ENST00000508877.1	ENSG00000250222.1	CTC-338M12.5	antisense	0.292747	0.525364	0.795886	3.00532	1.80355	0.436591	1.42848	1.41182
ENST00000607945.1	ENSG00000273297.1	RP11-38M8.1	lincRNA	0	0.511295	0.258029	0	0	0.212397	0	0
ENST00000397094.1	ENSG00000213971.7	RP11-15H20.6	processed_transcript	1.22713	0.621324	0.764457	0.867559	0.801014	0.513103	0.673989	0.854578
ENST00000420243.1	ENSG00000233854.1	POU6F2-AS2	antisense	0.480242	0.569717	0.711255	1.45894	0.288382	0.707038	0.460986	1.28224
ENST00000571639.1	ENSG00000262454.1	RP11-65J21.3	lincRNA	0.938492	4.2483e-05	1.30332	0.279252	0.737075	2.60154	0	0.000282665
ENST00000609979.1	ENSG00000241764.3	AC002467.7	antisense	2.63466	0.477989	0.987535	0.866773	1.71095	2.07277	1.52598	2.08657
ENST00000520572.1	ENSG00000253741.1	CTD-2292P10.4	antisense	1.08295	2.7015	3.10916	4.83698	1.03883	2.49804	2.06563	5.31123
ENST00000624205.1	ENSG00000280152.1	RP11-331F4.5	TEC	2.02714	2.0918	2.87012	2.35193	2.69332	1.70527	2.10645	1.65109
ENST00000588223.5	ENSG00000266904.5	CTC-559E9.1	lincRNA	1.21088	1.8645e-05	0.998271	0.00132957	3.58656e-05	1.08662	0.900729	1.27206e-06
ENST00000444375.1	ENSG00000226688.6	ENTPD1-AS1	antisense	0.426805	0.285725	2.79686e-291	0	0.913328	0	0.632833	0.832402
ENST00000427540.1	ENSG00000225265.1	TAF1A-AS1	antisense	0.360914	0.724905	9.89744e-15	1.07337e-05	1.01256e-05	0.0475461	0.0463781	0.0978949
ENST00000508000.5	ENSG00000249042.5	CTD-2015H6.3	antisense	5.15703	4.12692	2.96333	3.19006	4.65823	5.20264	2.00925	3.19627
ENST00000576086.1	ENSG00000262823.1	RP13-580F15.2	antisense	0.635833	0.687342	0.24771	0.821105	0.452558	0.103068	0.267953	0.508097
ENST00000326677.9	ENSG00000177410.12	ZFAS1	antisense	38.3226	52.3723	30.6385	40.0871	32.592	27.7789	38.8311	37.1989
ENST00000558967.1	ENSG00000259521.1	RP11-540O11.4	antisense	0	0	0	0	0	0	0	0.551573
ENST00000574260.1	ENSG00000262227.1	RP5-1050D4.5	antisense	0.984937	1.25028	0.373991	1.02181	0.763034	0.930357	0.94298	0.991651
ENST00000531538.1	ENSG00000255362.1	RP11-619A14.3	lincRNA	0	0	0	0.281154	0.528872	0	0	0.289559
ENST00000500914.6	ENSG00000245213.6	RP11-10K16.1	antisense	0.385543	0.261701	0.404315	0.598813	0.427775	0.262359	0.216128	0.566013
ENST00000565283.1	ENSG00000260025.1	RP11-490M8.1	lincRNA	9.58205	3.51485	8.43188	10.0268	8.96222	2.12851	6.62358	8.41453
ENST00000419745.1	ENSG00000232233.1	RP11-573D15.2	lincRNA	0.108389	0.0477957	0.212365	0.167952	0.249914	0.157429	0.510771	0.366582
ENST00000434150.1	ENSG00000225285.1	RP4-758J18.10	lincRNA	1.51497	1.35296	0.969841	0.199393	2.50932	1.28174	0.418568	1.70598
ENST00000433070.6	ENSG00000231607.8	DLEU2	antisense	0.753335	1.41331	0.617709	0.798434	2.57178	0.685161	0.497005	0.252118
ENST00000624384.1	ENSG00000280202.1	RP5-1180D12.1	TEC	1.1847	2.79536	1.67703	2.86008	2.70303	2.81838	3.54629	2.55626
ENST00000404289.1	ENSG00000217825.2	AC099552.4	lincRNA	0	0.34025	0	0	0.115726	0.937297	0	0.645493
ENST00000447639.1	ENSG00000239322.1	ATP6V1B1-AS1	antisense	0.000138945	4.14302e-31	2.48744e-06	7.33192e-06	1.44347e-10	0.205343	0.410808	0.62202
ENST00000338573.9	ENSG00000189149.11	CRYM-AS1	lincRNA	0.637784	0.616184	0.793792	0.484399	0.671855	0.61777	0.859102	0.536767
ENST00000382378.5	ENSG00000205930.8	C21orf62-AS1	lincRNA	0.684904	0.107005	7.02507e-23	0.0631411	0.618827	1.39055e-12	0.338009	0.000350495
ENST00000608931.1	ENSG00000272558.1	U91328.21	antisense	11.0064	6.02786	6.49659	6.325	3.4012	5.32066	3.48762	5.53617
ENST00000528689.5	ENSG00000232995.7	RGS5	antisense	1.11437	0.896706	1.32662	1.36985	0.60406	1.12318	1.03126	1.2978
ENST00000508004.2	ENSG00000251661.3	RP11-326C3.11	antisense	0	0.639065	0	0	0	0	0.348609	0.336581
ENST00000522060.1	ENSG00000247317.3	RP11-273G15.2	lincRNA	0.701339	9.29472e-30	0.573263	5.074e-05	0.217659	2.02745e-33	0.204885	0.775409
ENST00000544674.1	ENSG00000256928.1	RP11-809N8.2	antisense	3.31013	7.73935	7.67967	9.59144	6.04296	6.20015	9.11209	7.29471
ENST00000526897.1	ENSG00000255031.5	RP11-802E16.3	antisense	0.394036	0.348697	0.276662	0.494092	0.720128	0.805465	0.673286	0.888532
ENST00000433265.3	ENSG00000248275.1	TRIM52-AS1	processed_transcript	0.711744	0	0.636601	0.609395	8.32186e-58	0	1.26428	1.46806e-25
ENST00000424852.1	ENSG00000229891.1	LINC01315	lincRNA	0.911477	0.823446	0.917779	0.55112	1.73728	0.817865	0.729526	0.678305
ENST00000413706.1	ENSG00000229043.2	AC091729.9	antisense	1.00325	0.266722	0.795057	0.541719	1.00457	0.513821	0.477606	0.613143
ENST00000608984.1	ENSG00000272911.1	RP11-74E22.6	lincRNA	0	1.28075	0.665053	0	0	1.07579	0	0
ENST00000453284.1	ENSG00000226245.1	ZNF32-AS1	antisense	0.227869	0.203651	0	0	0.608477	0.337758	1.32402	1.3428
ENST00000450535.5	ENSG00000177410.12	ZFAS1	antisense	4.9853e-200	0.234749	0.586544	0.609497	0.408293	0.37278	0.724727	0.481747
ENST00000501702.6	ENSG00000245937.7	LINC01184	lincRNA	1.54238	0.887676	1.28607	1.13171	1.16361	1.16449	0.770118	0.920271
ENST00000554634.1	ENSG00000259146.3	RP1-261D10.2	antisense	1.17995	0.3508	0.878649	1.62467	0.352008	0.5812	0.569062	0
ENST00000529938.1	ENSG00000250303.3	RP11-356J5.12	lincRNA	0.18681	0.206207	0.489469	0.747578	0.0858432	0.271871	0.0882717	0.531527
ENST00000616499.1	ENSG00000277310.1	RP11-699C17.1	sense_intronic	1.42757	0.212778	0	0	0.845634	0.529522	0.461401	0
ENST00000568395.1	ENSG00000260565.6	CTD-2270P14.1	processed_transcript	0.889299	0.873437	0.665681	0.646874	0.984857	0.974962	0.485858	0.711892
ENST00000540687.5	ENSG00000253352.8	TUG1	antisense	8.63719	9.50456	9.76243	7.16449	6.10114	8.90522	5.75901	7.87703
ENST00000451795.1	ENSG00000231663.1	RP5-827C21.4	antisense	0.521844	0.810924	0.461626	0.945382	0.35438	1.24471	0.374189	0.395212
ENST00000457921.5	ENSG00000243004.5	AC005062.2	sense_overlapping	0	0.595636	0.237425	0.729503	0.242728	0.393884	0.384885	0
ENST00000435872.1	ENSG00000229167.1	RP11-73M7.1	antisense	0.746528	0.88351	1.09962	0.787903	0.563891	0.547547	0.47543	0.125857
ENST00000477493	ENSG00000264582	RN7SL326P	misc_RNA	0	0	0	0.767015	0	0	0.789083	0
ENST00000476474.5	ENSG00000219665.8	CTD-2006C1.2	processed_transcript	0	0.105513	0.214266	0.110642	0.112448	0	0.68421	0.12532
ENST00000585065.1	ENSG00000264112.1	RP11-159D12.2	lincRNA	5.05592	2.80923	3.15265	2.7003	4.76721	4.63771	3.46806	3.70508
ENST00000617582.1	ENSG00000241288.7	RP11-379B18.5	processed_transcript	0	0	0	0	0	0	0	0.742086
ENST00000422847.1	ENSG00000237523.1	LINC00857	lincRNA	5.25074	7.36327	6.40855	7.51439	5.30145	6.03858	5.27392	4.88796
ENST00000600253.1	ENSG00000269235.1	ZNF350-AS1	antisense	0.129674	0.575708	0.490365	0.60359	0.352292	0.285485	0	0.130973
ENST00000473793	ENSG00000243173	RN7SL861P	misc_RNA	0.940934	0	0	0	0	0.726912	0	0
ENST00000432987.1	ENSG00000233052.1	RP11-398B16.2	sense_intronic	0	0	0	0.355353	0	0	1.48138	0
ENST00000624088.1	ENSG00000279861.1	RP11-43N16.4	TEC	0.702403	0.574217	0.652387	0.377181	1.0465	0.607868	0.670828	0.510795
ENST00000623970.1	ENSG00000203993.4	ARRDC1-AS1	antisense	2.39013	2.14036	1.76266	1.35771	2.20632	2.22127	1.63044	1.94224
ENST00000505025.1	ENSG00000248206.1	RP11-739P1.2	sense_intronic	0.114179	0.607671	0.604513	0.515325	0.933138	1.08755	0.326761	0.347515
ENST00000556002.5	ENSG00000257621.7	PSMA3-AS1	antisense	2.80323	1.84144	1.17834	0.783898	0.730597	1.55532	1.65489	2.47363
ENST00000447221.1	ENSG00000233016.6	SNHG7	antisense	6.41403	8.69071	8.81473	9.59973	13.7668	8.17362	15.7635	9.81366
ENST00000585351.1	ENSG00000267278.5	MAP3K14-AS1	antisense	0.0899443	1.66913e-67	0.075159	2.21018e-41	0.0920357	0.0631089	0.0767012	0.550807
ENST00000585877.1	ENSG00000267249.1	RP11-973H7.3	sense_intronic	2.08378	1.12332	0.796576	0.732235	1.32183	1.19199	0.603014	1.6658
ENST00000515205.1	ENSG00000251580.1	RP11-539L10.3	lincRNA	2.67963	7.89923e-37	1.68931	1.70096	1.94378	2.02293	1.09722	5.88601e-21
ENST00000457328.1	ENSG00000243888.1	RP11-548B3.3	3prime_overlapping_ncrna	3.17242e-05	0.54729	0	0	0	0.130193	0	0
ENST00000551408.2	ENSG00000258592.1	RP11-108M12.3	lincRNA	0.113576	0.302218	0	0.307522	0.722017	0.166422	0.325008	0.115246
ENST00000436764.5	ENSG00000196756.11	SNHG17	processed_transcript	19.634	28.1907	31.8275	27.2435	29.2701	29.168	43.4074	25.3017
ENST00000429167.1	ENSG00000235214.1	FAM83C-AS1	antisense	0	1.08343	0	0.379162	0	0.602256	0	1.12528
ENST00000453008.2	ENSG00000234028.3	AC062029.1	antisense	0.879584	0.387976	0.848556	0.640359	0.578999	0.524937	0.85911	0.783573
ENST00000620902.1	ENSG00000251562.7	MALAT1	lincRNA	142.135	96.6841	96.4827	70.514	39.0194	75.4635	25.3458	27.0418
ENST00000437621.6	ENSG00000230487.7	PSMG3-AS1	lincRNA	0.542073	0.165417	0.274278	0.191888	0.175814	0.271643	0.142255	0.173623
ENST00000440198.2	ENSG00000268894.6	PLCE1-AS1	antisense	0	0.105763	0.417405	0.241019	7.58909e-38	0	0.791385	0.368906
ENST00000613066	ENSG00000277578	Metazoa_SRP	misc_RNA	7.05146e-06	2.53565e-05	0.591989	4.11654e-06	2.26519e-05	4.13329e-06	1.65951e-05	0.779895
ENST00000534914.5	ENSG00000153363.12	LINC00467	lincRNA	0.963189	1.39501	1.60449	0.353438	1.65214	1.58607	1.69125	0.604528
ENST00000589397.1	ENSG00000267049.1	AC002398.13	antisense	0.236623	0.846373	1.06355	1.75033	0.630889	1.22862	0.458795	0.927305
ENST00000586338.1	ENSG00000219410.5	RP4-761J14.8	antisense	0.720238	0.558109	0.474901	0.485029	0.90314	0.394809	0.342387	0.735825
ENST00000537921.1	ENSG00000255966.1	RP5-940J5.3	antisense	0.185633	0	0.331202	0.510118	0.332917	0.411009	0.893976	0.184513
ENST00000519077.3	ENSG00000253352.8	TUG1	antisense	10.6398	12.1483	11.5236	8.62058	8.67063	11.0215	9.09968	11.0496
ENST00000609983.1	ENSG00000234608.7	MAPKAPK5-AS1	lincRNA	2.86891	3.33061	1.84572	1.46758	2.25372	2.41945	2.41936	1.69563
ENST00000525151.5	ENSG00000231889.7	TRAF3IP2-AS1	antisense	0.0589884	0.500093	0.0307778	2.89735e-13	0	0.0801341	3.95031e-221	0.650492
ENST00000440093.6	ENSG00000234899.9	SOX9-AS1	processed_transcript	1.0725	1.04838	0.375677	0.00146326	0.0125066	0.855852	0.0456691	0.400518
ENST00000455011.1	ENSG00000234147.1	RP3-460G2.2	lincRNA	1.24237	5.72893	0.741263	7.04623	12.0235	2.14402	18.5991	5.11407
ENST00000602615.1	ENSG00000270062.1	RP11-248J18.3	sense_intronic	0.857858	0.611081	0.916378	0.470179	0.925377	0.126446	0.329889	0.684886
ENST00000580781.5	ENSG00000263551.5	RP11-78F17.1	lincRNA	2.43106	1.86477	0.853742	2.1785	1.25833	1.53851	1.46203	1.16208
ENST00000610681.1	ENSG00000225484.6	NUTM2B-AS1	antisense	0.798679	0.63483	0.77075	0.582992	0.751548	0.889956	0.676697	0.88411
ENST00000445184.1	ENSG00000228393.3	LINC01004	antisense	1.07351	0.345879	0.773077	0.526646	0.444401	0.642452	0.371536	0.397942
ENST00000583442.1	ENSG00000266283.1	RP11-627G18.1	antisense	0	0.725468	1.22348	0.587699	0.149708	0	0.700551	2.85371
ENST00000568391.1	ENSG00000261632.1	RP11-390D11.1	antisense	0.0802788	0	0.422837	0.503484	0.220015	0.0586164	0.457333	0.164498
ENST00000582008.5	ENSG00000263753.6	LINC00667	lincRNA	0.421565	0.622988	0.449201	0.438581	0.529483	0.539134	0.393002	0.500968
ENST00000561592.1	ENSG00000261189.1	RP3-512B11.3	antisense	1.53892	0.887466	1.17234	1.01609	1.59304	1.26849	1.39503	1.7893
ENST00000619959	ENSG00000278590	RN7SL113P	misc_RNA	0	0.680474	0	0	0	0.57204	0	0
ENST00000424332.1	ENSG00000242861.1	RP11-285F7.2	antisense	1.66117	1.87495	1.14697	0.394162	2.86419	1.87686	0.820402	0.387705
ENST00000573266.5	ENSG00000182310.12	SPACA6P	processed_transcript	2.90842	1.28017	0.978747	0.56568	1.88532	1.35502	0.947904	0.465987
ENST00000594653.1	ENSG00000269107.1	RP11-15H20.7	lincRNA	2.05474	0.737113	1.79258	1.29017	1.0522	0.768335	1.72202	3.48263
ENST00000548978.2	ENSG00000257702.3	LBX2-AS1	antisense	2.14079	2.97358	2.86604	3.5539	3.43076	2.39026	3.58116	4.06614
ENST00000559318.1	ENSG00000259345.5	RP11-624L4.1	lincRNA	3.03197	2.61695	2.23647	2.95162	1.71079	3.45386	1.73891	1.60453
ENST00000595232.2	ENSG00000239828.6	RP11-446H18.5	lincRNA	0.510992	0	0.11296	0.115649	0.115726	0.187459	0	0.258197
ENST00000451298.1	ENSG00000217576.7	RP11-248G5.8	processed_transcript	0.908108	0.85344	0.736389	0.694574	1.01896	0.851645	1.27546	0.72141
ENST00000609745.1	ENSG00000234684.6	SDCBP2-AS1	antisense	0.282129	0.374296	0.2473	0.126113	0.645465	0.463038	0.267509	0.362343
ENST00000445466.2	ENSG00000229619.3	MBNL1-AS1	antisense	0.972483	0.808813	1.00083	1.27476	1.57425	1.20845	1.40764	0.885073
ENST00000593427.1	ENSG00000268205.1	CTC-444N24.11	lincRNA	7.99263	7.94749	7.39878	6.12522	8.59246	9.9273	4.90646	8.54843
ENST00000514661.1	ENSG00000247993.2	FOXD1-AS1	lincRNA	3.36817	12.9113	9.52143	9.79467	11.3244	21.4227	20.7682	17.8937
ENST00000552663.1	ENSG00000257595.2	RP3-473L9.4	lincRNA	0	0	0	0	0	0	0.604475	0.539193
ENST00000579468.1	ENSG00000265840.1	AC010761.10	antisense	32.6864	24.106	15.7061	32.3594	38.0794	42.0405	15.6696	27.512
ENST00000377977.3	ENSG00000204929.11	AC074391.1	lincRNA	0.252756	0.37189	0.551499	0.673639	0.232485	0.398315	0.159143	0.174577
ENST00000577700.5	ENSG00000232956.8	SNHG15	lincRNA	3.70878	7.51547	6.01282	5.93252	6.5655	6.45293	7.1439	4.75461
ENST00000439699.1	ENSG00000232995.7	RGS5	antisense	0.415005	0.422574	0.614299	0.250734	0.413156	0.760811	0.381375	0.548851
ENST00000476274.6	ENSG00000257524.5	RP11-203J24.9	processed_transcript	2.98619	0.853093	0.819138	2.75117e-32	2.30154	2.91141	1.31798	2.12182
ENST00000416193.5	ENSG00000226419.6	SLC16A1-AS1	antisense	4.05697	3.31907	2.56354	3.13289	7.03045	4.58909	7.7528	8.11132
ENST00000457484.6	ENSG00000230487.7	PSMG3-AS1	lincRNA	0.606075	0.439587	0.327787	0.298591	0.792695	0.457562	0.435919	0.420979
ENST00000429611.7	ENSG00000233429.9	HOTAIRM1	antisense	0.331578	0.850123	1.04084	1.05765	0.452811	0.20548	0.886153	1.17505
ENST00000554000.2	ENSG00000272298.1	RP11-386M24.8	processed_transcript	0	0	2.99186	0	0	0	0	0
ENST00000467896.2	ENSG00000240497.2	RP11-185E8.1	lincRNA	0	0	0	0	0	0	4.6605	0
ENST00000616394	ENSG00000273979	Metazoa_SRP	misc_RNA	1.24103	1.1422	0	0	0	0	0	0
ENST00000378432.1	ENSG00000205041.1	CTC-425O23.2	sense_intronic	0.424066	0.436566	0.647036	0.53291	0.488163	0.488021	0.633539	0.513601
ENST00000466692.1	ENSG00000244459.2	RP11-1398P2.1	lincRNA	0.773381	0.228891	0.341986	0.700303	0.466971	0.472918	0.123208	0.651083
ENST00000565390.2	ENSG00000260920.2	RP1-228H13.5	sense_overlapping	0.273137	0.22357	0.254543	0.206952	0.306309	0.353939	0.330629	0.529058
ENST00000470449.1	ENSG00000239523.5	MYLK-AS1	antisense	0.268342	0.57725	0.366929	0.968826	0.0762871	1.35727	0	1.27983
ENST00000475981.5	ENSG00000243150.5	RP11-538P18.2	antisense	2.55873	2.99143	2.2831	2.67727	3.18228	2.53081	2.06396	1.69842
ENST00000561289.1	ENSG00000244879.4	GABPB1-AS1	antisense	1.47585e-70	0.303956	0.192059	8.19022e-119	0.527667	0.295469	0.188908	0.580614
ENST00000623267.3	ENSG00000203875.10	SNHG5	processed_transcript	7.61334e-09	4.91051e-19	1.32203e-13	1.24449	0.950526	2.68191e-13	1.78679	7.49847e-09
ENST00000415244.1	ENSG00000228109.1	MFI2-AS1	antisense	0.790858	0.878824	1.00762	0.744032	0.335155	0.823524	0.484991	1.04701
ENST00000420981.2	ENSG00000230438.6	SERPINB9P1	lincRNA	0.871722	0.000110865	0.326718	0.370906	0.480204	0.531622	0.220702	0.361071
ENST00000503469.2	ENSG00000250041.2	CTD-2003C8.2	lincRNA	0.463081	0.206981	0	0.2139	0	0.686647	0.224328	0
ENST00000406829.2	ENSG00000219545.9	UMAD1	antisense	15.0518	12.3303	9.89751	9.41105	11.4995	13.4089	8.14669	10.0165
ENST00000425727.1	ENSG00000239775.1	AC017116.11	sense_overlapping	0.305346	2.56412e-08	5.0615e-15	0.41112	0.434168	0.234557	0.889102	5.81168e-11
ENST00000517898.1	ENSG00000167912.5	RP11-25K19.1	antisense	0.000552815	0.000447158	1.03135	0.391063	1.86315e-06	0.000342562	0.000452886	6.33437e-06
ENST00000420431.2	ENSG00000233483.2	CTD-2020K17.4	antisense	0.515587	0	0.341986	0.116717	0.116743	0.0945836	0.246416	0.39065
ENST00000414911.1	ENSG00000228043.5	AC097721.2	lincRNA	0.0194374	0.917517	9.25689e-05	3.81696e-06	3.51224e-05	0.471082	7.60275e-06	0.000242285
ENST00000433671.2	ENSG00000228436.2	RP5-864K19.4	antisense	0.335412	0.198312	0.690343	0.706085	0.812542	0.245694	0.959577	0.567531
ENST00000440001.2	ENSG00000231889.7	TRAF3IP2-AS1	antisense	0.289028	0.126818	0.489498	0.630574	0.235313	0.518424	0.729963	0.302188
ENST00000451775.1	ENSG00000224738.1	AC099850.1	antisense	1.25919	1.91025	2.23139	2.27088	1.95544	1.43061	1.63457	2.12167
ENST00000598857.1	ENSG00000242539.2	AC007620.3	antisense	0.0832391	0.753179	0.697682	0.0535371	0.282155	0.036413	0.0750355	0.781735
ENST00000629393.1	ENSG00000281026.1	N4BP2L2-IT2	sense_intronic	0.814535	0.57891	0.538578	0.465328	0.890681	0.724663	0.565641	0.522901
ENST00000602607.1	ENSG00000269971.1	RP3-426I6.5	sense_intronic	0	0	0	0	0	56.9661	0	0
ENST00000449486.1	ENSG00000214106.7	PAXIP1-AS2	antisense	0.673692	0.268753	0.259345	0.039154	0.178468	0.371995	0.174507	0.681151
ENST00000450199.1	ENSG00000225855.6	RUSC1-AS1	antisense	10.3381	5.66994	6.13871	5.64403	6.97398	3.78947	7.13729	5.7759
ENST00000606743.1	ENSG00000272221.1	XXbac-BPG181B23.7	lincRNA	0.536531	0.789553	0.624608	0.397436	0.822121	0.813206	0.380179	1.48119
ENST00000605260.1	ENSG00000225361.3	PPP1R26-AS1	antisense	1.01916	0.456197	0.688952	0.708974	0.9029	0.189321	0.742675	0.496713
ENST00000513179.1	ENSG00000251580.1	RP11-539L10.3	lincRNA	1.33336	0.958332	1.2758	1.60259	8.18507e-09	1.1534	0.612011	0.779228
ENST00000398832.2	ENSG00000214708.4	AC090616.2	antisense	0.50819	0.168122	0.249098	0.309677	0.234152	0.138463	0.269588	0.132029
ENST00000609644.5	ENSG00000236540.7	AC006547.13	antisense	1.00116	2.22174	1.65921	1.69845	0.793941	2.57028	1.19561	1.64532
ENST00000451940.6	ENSG00000223482.7	NUTM2A-AS1	antisense	4.67452	6.93439	11.4666	9.63174	8.75942	4.72712	9.72716	8.22285
ENST00000444968.1	ENSG00000240731.1	RP5-890O3.9	sense_intronic	1.83068	1.91782	4.15464	3.99413	3.75148	3.87209	2.68355	2.63964
ENST00000475441.5	ENSG00000197989.13	SNHG12	antisense	2.54797	5.04482	5.86904	5.42571	6.30112	3.61932	3.56183	2.10426
ENST00000584643.1	ENSG00000266538.1	RP11-385D13.3	lincRNA	2.32504	0	1.63347	0.561466	0.48848	2.65456	0.581003	0
ENST00000559781.5	ENSG00000259343.5	TMC3-AS1	antisense	0.492714	0.218058	0.937409	0.441632	0.674953	0.359828	0.389947	1.17725
ENST00000623351.1	ENSG00000230615.6	RP5-1198O20.4	lincRNA	0	0.485734	0.162009	0	0.97834	0.536231	0.17493	0.18082
ENST00000504773.1	ENSG00000249007.1	RP11-510N19.5	sense_intronic	0.803729	0.260309	7.83995e-27	0.132218	0.51375	0.238396	0.115024	0.127211
ENST00000551082.2	ENSG00000257526.2	RP11-20E24.1	lincRNA	0	0	0.276976	0.57059	0.267963	0.45554	0.596345	0.293294
ENST00000500112.1	ENSG00000247844.1	CCAT1	lincRNA	1.07161	2.51281	2.50002	2.33963	1.7467	2.0192	2.49121	2.25692
ENST00000592100.1	ENSG00000226686.7	LINC01535	lincRNA	1.08373	1.37598e-06	0.332015	0.641283	2.08788	0.808666	2.33215	0.285917
ENST00000607504.1	ENSG00000260814.2	RP11-107F6.3	lincRNA	0.588642	0	0	1.70694	0.988321	0.448223	1.17729	2.10926
ENST00000601911.1	ENSG00000268262.1	CTC-246B18.8	sense_overlapping	0.441105	0.22722	0.338697	0.273061	0.568948	0.538708	1.187	2.30961
ENST00000501169.2	ENSG00000248079.2	DPH6-AS1	lincRNA	0.0698167	0	0.217149	0.185777	0.225052	0.085834	0.625723	0.454119
ENST00000452399.5	ENSG00000232527.7	RP11-14N7.2	lincRNA	2.30577	2.01375	5.48052	4.43822	3.55651	2.25689	6.20012	7.9116
ENST00000565388.1	ENSG00000261065.1	RP11-74C13.4	antisense	5.19418	5.6051	7.17682	9.37148	5.01864	3.20435	5.85995	9.59613
ENST00000607783.1	ENSG00000271976.1	RP11-884K10.7	antisense	0.809219	0.308002	0.543798	0.568867	0.441706	0.653878	0.450128	0.422142
ENST00000418215.1	ENSG00000224138.1	AC000123.4	antisense	0	0.282732	0.141175	0.434344	0.143156	1.28651	0.305005	0.159149
ENST00000423354.1	ENSG00000234936.1	AC010883.5	antisense	0.281331	0.504534	0.254541	0	0	0.209563	0	0
ENST00000414382.5	ENSG00000225548.5	AC098973.2	lincRNA	4.33461	2.95368	1.66515	1.83767	3.78459	3.82292	2.62965	1.74377
ENST00000523556.1	ENSG00000254064.1	CTD-2530N21.4	antisense	0.637949	0.283791	0.850265	0.290671	0.287343	0.234792	0.30616	0.63885
ENST00000613086.1	ENSG00000278202.1	RP11-152F13.8	processed_transcript	0.751695	0.291674	0.297182	0.480355	0.0834395	0.28327	0.411797	0.666129
ENST00000542933.5	ENSG00000212694.8	LINC01089	lincRNA	1.21205	0.873673	0.496209	0.419073	0.958229	1.21278	0.62223	0.615475
ENST00000495228.1	ENSG00000243701.5	LINC00883	lincRNA	0	0	0	0.722309	0	0	0	0
ENST00000541615.5	ENSG00000255717.6	SNHG1	processed_transcript	4.63969	8.17628	8.65569	6.39545	4.86634	4.24099	12.8523	4.4063
ENST00000609958.1	ENSG00000273311.1	DGCR11	sense_intronic	2.09653	3.08059	2.64128	2.81995	2.6209	3.47146	2.77664	3.27771
ENST00000526220.1	ENSG00000254907.1	RP11-484D2.2	antisense	0.555725	0.491801	0.905872	0.568922	0.870447	0.173885	0.602946	0.244076
ENST00000568831.1	ENSG00000261329.5	CTD-2049O4.1	antisense	0.423501	0.125443	0	0.512632	0.127579	0.207434	0.270324	0.426332
ENST00000429214.1	ENSG00000236514.1	RP11-162G10.5	antisense	0.740557	0.262057	0.324741	0.397552	1.08365	0.486344	0.843031	1.97628
ENST00000561588.1	ENSG00000260877.1	RP11-211G23.2	lincRNA	2.04613	0.306824	0.311069	0.641097	0	0	1.00357	0.32463
ENST00000570314.1	ENSG00000262879.5	RP11-156P1.3	processed_transcript	0	0	3.78721	0	0	0	0	0
ENST00000452363.1	ENSG00000231628.1	RP3-355L5.4	antisense	0.180534	0.278962	0.315275	0.320983	0.705352	0.295533	0.383794	0.280313
ENST00000583787.1	ENSG00000264044.1	RP11-192H23.7	antisense	0.142829	0.395367	0.387143	0.641369	0.257651	0.207149	0.136554	0.14743
ENST00000529296.1	ENSG00000254531.1	FLJ20021	lincRNA	2.34994	1.31725	0.825608	0.731643	1.59628	1.90992	1.16144	3.13
ENST00000512978.1	ENSG00000248693.1	CTD-2023M8.1	lincRNA	0	0	0	0	0	2.46764	3.28141	2.09969
ENST00000437258.5	ENSG00000215458.8	AATBC	antisense	0.0965547	0.210379	0.645324	0.404861	0.427516	0.0678604	0.487735	0.669975
ENST00000507244.5	ENSG00000247708.7	STX18-AS1	antisense	0.238959	2.27629e-09	4.22454e-24	0.429014	0.000248716	0.0281068	1.09565	1.24297
ENST00000440005.6	ENSG00000237517.8	DGCR5	antisense	1.44283	0.524536	0.499413	0.809246	0.928536	1.04857	0.911738	0.832398
ENST00000613231.1	ENSG00000278709.1	NKILA	antisense	2.35934	2.3596	1.96174	2.14472	2.39612	3.90274	0.282613	2.37083
ENST00000494221.1	ENSG00000242798.1	RP11-506M12.1	antisense	0.131659	0.233839	0.465951	0.238577	0.238373	0.0966379	0.62948	0.265803
ENST00000547804.1	ENSG00000235884.3	LINC00941	lincRNA	0	0.393498	0.0267636	0.32665	0.226498	1.91995	0.432721	0.331993
ENST00000437829.5	ENSG00000233098.8	CCDC144NL-AS1	antisense	0.22911	0.397435	0.190679	0.391887	1.59556	2.60854e-06	4.26201e-06	4.59726e-06
ENST00000591892.2	ENSG00000278206.1	RP1-20N2.8	processed_transcript	0.58617	0.392797	0.428528	0.352652	0.540972	0.391491	0.463827	0.659507
ENST00000602827.1	ENSG00000270108.1	RP11-73M18.6	sense_intronic	2.52444	1.24617	1.24249	0.636489	1.14091	0.721217	0.939846	0.847326
ENST00000568262.2	ENSG00000260751.2	CTD-2196E14.6	sense_intronic	0.993977	0.927033	1.15899	0.836407	1.72289	0.482609	0.835968	0.797883
ENST00000609382.3	ENSG00000232006.8	AC005537.2	lincRNA	0.378761	0.335112	0.398719	0.0678021	1.1774	2.15614	0.968986	0.466281
ENST00000508772.5	ENSG00000251022.6	THAP9-AS1	antisense	1.02713	0	2.19639	1.27143	2.6421	1.41817	1.55959	2.13545
ENST00000569981.2	ENSG00000238045.9	PAGR1	antisense	72.7324	67.7073	58.9692	52.997	68.8295	62.5339	45.7737	49.7111
ENST00000514002.1	ENSG00000251556.1	RP11-118M9.3	antisense	0.222	0	0.199131	0.409473	0.989021	0.493305	0.859308	0.436794
ENST00000437191.5	ENSG00000243004.5	AC005062.2	sense_overlapping	0	0.703691	0.116853	0.119665	0.119544	0.0969387	0	0
ENST00000582301.5	ENSG00000240498.6	CDKN2B-AS1	antisense	0.237445	3.30242e-44	9.26573e-14	0.971505	0.612523	0.383052	0.265706	1.04468e-10
ENST00000515304.1	ENSG00000250072.5	CTC-529P8.1	lincRNA	0	0.749434	0	4.86446e-07	0.667995	7.97967e-08	0	0
ENST00000606125.1	ENSG00000272316.1	XXbac-BPGBPG55C20.2	lincRNA	0.597724	0.311454	0.292411	0.222711	0.483017	0.445466	0.356128	0.466902
ENST00000506188.5	ENSG00000281398.2	SNHG4	processed_transcript	1.48424	3.18732e-09	1.70649	0.432534	0.668172	6.56226e-06	0.937638	1.24436
ENST00000570130.1	ENSG00000260261.1	RP11-480A16.1	lincRNA	3.33377	2.54271	2.51907	2.14025	2.33922	3.34458	1.92125	2.93284
ENST00000572035.1	ENSG00000255135.3	RP11-111M22.3	lincRNA	1.89436	1.15222	1.3498	2.35162	1.94471	2.15563	2.78915	1.88456
ENST00000569345.1	ENSG00000260934.1	CTA-363E6.7	antisense	15.1124	16.0511	11.1229	12.0018	16.0938	8.73441	12.0146	14.3078
ENST00000430859.1	ENSG00000233834.6	AC005083.1	processed_transcript	0.582782	0.900147	0.622193	1.08685	0.849716	1.45342	0.546642	3.58506e-05
ENST00000454129.5	ENSG00000231074.8	HCG18	antisense	0.578105	0.223404	0.378354	0.50851	0.245468	0.562469	0.473882	0.284202
ENST00000592201.1	ENSG00000267040.6	RP11-35G9.3	antisense	0.603894	0.599091	0.525714	0.579029	0.789306	0.347127	1.25655	0.759799
ENST00000598988.1	ENSG00000268987.1	CTC-435M10.10	sense_intronic	0.145958	0.129741	0.129422	0.132639	0.263595	0.107289	0.699197	0.146731
ENST00000594512.1	ENSG00000267879.1	CTB-147C22.9	antisense	0.739832	0.131544	0.393728	0.13452	0.133564	0.435152	0	0.148665
ENST00000424252.2	ENSG00000197670.6	RP4-724E16.2	antisense	0.857319	0.604557	0.513665	0.336785	0.615875	0.539151	0.466328	0.715433
ENST00000423793.1	ENSG00000238058.1	RP11-432J22.2	antisense	0	1.71465	0.591017	0	0	1.91741	1.88905	0.55796
ENST00000613438.1	ENSG00000276075.1	CTD-2012K14.8	antisense	0.413989	0.122599	0.366639	0.625983	0.249567	0	0.132069	0.834271
ENST00000570440.1	ENSG00000263013.1	RP11-876N24.5	sense_intronic	1.83535	2.45195	2.58954	2.46937	1.77316	1.67803	1.51219	1.31452
ENST00000579631.1	ENSG00000227036.6	LINC00511	lincRNA	0.779203	0.00141846	0	0.3686	0	0	0	0.36614
ENST00000600068.1	ENSG00000269082.1	CTD-2620I22.1	processed_transcript	1.25812	1.11787	1.48603	1.52246	0.379098	0.513457	0.535276	1.26702
ENST00000414227.1	ENSG00000243107.1	AC000120.7	sense_overlapping	0.361407	0.2381	0.245876	0.0906278	0.812828	0.439174	0.314001	0.335654
ENST00000423283.1	ENSG00000235939.1	RP11-123B3.2	antisense	0	0	0.610387	0	0	0	0.658428	0
ENST00000587701.1	ENSG00000267139.1	AC005262.3	antisense	0.208061	0.185709	0.372478	0.765576	0.557513	0.461698	0.401964	0
ENST00000602456.1	ENSG00000269989.1	RP11-635N19.3	sense_intronic	0.248912	0.668264	0.672483	0.922571	0.220744	0.924251	0	0
ENST00000411373	ENSG00000223305	RN7SKP30	misc_RNA	0	0.432393	0.442807	1.3698	0.407687	2.16793	0.94825	0.878081
ENST00000493405	ENSG00000242865	RN7SL244P	misc_RNA	0	0	0.731918	0.754394	0	1.18111	0	0
ENST00000450589.5	ENSG00000234741.7	GAS5	processed_transcript	145.764	165.095	207.653	238.009	191.316	165.534	312.084	271.866
ENST00000427796.5	ENSG00000236810.5	TCEB3-AS1	antisense	8.82102	13.4278	13.7872	13.5348	12.4826	15.1488	13.2985	11.8466
ENST00000510714.1	ENSG00000188242.4	PP7080	antisense	0.487843	0.53654	0.106813	0.439231	0.219349	0.265979	0.23092	0
ENST00000490246	ENSG00000243015	RN7SL737P	misc_RNA	4.1496e-28	1.02698e-21	4.49367e-26	8.19454e-10	0.000518769	2.05094e-16	1.30072	2.21294
ENST00000561808.1	ENSG00000260213.5	RP11-303E16.3	antisense	0.790972	0.349987	0.138846	0.495943	0.289096	0.230987	0.225264	0.162132
ENST00000569353.1	ENSG00000261131.1	RP11-93O14.2	sense_intronic	0	0.502279	0	0.533103	0	0.420532	0	0
ENST00000584329	ENSG00000264501	RN7SL731P	misc_RNA	4.06638	19.9077	12.6505	4.43062	6.46417	8.66576	5.94841	12.4636
ENST00000413848.1	ENSG00000183308.6	AC005037.3	antisense	1.79442	1.11903	1.27942	0.32834	1.93298	1.58821	1.55421	0.714696
ENST00000423023.2	ENSG00000226352.2	RP11-523H24.3	antisense	0	0.295057	0.597676	0	0.287074	0.736433	0	0
ENST00000456602.5	ENSG00000227354.6	RBM26-AS1	antisense	1.24178	0.803878	0.968093	1.04501	1.01826	0.686177	1.77066	0.710529
ENST00000586645.5	ENSG00000266904.5	CTC-559E9.1	lincRNA	1.31502	0.522405	0.51806	0.901814	0.788448	0.393697	0.839692	0.615458
ENST00000427076.5	ENSG00000214783.9	POLR2J4	processed_transcript	0.515225	0.511926	0.34521	0.462001	0.446259	0.41633	0.523511	0.417776
ENST00000593324.6	ENSG00000213971.7	RP11-15H20.6	processed_transcript	0.453076	0.168037	0.224449	0.114603	0.696682	0.0923659	0.240065	0.540386
ENST00000623917.1	ENSG00000279632.1	RP11-286N22.6	TEC	0.543739	0.540936	0.476428	0.485832	0.311139	0.842603	0.322112	0.349429
ENST00000628546.1	ENSG00000281091.2	RP13-349O20.2	lincRNA	0.415292	0.37499	2.75256	1.23007	1.10536	2.86394	7.26152	3.18054
ENST00000424215.1	ENSG00000228037.1	RP3-395M20.9	lincRNA	0.564895	0	0.59805	0.917598	0.205228	0.165537	0.431031	0.802623
ENST00000629959	ENSG00000281918	Metazoa_SRP	misc_RNA	0	1.71465	0	0	0.524477	0	0	0.55796
ENST00000422506.5	ENSG00000228315.11	GUSBP11	processed_transcript	1.3253	0.745053	0.762761	1.01167	1.00341	0.859121	1.04689	1.49531
ENST00000602718.1	ENSG00000270083.1	RP1-257I20.14	sense_intronic	1.95659	1.75427	0.505662	1.04126	2.2191	1.45722	2.45134	1.08235
ENST00000560769.1	ENSG00000259279.1	CTD-2033D15.1	antisense	0	0	1.96076	0	0	0	0	0.838175
ENST00000583521.1	ENSG00000263585.1	RP11-498C9.13	antisense	52.1025	27.3817	51.1668	48.3334	57.0255	29.2212	67.5975	59.5176
ENST00000382133.8	ENSG00000205861.11	C1QTNF9B-AS1	antisense	0	1.29173	1.14605	0.687882	0.702356	0.841235	1.09376	0.472798
ENST00000618739.1	ENSG00000276934.1	RP11-231E4.5	sense_intronic	0.723802	0.161222	0.322618	0.331198	0.324786	0.133484	0.174177	0.540297
ENST00000591646.1	ENSG00000267114.1	CTB-129P6.11	lincRNA	0	0	0	0	0	0.277652	1.09163	0
ENST00000442967.1	ENSG00000225953.2	SATB2-AS1	antisense	0	0.12142	0	0.123969	0.741735	0.60225	0.261574	0.688857
ENST00000624831.1	ENSG00000279495.1	RP11-521B24.4	TEC	0.381199	0.25201	0.613356	0.522249	0.33448	0.470238	0.592141	0.397638
ENST00000553176.1	ENSG00000258199.1	RP11-977G19.5	sense_overlapping	0.544936	0.244189	0	0.760391	0.721937	0	0.53058	0
ENST00000428814.1	ENSG00000231705.1	RP11-432J24.2	lincRNA	0	0.7022	0	0	0	0	0	0
ENST00000359491.1	ENSG00000214770.2	RP11-544I20.2	antisense	0.60841	0.876149	0.430298	0.388095	0.617903	0.593122	0.510687	0.513286
ENST00000466557.6	ENSG00000241860.6	RP11-34P13.13	processed_transcript	0.203646	0.179762	0.21324	0.289378	0.37472	0.562768	0.346131	0.548788
ENST00000518600.1	ENSG00000249087.6	ZNF436-AS1	antisense	2.24145	0.31343	0.052981	1.31164e-06	0.220353	0.578061	0.0742585	0.802496
ENST00000581917.1	ENSG00000264895.1	RP11-421E14.2	sense_intronic	0.335072	0.43328	0.485949	0.474204	0.639214	0.48644	0.231433	0.512134
ENST00000437060.1	ENSG00000238186.1	RP11-656D10.6	antisense	2.71786	1.52553	0.760694	1.68888	2.71391	2.62793	2.46591	1.43924
ENST00000497468	ENSG00000243260	RN7SL558P	misc_RNA	0	2.04142	0	0	0.613013	0.57204	0	0
ENST00000629825.2	ENSG00000179818.13	PCBP1-AS1	processed_transcript	0.375768	0.545674	0.492588	0.958151	0.660423	0.943156	0.642975	0.646216
ENST00000399540.2	ENSG00000215067.9	ALOX12-AS1	antisense	0.737886	0.829476	0.667621	0.192321	0.449092	0.64533	0.491914	1.15555
ENST00000504573.1	ENSG00000248367.1	CTB-129O4.1	antisense	0.581563	0.260888	0.526883	0.271293	0.768021	0.433582	0.851147	0
ENST00000467537.1	ENSG00000244701.1	RP5-894A10.2	antisense	1.22944	1.01565	0.719692	0.808086	0.973101	0.718271	0.856229	0.755394
ENST00000626902.2	ENSG00000196295.11	AC005154.6	processed_transcript	0	0	0.221512	0	0.655002	0.365384	0.238836	0.480891
ENST00000580897.1	ENSG00000264769.1	RP11-498C9.12	antisense	0.541559	0.841837	0.479427	0.24553	0.612415	0.795311	0.777173	0.136521
ENST00000591056.1	ENSG00000267106.5	ZNF561-AS1	processed_transcript	0.281411	0.125028	0	0	0.763034	0.109046	0.134711	0.566658
ENST00000369491.1	ENSG00000203865.9	ATP1A1-AS1	processed_transcript	0.325985	0.216396	0.214664	0.292148	0.372172	0.0595127	0.464348	0.584266
ENST00000397264.4	ENSG00000232807.2	RP11-536K7.3	antisense	4.37792	3.48345	4.16169	3.75923	3.82698	2.07811	4.0683	3.78441
ENST00000596451.1	ENSG00000268970.1	CTD-3099C6.11	sense_intronic	1.94178	0.478239	0.570595	0.291729	1.47102	1.02686	1.13101	0.877146
ENST00000440971.2	ENSG00000241764.3	AC002467.7	antisense	0.33424	1.19959	0.783689	1.24856	4.48972e-44	0.429688	0.718447	1.09281
ENST00000421943.1	ENSG00000225075.1	RP11-426L16.3	antisense	0.633362	0.188478	0.378129	0	0.188469	0.15621	0.408035	0.416668
ENST00000600090.1	ENSG00000268292.1	AC006547.15	antisense	10.9538	14.3609	12.2754	10.8379	11.3083	12.9893	14.3633	14.6753
ENST00000623640.1	ENSG00000177410.12	ZFAS1	antisense	11.2223	18.7791	17.9409	14.3557	24.7469	11.6232	26.71	13.819
ENST00000567396.1	ENSG00000261544.1	RP11-16E23.3	sense_intronic	0.470664	0.210421	0	0	0.627587	0.523611	0	0
ENST00000454219.1	ENSG00000228084.1	RP5-884G6.2	antisense	3.14937	1.6751	1.57257	1.60772	2.29159	2.22851	1.10019	0.640726
ENST00000554945.1	ENSG00000258704.5	SRP54-AS1	processed_transcript	1.17091	0.447537	0.966042	0.477581	0.439909	0.552798	0.389491	0.536866
ENST00000531126.5	ENSG00000197989.13	SNHG12	antisense	7.52285	16.8155	15.7151	14.714	15.7742	12.7169	13.5792	9.3362
ENST00000450154.1	ENSG00000224644.1	RP11-16L21.7	antisense	0	0	0	0	0.588468	0.546092	0	0
ENST00000608612.1	ENSG00000272702.1	RP11-44N22.3	processed_transcript	0.246073	0	0.221512	0.227901	0.436668	0.730769	0.238836	1.20223
ENST00000626982.2	ENSG00000228956.8	SATB1-AS1	processed_transcript	0.351291	0.408318	0.463104	0.248824	0.480734	0.910165	0.166945	0.486149
ENST00000427361.5	ENSG00000142396.10	ERVK3-1	processed_transcript	10.7431	14.5577	10.4162	14.331	10.9548	15.2838	22.6511	14.8943
ENST00000451213.1	ENSG00000233184.6	RP11-421L21.3	antisense	2.99557	1.6871	2.10789	2.18936	1.69344	2.50666	2.91881	1.66144
ENST00000446751.5	ENSG00000223482.7	NUTM2A-AS1	antisense	2.17939	2.68024	2.92931	2.97036	2.35237	2.56155	2.84096	2.77588
ENST00000619688.1	ENSG00000275611.1	RP11-291I6.2	sense_intronic	0	0	0.544491	0	0	0	0	0
ENST00000620519.1	ENSG00000275764.1	RP11-582E3.6	lincRNA	2.66108	1.92439	1.1122	0.777477	1.03089	1.46866	0.702196	1.30173
ENST00000532087.1	ENSG00000237416.6	RP11-465K1.2	processed_transcript	0.40508	0.897507	1.33777	2.46121	0.64519	1.11153	0.192868	0.515626
ENST00000359074.8	ENSG00000174365.19	SNHG11	processed_transcript	1.82726	3.23113	6.24526	6.34539	3.85052	2.32044	5.31799	4.94117
ENST00000594766.6	ENSG00000213971.7	RP11-15H20.6	processed_transcript	1.19672	0.981211	1.6494	2.58328	3.18188	0.785854	1.66161	2.21442
ENST00000534499.1	ENSG00000246067.7	RAB30-AS1	lincRNA	4.06948	1.88679	2.37555	2.90555	5.13636	2.78369	2.40726	1.49197
ENST00000430666.1	ENSG00000227375.5	DLG1-AS1	antisense	1.51362	1.67546	1.49954	2.41904	1.77837	1.55225	2.23853	2.06772
ENST00000621102.1	ENSG00000274954.1	RP11-56B16.6	sense_intronic	1.63997	0	0.783228	0.807128	0	0	0.829509	0
ENST00000607680.5	ENSG00000271826.5	PLS3-AS1	antisense	0.594915	0.199892	0.912923	0.828	0.391829	0.288064	0.320452	0.70728
ENST00000609469.5	ENSG00000272758.5	RP11-299J3.8	antisense	0.279581	0.62104	0.743016	0.761232	0.63183	0.410766	0.133819	0.703902
ENST00000425316.3	ENSG00000246334.2	PRR7-AS1	antisense	0.0867593	0.0768169	0.076237	0	0.158334	0.19017	0	0.532326
ENST00000499522.6	ENSG00000247081.7	BAALC-AS1	antisense	0.433322	0.627187	0.48074	0.447971	0.39833	0.508018	0.300037	0.442806
ENST00000525424.1	ENSG00000254620.1	RP5-907D15.3	lincRNA	0.164362	0	0.584603	0	0.739679	0	0.157862	0.164365
ENST00000558952.1	ENSG00000245694.8	CRNDE	lincRNA	0.121263	0.215226	0	0.109627	0.341596	0.266739	0.770803	1.69858
ENST00000557682.6	ENSG00000272888.5	LINC01578	processed_transcript	15.656	13.0902	12.5045	11.6695	15.3502	10.9331	13.7585	10.0434
ENST00000571775.1	ENSG00000262456.1	RP1-59D14.1	antisense	1.52129	1.01952	0.871266	1.16776	3.03419	1.79515	0.942684	2.27574
ENST00000607782.1	ENSG00000272146.5	ARF4-AS1	antisense	6.17836e-54	2.63157e-10	0.430397	1.00258	2.67432e-05	0.246397	0.364186	0.85699
ENST00000550118.2	ENSG00000257636.6	RP11-1103G16.1	antisense	1.41914	0.734498	0.10442	0.641065	0.429247	0.780169	0.225756	0.719034
ENST00000605200.1	ENSG00000271119.1	CTD-2012J19.3	lincRNA	0.637784	0.642974	0.449815	0.699687	0.783831	1.10316	0.801828	1.13668
ENST00000629389.1	ENSG00000281357.2	ARRDC3-AS1	lincRNA	0.237101	5.95975e-07	2.07467e-07	2.9773e-06	0.227416	0.145279	0.734154	0.27022
ENST00000415584.6	ENSG00000231999.6	FLJ27354	antisense	0.079243	0	0.0695525	0.0709819	0.144811	0.0578539	0.150456	0.649696
ENST00000436848.1	ENSG00000237259.1	RP4-568F9.3	antisense	0	0	1.68953	0	0	0	0	0
ENST00000452197.5	ENSG00000234741.7	GAS5	processed_transcript	0.529064	7.89414e-34	0.416775	0.834949	0.486744	0.982466	0.438561	5.2038e-13
ENST00000365188	ENSG00000202058	RN7SKP80	misc_RNA	2.92798	0.894599	0	0.970217	1.56294	3.77417	1.98662	0.812181
ENST00000499066.2	ENSG00000246250.2	RP11-613D13.5	antisense	0.375842	0.292375	0.384747	0.312869	0.42858	0.336998	0.520558	0.48386
ENST00000596567.1	ENSG00000226647.2	RP11-336A10.2	antisense	0.326231	0.492916	0.0537961	0.548328	0.281665	0.338893	0.567891	0.145026
ENST00000229465.10	ENSG00000232774.7	FLJ22447	lincRNA	0.122	0.161429	0.265729	0.216211	0.270957	0.553936	0.172555	0.0634155
ENST00000485643	ENSG00000242547	RN7SL169P	misc_RNA	0	0	0	0	0.709697	0	0	0
ENST00000513055.1	ENSG00000237187.8	NR2F1-AS1	antisense	0.538033	0.0348965	0.179013	0.434854	0.669351	0.629804	1.1263	0.489801
ENST00000429289.5	ENSG00000229153.5	EPHA1-AS1	antisense	1.24308	0.404677	0.414597	0.452823	0.55844	0.45708	0.406488	0.311003
ENST00000424101.5	ENSG00000237773.5	AC003075.4	antisense	0	1.69932e-05	0.715955	4.03527e-07	0	2.3118e-06	3.26653e-06	0
ENST00000420870.5	ENSG00000235257.8	ITGA9-AS1	processed_transcript	1.32003e-05	0	0.190393	0.158045	4.93231e-07	5.55874e-10	0.624441	0
ENST00000602042.1	ENSG00000268218.1	AC137932.4	antisense	0.516205	0.721062	0.579801	0.466727	0.838247	0.52041	0.485538	0.592134
ENST00000501937.2	ENSG00000245060.6	LINC00847	lincRNA	1.77925	1.84436	1.50396	1.62335	1.26353	1.33628	1.00363	1.14718
ENST00000455557.2	ENSG00000244675.2	AC108676.1	sense_overlapping	7.5171	6.98193	24.0573	29.0653	7.14797	5.07239	27.2556	28.0921
ENST00000529247.1	ENSG00000254741.1	RP11-661A12.7	antisense	0.926162	0.206981	0.207984	0.2139	0.205962	0	0.224328	0.227171
ENST00000456035.1	ENSG00000223461.1	AC004471.9	antisense	1.14973	1.47442	1.69439	1.50343	2.54596	1.31222	2.686	2.06558
ENST00000428083.1	ENSG00000235908.1	RHOA-IT1	sense_intronic	0.316627	0.14084	0	0.432694	0.427931	0.349553	0.759647	0
ENST00000446372.2	ENSG00000225383.6	SFTA1P	lincRNA	0.760472	2.84979	26.9822	47.8868	2.70195	0.396218	18.3669	29.765
ENST00000413915.1	ENSG00000234160.1	RP11-613M10.6	antisense	8.76902	24.0706	16.819	19.0612	12.7745	9.464	16.8939	17.068
ENST00000448580.1	ENSG00000231081.1	RP4-760C5.3	lincRNA	0.724869	0.386574	1.02824	0.131718	0.261864	0	0.277757	0.145783
ENST00000442673.1	ENSG00000236423.5	LINC01134	lincRNA	1.48355	0.987583	1.37259	1.74872	1.247	1.46561	1.47595	3.07546
ENST00000585571.1	ENSG00000267565.1	CTC-559E9.8	antisense	0.272468	0	0.246211	0.253464	0.481291	0	0.53058	0
ENST00000418204.1	ENSG00000204792.2	LINC01291	lincRNA	0	0	0.394067	0.810263	0	0	0	0
ENST00000415982.1	ENSG00000235236.1	RP13-131K19.1	antisense	0.313169	0.835716	0.41721	0.855638	0.141129	0.576126	0.300471	1.25549
ENST00000584303	ENSG00000276757	RN7SL192P	misc_RNA	7.45736	8.16569	2.83354	6.57174	7.96916	6.29244	1.50386	2.58643
ENST00000453902.1	ENSG00000225882.1	LINC01456	lincRNA	0.185899	0.164663	0.163507	0.334055	0.593057	0.339779	0.176818	0.189761
ENST00000520629.5	ENSG00000206573.8	THUMPD3-AS1	antisense	3.3965	4.36892	4.10138	6.54779	2.31506	6.02285	7.27026	2.42746
ENST00000436039.1	ENSG00000228830.1	RP4-781K5.2	antisense	26.9943	30.4689	19.2738	18.4837	21.4409	27.6809	18.9222	27.1384
ENST00000554730.1	ENSG00000258458.5	CTD-2555K7.2	processed_transcript	0.31855	0	0.289704	0.596917	0.279118	0	0	0
ENST00000501011.6	ENSG00000246067.7	RAB30-AS1	lincRNA	4.73639	7.78512	6.1305	7.22265	5.64193	5.32695	7.34461	7.43443
ENST00000587831.1	ENSG00000266936.1	CTC-215O4.4	antisense	3.54891	4.79298	4.86455	4.34494	1.85425	3.45883	1.39444	1.00974
ENST00000603037.1	ENSG00000271430.1	RP3-368A4.5	sense_intronic	0.529794	0.591244	0.347764	0.519471	0.609744	0.57196	0.376466	0.467684
ENST00000416366.1	ENSG00000179406.6	LINC00174	lincRNA	0.626338	0.278572	0.55628	0.285213	0.846773	0.345676	1.35212	1.09855
ENST00000581673.1	ENSG00000264660.2	RP11-381P6.1	antisense	0.34345	0.406201	0.505126	0	0.519762	0.503301	0.546075	0.232273
ENST00000592431.1	ENSG00000267475.1	CTD-2538C1.2	lincRNA	0.533166	1.65735	1.29758	1.69132	2.53322	1.36993	4.58947	0.806918
ENST00000618707.1	ENSG00000274245.1	RP11-357P18.2	lincRNA	0.575106	0.169835	0.927772	0.60323	0.43661	0.350489	0.638436	0.879841
ENST00000596561.5	ENSG00000213971.7	RP11-15H20.6	processed_transcript	2.24887	0.622795	1.19458	0.348868	0.9453	0.701373	1.14913	1.03934
ENST00000457407.1	ENSG00000233654.1	AC093388.3	antisense	0.541522	0.970539	0.733828	0.251806	1.19605	0.805968	0.527151	0.525505
ENST00000582842.1	ENSG00000266469.1	CTB-131K11.1	antisense	11.4732	11.3846	10.1785	10.7561	11.525	10.8688	9.48487	11.5744
ENST00000413185.2	ENSG00000234690.6	AC073283.4	lincRNA	0.509488	0.0584163	0.231781	0.175335	0.547558	0.388665	6.0603e-08	0.352757
ENST00000526951.1	ENSG00000254452.1	RP11-867G23.4	antisense	7.92123	6.70547	8.71451	5.97149	8.23462	6.59804	3.92303	9.78401
ENST00000360656.2	ENSG00000197180.2	CH17-340M24.3	lincRNA	3.17073	2.16457	2.2625	1.32318	1.65881	0.625965	3.49376	1.72825
ENST00000593201.5	ENSG00000267244.5	CTB-31O20.4	processed_transcript	0.503496	0.417997	0.335407	0.446067	0.955618	0.451802	0.726013	0.431176
ENST00000452647.2	ENSG00000228439.4	TSTD3	antisense	1.49998	0.689388	0.682606	1.76598	1.81536	1.31156	0.908908	1.3604
ENST00000526431.1	ENSG00000254739.1	RP13-46H24.1	antisense	3.84942	2.28064	2.40071	2.07153	4.89502	2.51433	2.73064	1.86506
ENST00000623562.1	ENSG00000279136.1	LA16c-335H7.2	TEC	0.527808	0	0	0	0	0.400521	0	0.479399
ENST00000575792.1	ENSG00000262454.1	RP11-65J21.3	lincRNA	1.70637e-06	9.17618e-10	3.28701e-06	1.62381e-10	0.386067	2.41017e-06	0	0.946005
ENST00000611982.4	ENSG00000226752.7	PSMD5-AS1	antisense	0.774868	0.837437	0.507345	0.334984	0.678044	0.473458	0.368702	1.65506
ENST00000419697.1	ENSG00000225484.6	NUTM2B-AS1	antisense	1.60679	0.571868	1.85634	1.31811	1.15772	1.89259	0.308496	1.93021
ENST00000552780.1	ENSG00000257410.1	RP11-2H8.2	lincRNA	0.725258	0.51201	0.411077	0.450435	0.400676	0.500829	0.239543	0.752697
ENST00000526655.1	ENSG00000254756.1	RP11-867G23.12	antisense	0	0.282732	0.141175	0.289562	0.429467	0.350865	0.305005	1.43234
ENST00000626538.1	ENSG00000281406.1	BLACAT1	lincRNA	4.72364	4.20414	3.27681	3.08064	3.52713	3.40375	1.81033	2.09053
ENST00000499217.6	ENSG00000247240.7	UBL7-AS1	antisense	3.36592	4.04875	3.86593	3.90777	2.88463	2.99828	3.90393	3.55983
ENST00000602938.5	ENSG00000225470.6	JPX	lincRNA	3.1029	3.09636	4.93062	1.81374	3.75206	3.05997	2.34966	2.0212
ENST00000558323.1	ENSG00000179523.4	EIF3J-AS1	lincRNA	1.7263	0.52098	1.12499	1.63471	1.87967	1.26481	2.33093	1.76059
ENST00000447430.1	ENSG00000233559.1	AC016831.7	lincRNA	0.407782	0.498097	0.382657	0.250207	0.28908	0.546959	0.443716	0.652034
ENST00000592389.1	ENSG00000267344.1	CTB-39G8.3	antisense	0.609461	0.543812	0.363424	0.933545	0.726441	1.35176	0.980586	0.803701
ENST00000450353.2	ENSG00000223473.2	GS1-124K5.3	lincRNA	0.687141	0.353486	0.366037	0.33603	0.94066	0.560688	0.275946	0.398542
ENST00000624813.1	ENSG00000279579.3	bP-2189O9.3	lincRNA	0	0	0	0	0	0	2.94961	0
ENST00000414948.1	ENSG00000236269.1	ENO1-IT1	sense_intronic	2.15593	3.05408	2.87934	1.62472	4.24969	3.08726	2.29453	2.99882
ENST00000632203.1	ENSG00000282508.1	LINC01002	processed_transcript	0.603927	0	0	0	0	0	0	0
ENST00000567968.2	ENSG00000224888.4	RP5-1142A6.2	antisense	0.803079	0.893177	0.653924	0.522459	0.612933	0.54582	0.500256	0.37798
ENST00000443467.5	ENSG00000172965.14	MIR4435-2HG	lincRNA	2.79794	1.49077	4.85055	6.26061	2.27438	3.81706	5.14003	4.38431
ENST00000588060.1	ENSG00000267151.3	RP11-100E5.2	lincRNA	0.164992	0	0.146725	0.150519	0.148487	0.85061	0	0
ENST00000467666.2	ENSG00000282057.1	RP4-621F18.2	lincRNA	0	0.13387	0.133593	0.410842	0	0.221442	0	0.657447
ENST00000527565.1	ENSG00000271758.2	RP11-35J10.5	lincRNA	1.1158	9.7887e-07	0.922799	1.24303	3.95924e-30	0	0.172682	0.000196199
ENST00000503405.1	ENSG00000249592.5	RP11-440L14.1	antisense	2.06741	0.453081	1.15192	7.1889e-06	2.54786	1.73796e-12	1.21646	0.000106818
ENST00000554737.2	ENSG00000258813.2	RP11-109N23.4	antisense	0.22791	0.302094	0.448567	0.253926	0.313611	0.249024	0.754923	0.411419
ENST00000611247.1	ENSG00000268894.6	PLCE1-AS1	antisense	0	0	1.06045	0.520625	0.479188	0	1.66287	0.928956
ENST00000609932.5	ENSG00000237438.6	CECR7	lincRNA	2.92889	3.68821	1.77998	2.35835	4.18177	3.25001	4.34201	3.39653
ENST00000554252.1	ENSG00000258903.1	RP11-355I22.2	lincRNA	0	0.309783	0.845522	2.11925	0	0.127821	0.415645	0.536549
ENST00000622996.1	ENSG00000279432.1	RP11-135N5.3	TEC	0.538026	0.342422	0.415691	0.263956	0.414418	0.314365	0.182804	0.343391
ENST00000416894.1	ENSG00000228126.1	FALEC	lincRNA	0.804738	0.476509	0.356137	0.243168	0.121364	0.492355	0.898064	0.676464
ENST00000552815.1	ENSG00000272368.2	RP4-605O3.4	antisense	0.582	0.345997	0.173284	0.533966	0.347411	0.859785	0	0.384742
ENST00000450908.2	ENSG00000231880.2	RP11-76I23.7	antisense	11.1832	8.81877	7.67784	9.5154	10.2356	12.7337	7.62769	6.89824
ENST00000439558.5	ENSG00000231290.5	APCDD1L-AS1	processed_transcript	0.534023	0.473454	0.0941388	0.67378	0.485561	0.703763	0.203564	0.217175
ENST00000580684.5	ENSG00000263753.6	LINC00667	lincRNA	0.22671	0.342381	0.11139	0.440317	0.201432	0.0809114	0.688048	0.970876
ENST00000443196.1	ENSG00000226510.1	UPK1A-AS1	antisense	0.938802	0	0.34328	0.350309	0.35748	0	0.519814	1.20302
ENST00000423714.1	ENSG00000237036.4	ZEB1-AS1	antisense	0	0.546424	0	0	0	0.150922	0	0
ENST00000550029.1	ENSG00000257681.1	RP11-341G23.4	antisense	2.79321	2.39591	1.84098	1.94521	1.75212	1.02047	0.729216	1.24947
ENST00000439529.1	ENSG00000236526.1	RP4-742J24.2	antisense	1.03034	0.765214	0.802776	0.696243	0.450127	0.196911	0.48554	0.395027
ENST00000566876.1	ENSG00000261092.1	RP11-21B23.2	lincRNA	1.91399	1.49784	1.07577	2.87716	0.212532	0.887546	0.696055	0.468451
ENST00000521048.1	ENSG00000253972.5	RP11-4K16.2	lincRNA	3.39198	5.09724	3.92382	3.78153	1.29939	2.01068	1.74622	1.97606
ENST00000568280.1	ENSG00000260196.1	RP1-239B22.5	antisense	0.228192	0.646415	0.878562	0.878279	1.8225	0.449316	2.11678	1.54848
ENST00000602847.1	ENSG00000269987.1	RP3-430N8.11	lincRNA	12.4449	12.2042	11.1568	11.0427	10.5972	10.5117	7.67172	12.6653
ENST00000420226.1	ENSG00000235897.1	TM4SF19-AS1	antisense	0	1.48855	0	0	2.30901	3.32289	3.272	0.988878
ENST00000449457.1	ENSG00000224034.1	RP11-445P17.8	lincRNA	0	0.255901	0	0.0865699	0.175413	1.26747	0.183238	0.687301
ENST00000547927.1	ENSG00000258365.1	RP11-1105G2.3	antisense	0.827838	0.247359	0.997911	0	0.974281	0.821799	0.53757	0.267399
ENST00000593917.2	ENSG00000225339.3	RP11-513I15.6	processed_transcript	0	0.430377	0	0.445212	1.28201	0.178522	0	0.706332
ENST00000625016.1	ENSG00000279703.1	RP11-364P22.3	TEC	1.13835	0.507415	0.338712	1.04354	0.34001	0.420239	0.182834	0.753442
ENST00000434052.5	ENSG00000142396.10	ERVK3-1	processed_transcript	1.92428	3.03279	3.03296	2.65838	3.56961	3.64178	4.5664	3.18343
ENST00000562842.1	ENSG00000260136.5	CTD-2270L9.4	lincRNA	0.957871	1.30484	2.77605	2.84847	0.663566	1.43953	0.676796	1.4529
ENST00000444958.1	ENSG00000226950.6	DANCR	processed_transcript	1.02279	1.15242	1.6352	1.33328	0.678094	0.94931	0.972245	1.04503
ENST00000406892.6	ENSG00000219665.8	CTD-2006C1.2	processed_transcript	0.130066	0.0750415	0.151068	0.307171	0.363841	0.216394	0.454361	0.684777
ENST00000581153.1	ENSG00000263718.2	RP11-285E9.6	lincRNA	0	0.169455	0.168305	0.08598	0.784179	0.139881	0.181999	0.195097
ENST00000457303.3	ENSG00000232648.3	RP11-367N14.2	antisense	0.822699	0.609051	0.728505	0.621877	0.620036	0.805596	1.70575	2.0729
ENST00000586894.1	ENSG00000267633.1	CTB-5E10.3	antisense	0.343752	0.962823	0.295762	0.618889	1.88146	1.81745	0.66294	1.1071
ENST00000609475.1	ENSG00000272977.1	CTA-390C10.10	sense_intronic	0.56364	0.33467	0.351318	0.248722	0.52123	0.382059	0.40336	0.332989
ENST00000621405.1	ENSG00000274943.1	RP11-351C21.2	sense_intronic	0.224311	0.601275	1.00637	0.413908	0.799131	0	0	0.66158
ENST00000608916.1	ENSG00000234129.7	RP11-120D5.1	lincRNA	0.802236	0.475014	1.89337	0.48478	0.725974	0.490804	1.02311	0.944218
ENST00000592671.1	ENSG00000267197.1	CTC-429L19.3	sense_intronic	0	0	0	0.361862	0	1.4382	0.377036	0.720796
ENST00000506480.5	ENSG00000249001.5	RP11-742B18.1	antisense	0.896389	1.18955	0.786227	0.668439	0.683089	1.52632	0.425216	0.91988
ENST00000583492.1	ENSG00000265688.1	MAFG-AS1	antisense	2.25791	2.15311	1.50787	2.01362	2.12489	2.98723	2.02509	2.5112
ENST00000583643.1	ENSG00000265801.1	RP11-720N19.2	sense_intronic	0.698372	0.208115	0.209146	0.215102	0.621086	0	0	0.228317
ENST00000437561.1	ENSG00000222041.10	LINC00152	lincRNA	5.7309e-68	0.752079	1.06293e-84	0.396205	1.08086e-72	0.485444	0.420673	0.214024
ENST00000607723.1	ENSG00000272308.1	RP11-231G3.1	lincRNA	1.28832	1.31211	0.492436	0.337067	1.65081	0.814857	0.708916	0.915091
ENST00000418192.2	ENSG00000272419.5	RP11-403I13.8	processed_transcript	0	5.9323e-08	1.07692	1.14053e-08	0.924189	0	0	0
ENST00000624127.1	ENSG00000280137.1	RP11-297C4.6	TEC	0.415292	0.37499	0.382323	0	0.716049	0.938431	0	0.77541
ENST00000397551.6	ENSG00000214106.7	PAXIP1-AS2	antisense	0.850256	0.542707	0.258867	0.423107	0.262036	0.683151	0.277893	0.323858
ENST00000570120.1	ENSG00000261407.1	RP11-326A19.3	antisense	0	0	0	0	0	0.444174	0.579928	0.396561
ENST00000574246.1	ENSG00000262967.1	RP11-294J22.6	antisense	9.01302	10.7701	11.3265	12.1238	7.65011	5.77994	10.222	12.5813
ENST00000547794.2	ENSG00000258325.2	RP4-816N1.6	antisense	0	0	0	0.923832	2.98695e-15	0.161878	1.05733	0
ENST00000580979.1	ENSG00000264456.1	RP11-848P1.2	sense_intronic	0.425189	0.589393	0.396896	0.376755	0.727843	0.595707	0.343641	0.568342
ENST00000558192.1	ENSG00000272418.1	RP11-762H8.4	sense_intronic	6.92882	4.98861	4.4273	7.16956	6.64654	4.93139	4.0803	8.56205
ENST00000423716.1	ENSG00000228801.5	RP11-110G21.1	antisense	0.755379	0.121709	0.393441	0.401017	0.342355	0.136126	0.294821	0.192367
ENST00000447767.1	ENSG00000231290.5	APCDD1L-AS1	processed_transcript	4.16348	11.5638	4.16397	7.76163	1.68774	5.32843	1.62854	2.92774
ENST00000436557.5	ENSG00000231646.5	FSIP2-AS1	antisense	1.20095	0.107879	0.336303	0.087168	0.313587	0.342994	0.368989	0.395325
ENST00000442329.6	ENSG00000237298.8	TTN-AS1	antisense	3.20199	5.06748	4.98258	4.08974	4.58311	5.46766	4.25066	3.25234
ENST00000630241.1	ENSG00000235066.6	AC009303.1	antisense	0.193427	0.599807	0.510679	0.0869677	0.176188	0.212205	0.368148	0.19723
ENST00000425211.5	ENSG00000273018.5	CTD-2303H24.2	processed_transcript	0.402177	0.227754	0.316023	0.337843	0.212626	0.166601	0.324109	0.761271
ENST00000508832.2	ENSG00000251562.7	MALAT1	lincRNA	30.3814	19.8662	17.096	14.099	17.4451	19.9443	8.78915	15.9524
ENST00000582787.1	ENSG00000264920.1	RP11-6N17.4	processed_transcript	6.69129	6.87466	6.56737	9.24685	9.38995	8.09251	6.92766	5.42662
ENST00000409139.5	ENSG00000222041.10	LINC00152	lincRNA	5.31617	4.26933	10.5331	15.094	5.43984	5.03753	11.3274	12.1303
ENST00000605910.1	ENSG00000225791.6	TRAM2-AS1	lincRNA	0.505511	1.20685	0.866772	0.770819	0.866429	0.745407	1.10126	1.03472
ENST00000606197.1	ENSG00000272168.5	CASC15	lincRNA	0.323275	0.10172	0.100302	0.0509401	0.128138	0.63623	0.0108581	0.229336
ENST00000609195.1	ENSG00000233885.7	YEATS2-AS1	antisense	1.77538	1.07533	1.5072	1.36381	0.931701	1.18164	1.65798	2.41135
ENST00000439562.1	ENSG00000227230.1	RP11-261C10.5	antisense	0.287553	0.339671	0.253029	0.430879	0.785897	0.560783	0.547231	0.782081
ENST00000604369.5	ENSG00000232593.6	KANTR	lincRNA	1.74013	0.971345	0.779917	1.0022	1.16377	1.39915	1.47259	0.857031
ENST00000467187.1	ENSG00000242797.3	GLYCTK-AS1	processed_transcript	0.324444	0.671231	0.667396	0.584961	0.688171	0.15838	1.44314	0.549552
ENST00000522897.1	ENSG00000249898.7	MCPH1-AS1	antisense	0.929358	2.06649	1.37532	0.564069	0.418938	0.797727	1.78295	1.24253
ENST00000611769.4	ENSG00000274265.4	CH17-189H20.1	lincRNA	2.62443	2.81046	1.79701	1.53346	1.77449	3.23839	2.51443	2.21459
ENST00000608442.1	ENSG00000272620.1	AFAP1-AS1	antisense	0.150968	0.196556	0.108263	0.214072	0.0729142	0.870515	0.135713	0.178681
ENST00000430244.1	ENSG00000235475.1	LINC01372	lincRNA	0	0	0	0.322766	0.158521	0.130141	0.169791	0.527671
ENST00000576336.1	ENSG00000262766.1	RP11-196G11.4	sense_intronic	0.866921	0.898947	0.76853	0.918837	0.391509	1.48669	0.830416	1.30783
ENST00000624135.3	ENSG00000228852.6	RP11-57H12.5	antisense	0.459713	0.953949	0.272056	0.278926	0.414581	0.338172	0	0.153729
ENST00000550223.5	ENSG00000249550.6	LINC01234	lincRNA	0.0518258	0	0	0	0.190346	0.0377317	0.294075	0.803114
ENST00000564536.1	ENSG00000260643.1	RP11-303E16.8	processed_transcript	2.02442	1.16181	1.56226	1.51439	1.2594	1.49714	1.6126	1.14574
ENST00000453732.1	ENSG00000230415.1	RP5-902P8.10	lincRNA	0.298805	0	0	0.837379	0.788121	0	0.291805	0
ENST00000546686.1	ENSG00000257671.1	RP3-416H24.1	antisense	8.52369	12.3389	9.02938	8.68304	7.77547	9.90246	1.87607	6.79418
ENST00000585980.1	ENSG00000267688.1	AC005262.2	antisense	2.2767	2.70621	4.74197	4.69595	3.91012	2.66152	6.03352	6.02754
ENST00000432481.2	ENSG00000232023.2	AC009410.1	lincRNA	1.1983	0.619441	0.439615	1.16815	1.90907	3.65293	0.665499	1.32248
ENST00000613111	ENSG00000275803	RN7SL736P	misc_RNA	1.29666	0	0	0	2.01565	1.01142	0	1.02964
ENST00000439539.3	ENSG00000240288.7	GHRLOS	antisense	0.235157	0.751911	0.691352	0.494772	0.704576	0.51245	0.526541	0.550236
ENST00000630271.2	ENSG00000228956.8	SATB1-AS1	processed_transcript	1.43929	0.629238	0.413242	0.212545	0.692589	0.623642	0.445168	0.175439
ENST00000530430.1	ENSG00000254560.5	BBOX1-AS1	antisense	0.000141118	6.75255e-06	3.19612e-05	1.5432e-05	3.37571e-05	0.656678	1.46846e-19	6.98619e-06
ENST00000562811.1	ENSG00000260941.1	LINC00622	sense_overlapping	0.194744	0.314987	0.113146	0.0863197	0.239249	0.471681	0.275517	0.505846
ENST00000581192.1	ENSG00000264247.1	LINC00909	lincRNA	0	0.865655	1.08827	0.671721	0	0.718189	0.234699	0.47335
ENST00000594362.1	ENSG00000267827.5	CTC-471J1.8	processed_transcript	2.17348e-23	1.07193	2.72772e-17	2.56829e-69	2.83471e-09	0.15626	7.33592e-32	1.03806e-19
ENST00000418300.1	ENSG00000242590.1	RP11-54O7.14	sense_intronic	2.90149e-87	0.558985	1.06489e-100	3.70057e-92	7.17344e-149	5.26379e-92	6.29545e-105	0.751763
ENST00000418729.1	ENSG00000167355.7	AC104389.28	processed_transcript	0	4.24499e-15	0	0.196291	0	0.0401138	0	0.682175
ENST00000623892.1	ENSG00000280164.1	CH507-254M2.3	lincRNA	6.28581	3.57369	4.58842	2.87294	5.36741	5.49324	3.46474	3.15959
ENST00000569456.1	ENSG00000259955.1	CTD-2547G23.2	antisense	1.29999	1.87986	2.31126	1.03719	1.60938	1.55544	2.65258	2.43883
ENST00000407889.6	ENSG00000236782.5	RP11-96L14.7	antisense	3.35479	5.94424	5.85181	4.51355	5.85057	4.83675	7.75244	8.01633
ENST00000623633.1	ENSG00000280238.1	RP11-574K11.26	TEC	0	0	0	0	0	0	1.22579	0
ENST00000454721.5	ENSG00000233184.6	RP11-421L21.3	antisense	1.07604	0.691889	1.15658	0.959264	0.837597	1.43834	2.82401	0.858928
ENST00000413722.5	ENSG00000223482.7	NUTM2A-AS1	antisense	2.84073	2.00265	2.38458	1.8169	2.03533	2.15323	1.49882	1.49439
ENST00000541002.7	ENSG00000235423.8	RP11-282O18.3	antisense	1.77811	1.09134	0.80967	0.606582	0.596931	0.865419	1.22142	1.0734
ENST00000623798.1	ENSG00000280254.1	RP11-81A22.4	TEC	0.854942	0.590818	0.38207	0.286183	0.575807	0.375149	0.370012	0.650001
ENST00000409054.1	ENSG00000222041.10	LINC00152	lincRNA	16.3352	22.2	30.496	35.2357	20.4739	20.1776	38.7074	31.2583
ENST00000410180	ENSG00000222112	RN7SKP16	misc_RNA	0	0	1.41677	1.46039	1.83904	1.71612	1.50386	0.646608
ENST00000563172.1	ENSG00000261780.2	CTD-2354A18.1	processed_transcript	0	0.0412864	0.122501	0.332622	0	0	0	2.37025
ENST00000433763.6	ENSG00000233098.8	CCDC144NL-AS1	antisense	1.05439	0.552302	0.661383	0.093757	0.000122556	0.235174	1.02039	0.870789
ENST00000442982.5	ENSG00000226752.7	PSMD5-AS1	antisense	3.42102	1.71264	2.41131	2.65544	3.00264	2.74764	1.56222	3.0076
ENST00000444482.1	ENSG00000228906.1	RP13-216E22.4	lincRNA	0	0.186623	0.187171	0	0.373413	0	0.605951	0.412863
ENST00000560622.5	ENSG00000259248.5	USP3-AS1	antisense	4.09341	4.37152	6.40555	6.12274	8.40118	5.54647	9.27761	5.89566
ENST00000454968.5	ENSG00000204054.11	LINC00963	processed_transcript	3.30363	2.94318	2.80206	4.69694	1.88909	2.85933	1.96929	4.67062
ENST00000522718.5	ENSG00000253161.5	LINC01605	lincRNA	0.133224	0.213487	0.0886425	0.0902797	0.139754	1.7664	1.56557e-06	0.104827
ENST00000428411.5	ENSG00000226419.6	SLC16A1-AS1	antisense	1.4443	2.11713	2.23322	2.61178	1.65466	2.08938	1.98604	3.18458
ENST00000623941.1	ENSG00000280149.1	RP4-751H13.5	TEC	0	0	0.214856	0.109945	0.551408	0.178335	0.348371	0
ENST00000425333.5	ENSG00000179818.13	PCBP1-AS1	processed_transcript	0.503497	1.29571	0.202312	0.604254	0.513519	0.507827	0.308375	0.253132
ENST00000621414	ENSG00000274303	7SK	misc_RNA	0	0	0	0	0	0	0	1.31029
ENST00000631093.1	ENSG00000281649.1	EBLN3	lincRNA	2.35142	2.25958	1.36322	2.88365	1.99379	3.3253	3.77037	1.3071
ENST00000421806.1	ENSG00000231025.1	RP11-175O19.4	antisense	1.97533	3.08651	3.13547	2.58067	2.87353	3.12287	2.44034	3.33011
ENST00000472367.5	ENSG00000175061.17	LRRC75A-AS1	processed_transcript	1.04904	0.39128	0.377896	0.686608	0.86541	0.756024	0.210412	0.249109
ENST00000416689.1	ENSG00000227533.5	SLC2A1-AS1	lincRNA	0.617294	0.223651	0.0843547	0.0972236	0.466026	0.329924	0.0968631	0.0769985
ENST00000623165.3	ENSG00000280018.3	CH507-154B10.2	lincRNA	0.740395	0.819748	0.97676	0.831468	1.64491	1.35321	0.968256	0.755865
ENST00000518073.1	ENSG00000253716.5	LINC01604	antisense	4.78188	4.02234	6.05936	7.70831	4.11003	5.186	7.17964	3.93266
ENST00000559841.1	ENSG00000259254.1	CTD-2339L15.3	sense_intronic	0	0.424098	0.141175	0.579125	0	0	0.305005	0.954896
ENST00000445280.1	ENSG00000227603.1	RP11-165J3.6	antisense	0.482482	0.512959	0.764273	0.173537	0.1758	0.564596	0.36731	0.6888
ENST00000422045.1	ENSG00000232324.1	AC008440.10	lincRNA	0.138888	0.863789	0.123019	0.252058	0.12557	0.510094	0.132938	0.139907
ENST00000598435.1	ENSG00000267696.6	CTB-151G24.1	lincRNA	0	0	0.753398	0.258568	0	0	0.541106	0
ENST00000493710.1	ENSG00000240758.2	RP11-155G14.6	processed_transcript	1.45242	0.460739	0.272876	0.464732	0.567419	0.831348	0.983616	0.952111
ENST00000550380.5	ENSG00000257219.5	RP11-54A9.1	lincRNA	0	0	0.128088	0.131262	0	0	0.138403	0.581256
ENST00000433001.1	ENSG00000234494.7	SP2-AS1	antisense	0.51446	0.47006	0.0278074	0.0107524	0.00029459	0.243039	0.178151	1.50794e-08
ENST00000422882.1	ENSG00000215190.8	LINC00680	lincRNA	1.94897	1.79656	1.44769	1.29637	2.26016	2.29911	2.59638	1.26725
ENST00000426452.1	ENSG00000224271.5	RP11-191L9.4	lincRNA	0.564863	0.884376	0.691099	0.181401	0.980828	0.740524	1.00786	0.57694
ENST00000444200.1	ENSG00000235910.1	APOA1-AS	antisense	0.541559	0	0.119857	0	0.367449	0.198828	0	0
ENST00000606242.1	ENSG00000267530.2	AC006273.5	lincRNA	2.28526	1.07015	1.73527	3.06739	1.47078	0.0676605	1.99089	2.06274
ENST00000524335.1	ENSG00000253716.5	LINC01604	antisense	1.73425	1.35849	1.3579	0.464434	0.304921	0.624626	1.14065	0.507886
ENST00000525217.1	ENSG00000255026.1	RP11-326C3.2	antisense	10.0673	0.307955	5.00447	0.417946	5.14738	2.8831	2.42901	2.3469
ENST00000584686.1	ENSG00000232956.8	SNHG15	lincRNA	0.00383454	0.000153452	2.93869e-05	2.41338e-10	4.40165e-10	2.51377e-06	6.9509e-05	0.511094
ENST00000454572.1	ENSG00000273432.1	RP5-1165K10.2	processed_transcript	1.1557	0.812389	1.12975	0.995674	0.749459	1.1564	0.841344	1.12068
ENST00000557155.1	ENSG00000259107.1	LINC00911	lincRNA	0	0	0	0.592368	0	0	0	0
ENST00000546566.5	ENSG00000257337.6	RP11-983P16.4	antisense	1.10812	0.972024	0.68178	0.92219	1.26954	0.671533	1.03903	0.859639
ENST00000445990.1	ENSG00000234405.1	LL0XNC01-250H12.3	antisense	0	0.394556	0.294305	0.702343	0.202105	0.733224	0.954537	1.12938
ENST00000447009.1	ENSG00000214293.8	APTR	lincRNA	1.83352	1.21584	0.860321	1.40344	1.19959	0.907077	1.79933	1.0107
ENST00000431043.1	ENSG00000203875.10	SNHG5	processed_transcript	4.05769	6.82784	6.68086	7.49817	9.27212	4.82099	9.61563	7.07007
ENST00000451937.5	ENSG00000230937.9	MIR205HG	processed_transcript	6.43358	1.82274	0.0692606	1.23436	0.6613	8.32305	0	0.804556
ENST00000499322.6	ENSG00000245213.6	RP11-10K16.1	antisense	0.529044	0.0383355	0.199874	0.183525	0.114832	0.153131	0.461138	0.175811
ENST00000456685.5	ENSG00000189223.13	PAX8-AS1	processed_transcript	2.59323	2.09232	2.2642	1.35128	2.46636	2.17939	1.30951	1.62005
ENST00000425979.5	ENSG00000233997.5	LINC01425	lincRNA	0	0	0	0.166323	0	0	0	0.9041
ENST00000567829.1	ENSG00000261505.1	LA16c-358B7.3	antisense	1.89266	1.48526	1.38167	1.12702	1.99969	1.74055	1.21672	1.15309
ENST00000507362.5	ENSG00000248932.5	RP11-319G6.1	antisense	1.58685	2.09499	1.49963	0.226527	0.0784426	1.65397	1.02452	2.17348
ENST00000507197.5	ENSG00000281398.2	SNHG4	processed_transcript	5.18384	8.35134	7.61374	7.09855	10.0934	7.66167	9.93074	7.2273
ENST00000310916.6	ENSG00000175147.11	TMEM51-AS1	antisense	1.90793	1.65266	0.916136	0.971418	1.90467	1.13025	0.778202	0.804817
ENST00000612401.1	ENSG00000274415.1	RP11-433J22.2	antisense	23.7911	9.14563	100.83	133.268	9.32208	0.677843	78.2745	46.889
ENST00000441749.1	ENSG00000225062.1	CATIP-AS1	processed_transcript	0.733049	0.489921	0.817135	0.671161	0.657603	0.811323	0.705825	0.729118
ENST00000529902.2	ENSG00000214900.8	LINC01588	lincRNA	1.03385	0.629106	0.305517	0.291498	0.719712	0.494551	0.370826	0.256348
ENST00000417721.5	ENSG00000177410.12	ZFAS1	antisense	7.55153	7.02736	8.60796	8.47816	13.306	6.89034	17.214	7.35742
ENST00000412091.1	ENSG00000223473.2	GS1-124K5.3	lincRNA	3.92221e-07	0.728825	0.27306	0.410993	6.24646e-07	0.292854	0.526761	0.347658
ENST00000484411.1	ENSG00000237149.5	ZNF503-AS2	antisense	1.23066	0.434609	0.374821	0.00638296	0.260724	1.26334	0.804415	0.23241
ENST00000606401.1	ENSG00000272323.1	CTD-2517O10.6	antisense	0.521284	0.229951	0.340731	0.231064	0.330206	0.331432	0.122918	0.270797
ENST00000485473.1	ENSG00000206532.2	RP11-553A10.1	lincRNA	0.0704167	0.12456	0	0	0.451094	2.15728	0.267066	0.506466
ENST00000484033	ENSG00000240853	RN7SL328P	misc_RNA	0.7345	0.670046	0	0	0	0	0	0
ENST00000561471.1	ENSG00000261552.1	RP11-264B17.5	antisense	0.82428	0.91954	0.184401	0.75797	0.736494	0.304793	0.199008	0.203641
ENST00000441644.1	ENSG00000232065.1	LINC01063	antisense	1.24588	0	1.91161	0	1.79012	0.625621	0.820402	0.387705
ENST00000623366.1	ENSG00000279691.1	RP11-485M7.2	TEC	0	0	18.9598	18.9608	0	0	18.2288	0
ENST00000624338.1	ENSG00000280123.1	RP11-267M23.1	TEC	3.22729	2.64911	3.06003	2.4805	2.91744	3.99047	1.92859	3.34008
ENST00000564650.1	ENSG00000261643.1	RP11-529E10.6	sense_overlapping	2.58425	3.33567	2.57106	2.87189	3.19626	2.59812	1.85413	2.87106
ENST00000480512	ENSG00000240718	RN7SL851P	misc_RNA	2.81008	0.640374	0.665053	1.37122	0.580674	0	0.706879	1.22874
ENST00000609619.1	ENSG00000273297.1	RP11-38M8.1	lincRNA	9.44341	9.56626	8.29191	10.0925	4.09574	5.29055	2.52531	5.40038
ENST00000448374.5	ENSG00000231290.5	APCDD1L-AS1	processed_transcript	4.45654	13.141	3.81579	11.1635	2.93072	7.12117	3.25045	2.17176
ENST00000606993.1	ENSG00000272141.1	RP11-465B22.8	lincRNA	2.84084	1.74199	0.659389	0.723619	1.16986	1.22484	0.493885	1.07617
ENST00000416221.5	ENSG00000233461.5	RP11-295G20.2	antisense	17.0183	26.9658	18.6345	20.694	14.931	39.9932	10.9021	27.0803
ENST00000610763.1	ENSG00000277128.1	RP11-146E13.4	lincRNA	0.757487	0.448294	0.334822	0.79978	0.915175	0.740918	0.603162	1.14874
ENST00000620937.1	ENSG00000275888.1	RP13-516M14.10	antisense	1.00886	0.795331	0.692174	0.910247	2.95299	0.903252	2.13804	1.5931
ENST00000563057.1	ENSG00000260657.2	RP11-315D16.4	lincRNA	0	0	0.516059	0	0	0	0	0
ENST00000618397.1	ENSG00000278467.1	RP11-504P24.9	lincRNA	2.10012	1.04904	1.04513	0.951313	0.712987	1.05973	1.00404	1.1926
ENST00000435921.6	ENSG00000205885.7	C1RL-AS1	antisense	1.74334e-12	0.269683	0.931177	0.412751	0.681692	0.117909	0.17035	1.11161
ENST00000558277.1	ENSG00000259345.5	RP11-624L4.1	lincRNA	1.69118	2.16992	1.45788	1.97054	1.69877	2.1642	2.03102	1.02452
ENST00000510767.5	ENSG00000250033.5	SLC7A11-AS1	processed_transcript	0.643604	1.84694	1.77858	1.67731	1.78634	2.57326	1.96209	1.80544
ENST00000452532.1	ENSG00000227486.1	RP13-188A5.1	lincRNA	1.69361	0.698383	0.641922	0.754688	0.880479	0.822407	0.267118	0.174729
ENST00000529965.2	ENSG00000255145.2	STX17-AS1	antisense	1.2789	1.01024	0.377779	0.38709	1.15561	1.77501	0.544289	0.858068
ENST00000629370.1	ENSG00000280744.1	LINC01173	lincRNA	0	0.446871	7.33004	3.77925	0	3.36218	2.94163	4.06584
ENST00000570080.1	ENSG00000260136.5	CTD-2270L9.4	lincRNA	4.08309	5.92919	7.23473	7.45832	5.65197	4.72138	5.19287	7.87847
ENST00000416560.5	ENSG00000182165.17	TP53TG1	lincRNA	0	0	0	0	0.741784	0.548907	0.704186	4.6723e-07
ENST00000615897.1	ENSG00000277945.1	RP11-677M24.1	sense_intronic	0	0	0	0	1.1929	1.66353	0.728806	0
ENST00000571091.5	ENSG00000186594.12	MIR22HG	lincRNA	0.379867	0.577891	0.709579	0.157799	0.370794	1.92072e-13	0.913892	0.890783
ENST00000606250.1	ENSG00000237036.4	ZEB1-AS1	antisense	0.656287	2.21463	1.97413	0.713485	1.78247	1.44508	3.76515	2.12018
ENST00000556973.1	ENSG00000258512.1	LINC00239	lincRNA	0.327742	0	0.38531	0.0985079	0	0.880045	1.14559	0
ENST00000431095.5	ENSG00000130600.15	H19	processed_transcript	0.550684	3.3103e-25	0.180975	0.173972	1.65094e-23	3.27514e-23	7.20189e-27	3.01174e-19
ENST00000502125.6	ENSG00000247809.7	NR2F2-AS1	antisense	1.46854	1.20744	0.717995	0.879057	1.61962	1.12219	1.56559	0.857298
ENST00000591950.1	ENSG00000267198.1	RP11-798G7.6	lincRNA	0	0	0	0	0	0	1.05326	0
ENST00000399541.6	ENSG00000215067.9	ALOX12-AS1	antisense	0.234033	0.112212	0.19934	0.538269	0.671014	0.408978	2.73901e-33	0.478705
ENST00000451176.1	ENSG00000235513.1	RP4-756G23.5	antisense	0.381415	0.531062	0.753507	0.100071	1.18897	3.12685e-10	0.38388	0.270176
ENST00000372490.3	ENSG00000204055.4	RP11-247A12.2	antisense	11.2396	7.93257	4.42399	2.70267	9.75557	8.41966	2.0907	3.77826
ENST00000621354.1	ENSG00000275769.1	RP11-771K4.3	sense_intronic	0.250356	0	0.225509	0.928152	0.221969	0	0.24312	0.488675
ENST00000587645.1	ENSG00000267437.1	CTC-454I21.4	antisense	0	0	0	0	0	0	1.13249	0
ENST00000398849.6	ENSG00000214719.11	AC005562.1	processed_transcript	0.802194	1.01585	1.20953	1.26285	0.91874	0.844168	2.21485	0.885229
ENST00000502390.5	ENSG00000231683.6	RP1-27K12.2	lincRNA	0.219816	1.39764	2.29763e-10	0.126801	0.505205	3.04436	0.18429	0.546227
ENST00000521623.1	ENSG00000253361.1	RP11-675F6.3	lincRNA	0.962709	1.15363	0.875808	0.902301	0	0	0	0.307144
ENST00000555045.1	ENSG00000215256.3	DHRS4-AS1	antisense	1.11472	0.868126	0.805578	0.356036	1.06557	0.573324	1.2198	0.748333
ENST00000418358.1	ENSG00000231435.1	AC011747.3	lincRNA	0	0	1.04615	0.629779	0	0.158414	0.257244	0.392982
ENST00000607801.5	ENSG00000242759.6	LINC00882	lincRNA	0.786577	0.593744	1.45244	2.45523	0.519704	0.592761	1.12319	4.26954e-17
ENST00000609974.1	ENSG00000273117.1	AC144652.1	lincRNA	3.39926	1.54062	0.978237	0.746235	0.804752	1.24615	1.08812	1.65313
ENST00000506584.5	ENSG00000247828.7	TMEM161B-AS1	antisense	0.718854	0.508013	0.0973261	0.665319	0.728425	1.00365	1.4468	0.631018
ENST00000565623.1	ENSG00000261118.1	RP11-104N10.1	antisense	0.068728	0.121559	0.301135	0.307095	0.503325	0.200494	0.260601	0.211956
ENST00000614874.1	ENSG00000275560.1	RP11-180M15.7	sense_intronic	4.39059	2.51719	2.88656	2.95763	2.43179	1.76908	1.49177	2.42351
ENST00000558687.1	ENSG00000250988.7	SNHG21	antisense	2.20088	2.71414	2.43628	2.87005	2.86107	1.9195	3.33351	3.0496
ENST00000520280.1	ENSG00000254233.1	RP11-242J7.1	lincRNA	0	0	0	0.537252	0	0.174342	0.113513	0
ENST00000505995.5	ENSG00000231683.6	RP1-27K12.2	lincRNA	0.215515	0.918882	0.0511245	5.24075e-05	0.320324	1.70169	9.99093e-27	1.94951e-07
ENST00000460041.5	ENSG00000233101.10	HOXB-AS3	antisense	0.000756063	0.472249	0.000434084	0.000169261	0.000656264	9.81154e-05	1.60814	0.000242063
ENST00000568707.1	ENSG00000260269.5	CTD-2323K18.1	processed_transcript	0.866707	1.86016	1.32424	0.920967	0.709208	1.34007	1.87274	1.76446
ENST00000571259.5	ENSG00000262117.5	BCAR4	lincRNA	1.76482e-06	1.77956e-06	0.408395	1.52918	0	0	0	0.805681
ENST00000414457.5	ENSG00000224597.9	SVIL-AS1	antisense	3.18729	2.60658	2.74564	3.11244	3.50758	1.74811	4.27027	4.00823
ENST00000428573.1	ENSG00000226862.1	RP11-569A11.1	antisense	1.20785	0	0	0	0.505893	0	0	0
ENST00000604052.1	ENSG00000270640.1	RP11-373D23.2	sense_intronic	3.1253	2.85408	0.744196	0.767015	1.27891	0	1.57817	0.672848
ENST00000585487.5	ENSG00000237298.8	TTN-AS1	antisense	4.85971	5.53833	5.10935	3.81714	5.82803	5.09331	4.35098	3.67453
ENST00000536540.5	ENSG00000255929.5	RP11-867G2.8	antisense	3.27654	3.1106	2.86775	2.0027	2.50314	1.81283	4.36647	4.00143
ENST00000445976.1	ENSG00000225087.1	RP4-660H19.1	lincRNA	3.8995	3.47171	1.65965	0.774056	3.35414	5.74656	2.77016	2.37014
ENST00000560359.1	ENSG00000244879.4	GABPB1-AS1	antisense	6.22369	5.79006	5.60062	4.98012	6.17947	5.66757	7.11097	8.2185
ENST00000441492.1	ENSG00000223749.7	MIR503HG	lincRNA	0.247564	0.472254	1.51701e-05	0.0201527	2.27853e-05	2.61347e-06	0.0169459	1.00053
ENST00000627527.1	ENSG00000237298.8	TTN-AS1	antisense	0.196911	0.252886	1.05589	0.376022	0.218823	0.407667	0.500861	4.40875e-304
ENST00000471305	ENSG00000239316	RN7SL11P	misc_RNA	0	0.749434	0	0	0	0	0	0
ENST00000491451	ENSG00000244389	RN7SL242P	misc_RNA	0	0	1.46384	0	0	0	0.776353	1.32778
ENST00000548702.1	ENSG00000258088.1	RP11-114H23.2	lincRNA	0	0.153323	0.304326	0.621482	0.23703	0.316306	0.0822817	0.442734
ENST00000397841.5	ENSG00000183250.11	LINC01547	lincRNA	0.289118	0.460646	1.57511	1.91807	0.336031	0.211054	0.524944	1.45268
ENST00000548280.1	ENSG00000257869.1	CTD-2591A6.2	lincRNA	6.22198	4.2258	2.18371	3.28537	3.09517	4.94359	4.40294	4.58551
ENST00000586345.5	ENSG00000267053.6	CTD-3162L10.1	lincRNA	0	0	0	0	0.498682	0.284512	0.591895	0.479501
ENST00000443935.5	ENSG00000236754.5	AC004019.13	antisense	0.809853	0.618999	0.658192	0.382435	0.821623	0.313668	0.407072	0.252839
ENST00000508096.1	ENSG00000249456.1	RP11-298J20.4	sense_overlapping	25.7886	22.9847	19.7378	22.8055	22.4889	20.1822	20.8556	25.898
ENST00000440052.5	ENSG00000238197.5	PAXBP1-AS1	antisense	0.577133	0.681884	0.581289	0.532606	0.691285	0.760971	0.50587	0.603083
ENST00000453396.5	ENSG00000235453.7	TOPORS-AS1	antisense	1.33504	0.587723	1.23386	0.807075	1.6251	1.23074	1.10629	0.78303
ENST00000426528.5	ENSG00000239407.5	LL0XNC01-237H1.2	lincRNA	4.6017	3.42238	2.72563	3.64102	4.12399	4.36025	4.38487	3.64096
ENST00000454741.5	ENSG00000235954.6	TTC28-AS1	processed_transcript	2.04522	0.956561	1.28519	1.15026	2.08224	0.892491	2.30479	1.41154
ENST00000590995.1	ENSG00000267198.1	RP11-798G7.6	lincRNA	1.77685	0.728517	0.36307	0	0.49449	0.60225	0.653934	0.551086
ENST00000569974.1	ENSG00000260853.1	RP11-264B17.2	antisense	3.16807	2.81571	3.70185	3.92429	3.12185	2.53995	2.75861	4.49027
ENST00000369391.3	ENSG00000233547.1	RP11-57H14.2	antisense	1.80287	0.893537	1.43279	0.920027	2.14998	1.48058	1.15986	1.38796
ENST00000555043.1	ENSG00000258377.1	RP11-649E7.5	antisense	16.8595	15.3385	15.5216	17.5858	18.7317	16.878	19.3494	22.1024
ENST00000556200.1	ENSG00000258725.1	PRC1-AS1	antisense	50.3465	36.2356	37.917	28.7293	37.5071	29.7583	33.0976	36.4515
ENST00000581232.1	ENSG00000265496.3	MIR1539	antisense	0.510992	0.453667	0.225919	0.231298	0.347177	0.187459	0.488364	0.258197
[truncated: 1,698 more rows]

## Sheet: YAP DEG
	YOE_mean	TKO_mean	theta	prob	log2FC
RP5-1021I20.5	835.616	131.693	2.16297	1	2.66567
RP11-686D22.8	945.383	188.154	1.35022	0.999938	2.32899
MDC1-AS1	734.847	191.715	1.88975	1	1.93848
RP11-166B2.8	424.485	114.788	1.03169	0.97524	1.88674
RP11-145G20.1	2327.19	653.326	2.19315	1	1.83272
SFTA1P	3187.82	945.719	2.39657	1	1.75309
AC108488.4	1272.55	469.307	1.38439	0.999996	1.43911
CTD-2201E18.3	697.358	276.833	1.1921	0.986533	1.33288
KTN1-AS1	949.503	394.821	1.18249	0.986457	1.26597
AC017002.2	1249.16	519.568	0.995351	0.96171	1.26558
RP11-845C23.3	965.526	430.449	1.26956	0.995905	1.16547
RP5-890O3.9	1138.89	508.631	1.79841	1	1.16294
CTD-2006C1.2	1291.71	628.191	1.08586	0.984861	1.04001
LINC00920	270.01	549.315	-0.99029	0.984431	-1.02462
RP11-8L2.1	365.79	754.286	-0.971736	0.983562	-1.04409
RP11-191L9.4	256.658	533.35	-0.869765	0.975647	-1.05523
LINC00491	534.981	1125.46	-1.1985	0.993009	-1.07295
SATB1-AS1	610.258	1374.27	-1.18157	0.991427	-1.17117
MIR4458HG	204.997	468.016	-0.808186	0.957308	-1.19095
AC068580.6	496.398	1194.3	-1.51335	1	-1.26659
RP1-283E3.8	305.996	766.568	-1.33924	0.999986	-1.3249
FAM215B	334.352	872.689	-1.23953	0.997103	-1.3841
PRR7-AS1	306.736	843.812	-1.8199	1	-1.45992
RP11-138J23.1	485.035	1437.91	-1.32348	0.999956	-1.56781
RP4-605O3.4	226.841	686.72	-1.42469	1	-1.59804
LINC00511	622.857	1944.36	-1.80905	1	-1.64232
AP001615.9	298.768	1010.98	-2.11342	1	-1.75866
RP11-197N18.2	134.37	460.43	-1.12766	0.986978	-1.77677
LINC01376	320.303	1216.81	-1.48715	1	-1.92559
RP11-776H12.1	229.846	921.101	-1.48935	1	-2.00269
CTD-3092A11.2	82.5659	425.471	-0.914076	0.97964	-2.36544

## Sheet: TAZ DEG
	TOE_mean	YKO_mean	theta	prob	log2FC
RP11-798G7.6	884.559	106.205	2.15503	1	3.05811
SERTAD4-AS1	2070.26	445.487	2.61047	1	2.21636
SFTA1P	2896.17	660.466	2.56161	1	2.13259
RP11-145G20.1	1581.12	362.221	1.51334	1	2.12601
RP1-92O14.3	807.887	190.789	1.50609	1	2.08218
RP4-639F20.1	885.489	216.724	1.78607	1	2.03062
LINC01356	867.643	216.42	1.34167	0.989735	2.00327
RP11-686D22.8	1150.78	303.588	2.04141	1	1.92242
RP5-821D11.7	476.59	128.088	1.06992	0.988151	1.89561
LINC01589	1280	353.061	1.16813	0.991731	1.85816
CTD-2006C1.2	1864.24	730.103	2.44878	1	1.35242
RP11-845C23.3	1230.11	497.836	1.1476	0.991487	1.30504
RP11-499E18.1	810.745	354.784	0.965997	0.970704	1.19231
C6orf99	1516.77	667.379	1.40271	0.999452	1.18443
CTD-2036P10.3	1067.88	482.696	0.988066	0.976004	1.14556
RP11-837J7.4	1271.27	596.868	1.33661	0.988015	1.09078
RP11-351I24.1	1180.26	567.393	0.932635	0.965098	1.05668
RP11-388M20.2	1302.21	630.59	0.829754	0.967959	1.04619
CTD-2600O9.1	1078.65	526.143	0.891334	0.966763	1.0357
CTD-2547G23.2	761.021	372.67	1.25754	0.97427	1.03004
RP11-77H9.2	676.27	336.793	0.77101	0.955508	1.00574
TMEM51-AS1	317.834	660.935	-0.771957	0.951054	-1.05624
RP11-247A12.2	841.526	1790.48	-1.35489	0.993917	-1.08927
RP4-693M11.3	473.317	1021.22	-1.18887	0.991145	-1.10941
AC019349.5	535.341	1246.16	-0.947743	0.97632	-1.21896
LINC01376	380.873	902.221	-0.857229	0.972285	-1.24417
RP11-373L24.1	240.195	579.541	-0.810174	0.96239	-1.2707
CH507-154B10.2	378.611	923.927	-1.33237	0.9907	-1.28706
RP13-890H12.2	255.047	631.346	-0.838779	0.969745	-1.30767
LINC00511	826.198	2133.98	-1.5704	0.99939	-1.36899
LINC00491	492.952	1321.73	-1.329	0.990242	-1.42291
AC068580.6	352.264	961.826	-1.11607	0.988731	-1.44912
RN7SL192P	552.865	1589.5	-1.5547	0.998552	-1.52358
RP11-597D13.9	352.948	1087.2	-1.3238	0.989581	-1.6231
RN7SL81P	272.31	1047.46	-1.61275	0.999971	-1.94358
RP11-8L2.1	228.083	919.999	-1.80651	1	-2.01207
RP11-496I9.1	142.503	730.252	-1.59384	0.999871	-2.3574
CTC-215O4.4	139.88	758.406	-1.08173	0.985871	-2.43878
RP3-510D11.1	182.993	1018.88	-1.28572	0.987285	-2.47713
PSMG3-AS1	82.6494	637.522	-2.11805	1	-2.9474
CTD-2540B15.11	131.92	1630	-2.69066	1	-3.62713
