# Supplementary material for: LncRNA SFTA1P mediates positive feedback regulation of the Hippo-YAP/TAZ signaling pathway in non-small cell lung cancer
Source: Cell Death Discov. 2021 Nov 29;7:369. doi: 10.1038/s41420-021-00761-0 (PMC8630011; doi:10.1038/s41420-021-00761-0)
Supplement: Supplementary file 3 — Supplementary Table 2 [file 41420_2021_761_MOESM3_ESM.xlsx]

## Sheet: up_genes_in_shSFTA1P-1
gene	baseMean	log2FoldChange	lfcSE	stat	pvalue	padj
EIF4EBP2	5206.12	2.13754	0.0681613	31.36	7.11633e-216	6.90747e-212
SYNE1	6132.16	2.09962	0.0799641	26.257	5.94238e-152	1.92266e-148
LAMB3	3247.16	1.93816	0.0814777	23.7876	4.48455e-125	7.25487e-122
KDM7A	1465.06	2.40338	0.101837	23.6002	3.83423e-123	5.72569e-120
MAP1LC3B	4074.28	1.63808	0.0720051	22.7495	1.45267e-114	2.01433e-111
KLF10	3536.56	1.62457	0.0764787	21.2421	3.89813e-100	3.1531e-97
ZNFX1	4416	1.47092	0.0736117	19.9822	7.87397e-89	5.09525e-86
HIPK3	5392.53	1.3899	0.0696041	19.9686	1.03303e-88	6.46912e-86
DYNLRB1	1439.3	1.94507	0.0988144	19.6841	2.9505e-86	1.7357e-83
IFIT2	5365.9	1.42378	0.0743028	19.1619	7.6977e-82	3.93251e-79
ERRFI1	4642.99	1.32972	0.07035	18.9016	1.10729e-79	5.51173e-77
SLFN5	3400.61	1.4833	0.0789022	18.7992	7.66812e-79	3.63076e-76
SESN2	2396.92	1.7081	0.0977791	17.469	2.46859e-68	7.60679e-66
ARRDC3	3086.95	1.80428	0.104224	17.3115	3.85268e-67	1.16863e-64
CDKN1A	3870.06	1.49821	0.09056	16.5438	1.77333e-61	4.91796e-59
WARS	11053.3	1.0157	0.0624857	16.2549	2.06336e-59	5.27052e-57
HSD17B10	932.47	1.97874	0.121897	16.2329	2.95143e-59	7.34564e-57
ABCA3	967.683	1.78837	0.111183	16.0849	3.25585e-58	7.70803e-56
SUPT5H	11010.6	0.992663	0.0618522	16.049	5.81362e-58	1.34357e-55
CREBRF	2072.37	1.40543	0.0878703	15.9944	1.39903e-57	3.19522e-55
TIPARP	3591.64	1.20656	0.076089	15.8572	1.25353e-56	2.7971e-54
DDAH1	5313.67	1.05388	0.0672001	15.6827	1.98538e-55	4.2354e-53
FOXO3	2357.22	1.26973	0.0821699	15.4525	7.25559e-54	1.49843e-51
USP36	2393.27	1.22056	0.0795743	15.3387	4.21741e-53	8.44047e-51
NUDT19	1396.61	1.5434	0.101465	15.2111	2.98651e-52	5.68404e-50
ITPKC	2384.95	1.48833	0.0985369	15.1043	1.51701e-51	2.77828e-49
SMCR8	2922.42	1.22038	0.080991	15.068	2.62822e-51	4.72423e-49
NABP1	4571.97	1.07837	0.0718845	15.0014	7.19003e-51	1.25748e-48
MEGF8	4177.66	1.05952	0.0707409	14.9775	1.03049e-50	1.78614e-48
SKIL	2541.27	1.17033	0.0783439	14.9384	1.85509e-50	3.18698e-48
DCAF10	2551.9	1.23471	0.0829109	14.892	3.71248e-50	6.32196e-48
FRS2	2241.24	1.21502	0.0816025	14.8894	3.86041e-50	6.5167e-48
ZYX	1486.16	1.40803	0.0955299	14.7391	3.61388e-49	5.99626e-47
SLC3A2	8849.9	1.14527	0.0779316	14.6958	6.8562e-49	1.11848e-46
KLF4	1181.78	1.58641	0.108077	14.6786	8.83972e-49	1.41823e-46
MXD1	1593.69	1.36174	0.0929389	14.6519	1.30905e-48	2.06606e-46
SGK1	1755.57	1.67359	0.114594	14.6045	2.62712e-48	4.08002e-46
KLHDC3	1891.01	1.3542	0.0929939	14.5622	4.88588e-48	7.46848e-46
CPEB2	1046.57	1.58105	0.108849	14.5252	8.39332e-48	1.25338e-45
KPNA4	8097.68	0.891395	0.0613908	14.52	9.04905e-48	1.34099e-45
TRAF1	1261.14	1.55065	0.107593	14.4122	4.3384e-47	6.23862e-45
NRIP1	2872.8	1.15743	0.0808637	14.3134	1.80587e-46	2.52211e-44
ZFP30	4249.52	1.02002	0.0715073	14.2646	3.63681e-46	4.93716e-44
TOP3A	3015.93	1.07485	0.0762048	14.1048	3.54805e-45	4.6227e-43
TAPBP	1109.53	1.5436	0.110207	14.0063	1.42586e-44	1.82107e-42
ATF3	755.516	1.87098	0.136365	13.7204	7.66008e-43	9.23635e-41
TNRC18	1722.91	1.22792	0.0895443	13.713	8.48506e-43	1.01055e-40
TMED4	2436.64	1.17018	0.0853391	13.7122	8.5837e-43	1.01607e-40
MDM2	2555.87	1.07327	0.0785196	13.6688	1.56034e-42	1.83581e-40
USF2	2816.33	1.06154	0.0783184	13.5542	7.48165e-42	8.49364e-40
ZNF404	1850.01	1.16333	0.086394	13.4654	2.49839e-41	2.80354e-39
ZNF451	4727.09	0.896439	0.0669507	13.3895	6.96114e-41	7.59195e-39
IRGQ	4677.02	0.937827	0.0705795	13.2875	2.7343e-40	2.83855e-38
MT-RNR2	13756.8	0.967326	0.0731174	13.2298	5.90678e-40	6.03517e-38
HIVEP2	3055	1.01952	0.0786202	12.9677	1.86648e-38	1.72543e-36
PMAIP1	3001.63	0.985549	0.0760336	12.962	2.009e-38	1.83965e-36
DGKE	1913.84	1.10048	0.086217	12.7641	2.60289e-37	2.23584e-35
MAP2K3	2471.77	1.04033	0.0817844	12.7203	4.55816e-37	3.88104e-35
C14orf79	715.547	1.60548	0.126887	12.6528	1.07974e-36	8.99614e-35
FOSB	227.29	3.02633	0.239797	12.6204	1.63002e-36	1.34083e-34
HIVEP1	1503.64	1.18734	0.0943625	12.5827	2.62818e-36	2.13476e-34
PPP1R18	6240.26	0.806103	0.0642853	12.5395	4.54119e-36	3.6429e-34
BLCAP	1566.53	1.18639	0.0953421	12.4435	1.5171e-35	1.18279e-33
RELB	2244.36	1.04086	0.0842124	12.3599	4.30589e-35	3.26524e-33
CDC14A	553.17	1.73245	0.140818	12.3028	8.74713e-35	6.48122e-33
GADD45B	1693.8	1.29034	0.10522	12.2632	1.42725e-34	1.04555e-32
AHNAK2	27253.6	0.830852	0.0678274	12.2495	1.69028e-34	1.21983e-32
ZNF829	2138.8	1.03341	0.0846998	12.2009	3.07402e-34	2.18593e-32
EHD1	2542.71	1.03492	0.0849018	12.1896	3.53101e-34	2.49263e-32
ANKRD52	3045.45	1.09259	0.0896626	12.1856	3.71023e-34	2.60024e-32
MAFG	2126.28	1.02806	0.0845274	12.1624	4.92909e-34	3.42969e-32
ZSWIM4	478.427	1.82257	0.149981	12.152	5.59509e-34	3.86539e-32
NKIRAS2	1254.27	1.27767	0.105339	12.1291	7.40786e-34	5.01076e-32
CLDN1	2198.69	1.00514	0.0828935	12.1257	7.71991e-34	5.1857e-32
BTG1	1805.38	1.09964	0.0913172	12.042	2.13805e-33	1.41177e-31
SALL3	2502.39	1.08606	0.090864	11.9525	6.29693e-33	3.98183e-31
FBRS	1367.46	1.20348	0.100918	11.9253	8.74156e-33	5.49191e-31
KRTAP2-3	156.092	3.68494	0.309285	11.9144	9.96116e-33	6.21788e-31
POLG	1760.1	1.07663	0.0908485	11.8508	2.13051e-32	1.30472e-30
ZSWIM8	2717.51	0.93277	0.0790684	11.797	4.04498e-32	2.44627e-30
E2F7	2998.68	0.926098	0.0786908	11.7688	5.6512e-32	3.38601e-30
MIEF2	1091.41	1.31596	0.11269	11.6777	1.65656e-31	9.74512e-30
NEK9	3498.75	0.891168	0.0767703	11.6082	3.7424e-31	2.15582e-29
HTR7P1	859.556	1.50861	0.130138	11.5924	4.50565e-31	2.5726e-29
ELOVL1	4845.77	0.890316	0.0768691	11.5822	5.0703e-31	2.86133e-29
ZBTB34	913.934	1.37517	0.119058	11.5504	7.3439e-31	4.09675e-29
SZT2	1146.02	1.26262	0.109494	11.5314	9.16322e-31	5.06796e-29
ZNF425	166.278	3.19541	0.277554	11.5127	1.13809e-30	6.27666e-29
FURIN	1365.91	1.13141	0.098541	11.4816	1.63257e-30	8.90256e-29
CHMP1B	3255.87	0.913457	0.0797704	11.4511	2.32225e-30	1.25227e-28
KLF3	2867.6	0.894026	0.0785486	11.3818	5.15163e-30	2.75506e-28
DYRK2	2290.45	0.919632	0.0808215	11.3786	5.34763e-30	2.85202e-28
SERP1	7537.32	0.908586	0.0799016	11.3713	5.81131e-30	3.08237e-28
EGR1	228.723	2.51632	0.222329	11.318	1.06906e-29	5.594e-28
RNF4	4621	0.828823	0.0736002	11.2612	2.04059e-29	1.04799e-27
BROX	2065.78	0.943531	0.0838544	11.252	2.2638e-29	1.15347e-27
CAPN15	1219.79	1.12104	0.0996505	11.2497	2.32329e-29	1.18068e-27
UBN2	1435.51	1.23249	0.109905	11.2141	3.47874e-29	1.75188e-27
ALKBH5	3168.63	0.840439	0.0749584	11.2121	3.5577e-29	1.78464e-27
CBX6	2033.55	0.970072	0.0865896	11.2031	3.93726e-29	1.95985e-27
MICB	3055.2	0.846123	0.0756305	11.1876	4.6905e-29	2.31697e-27
ZNF844	937.636	1.35763	0.121913	11.1361	8.37392e-29	4.06407e-27
ABCC9	290.949	2.29981	0.206939	11.1135	1.07875e-28	5.20938e-27
SETD5	4521.8	0.81721	0.0736434	11.0968	1.29945e-28	6.24412e-27
RIOK3	3589.17	0.816256	0.0737952	11.0611	1.93698e-28	9.23897e-27
MAFF	1192.61	1.27662	0.115708	11.0331	2.64456e-28	1.25831e-26
KB-1732A1.1	253.235	2.38876	0.217242	10.9958	4.00161e-28	1.86291e-26
NFKBIA	1087.94	1.21429	0.110515	10.9876	4.38313e-28	2.03564e-26
MAFK	1394.58	1.04839	0.0954569	10.9829	4.61935e-28	2.14022e-26
CDK17	2736.21	0.865324	0.0791986	10.926	8.65754e-28	3.96389e-26
JUN	2119.59	1.08951	0.0999683	10.8986	1.17101e-27	5.29903e-26
GTPBP1	1434.99	1.10043	0.101019	10.8934	1.23984e-27	5.59745e-26
PRKAB2	1916.49	1.00452	0.092483	10.8616	1.75587e-27	7.81806e-26
TRMT1	1888.44	0.927845	0.0854527	10.858	1.82713e-27	8.11674e-26
ERN1	856.559	1.24243	0.114481	10.8527	1.93719e-27	8.54696e-26
USP40	1486.17	1.04285	0.0961608	10.8448	2.11026e-27	9.28945e-26
KRT8P12	621.29	1.54304	0.143226	10.7734	4.59667e-27	1.9786e-25
THAP2	395.076	1.83632	0.170938	10.7426	6.42125e-27	2.75178e-25
MT-ND6	1576.69	0.963707	0.0903225	10.6696	1.41191e-26	5.9846e-25
TRIM56	1301.67	1.06843	0.100141	10.6692	1.41793e-26	5.99699e-25
RELL1	1105.05	1.17006	0.110012	10.6358	2.03162e-26	8.51834e-25
MAML1	1223.37	1.10901	0.104479	10.6146	2.54805e-26	1.06377e-24
RMND5A	3831.82	0.826858	0.0779961	10.6013	2.93947e-26	1.22193e-24
TOMM34	2910.55	0.861247	0.0812995	10.5935	3.19403e-26	1.31927e-24
AFTPH	1927.52	0.951274	0.0901267	10.5549	4.82395e-26	1.96738e-24
MTHFR	643.623	1.43198	0.13574	10.5494	5.10963e-26	2.07517e-24
ZC3H6	460.686	1.65398	0.156815	10.5473	5.22791e-26	2.11436e-24
AMMECR1L	2300.43	0.885858	0.0842516	10.5144	7.4115e-26	2.96659e-24
MEX3C	2741.42	0.875055	0.0833026	10.5045	8.2331e-26	3.28191e-24
PATL2	212.518	2.43433	0.231884	10.4981	8.81594e-26	3.50705e-24
RHOB	1217.26	1.30281	0.124593	10.4566	1.36694e-25	5.39359e-24
LATS2	1789.7	0.920694	0.0881365	10.4462	1.52468e-25	6.00378e-24
TRIM8	1556.96	0.993009	0.0950973	10.442	1.59348e-25	6.24934e-24
B3GALNT2	788.484	1.2717	0.121794	10.4413	1.60539e-25	6.28335e-24
TCTA	446.231	1.62982	0.156283	10.4287	1.83392e-25	7.14899e-24
KDM6A	1325.73	1.0878	0.104757	10.384	2.93329e-25	1.13434e-23
ZNF697	964.476	1.24127	0.120238	10.3235	5.51796e-25	2.10867e-23
DDX60	1798.97	1.04826	0.101546	10.3231	5.54218e-25	2.11376e-23
USP53	948.83	1.1235	0.109005	10.3069	6.5597e-25	2.49693e-23
ZNF783	348.869	1.76382	0.171952	10.2576	1.09362e-24	4.12242e-23
ZNF233	109.887	3.85257	0.377569	10.2036	1.91033e-24	7.1181e-23
RNF149	1309.26	1.01941	0.0999222	10.202	1.94174e-24	7.22128e-23
JUNB	1132.97	1.29363	0.126807	10.2015	1.95157e-24	7.24395e-23
ADTRP	172.106	2.65792	0.260918	10.1868	2.27133e-24	8.39872e-23
ZNF568	1008.01	1.12457	0.110504	10.1767	2.52004e-24	9.28301e-23
SERTAD1	1317.59	1.13435	0.11161	10.1635	2.88459e-24	1.05658e-22
TPRG1L	1003.26	1.14278	0.112979	10.115	4.74002e-24	1.71356e-22
IFIH1	1474.69	1.02578	0.101974	10.0592	8.36385e-24	2.97922e-22
IFI44	634.694	1.32579	0.13292	9.97438	1.97338e-23	6.85318e-22
UPF1	2407.59	0.82032	0.0822451	9.97409	1.97911e-23	6.8608e-22
ATG9A	1226.31	1.00376	0.100764	9.96146	2.24741e-23	7.77698e-22
SEC24A	2467.09	0.818853	0.0826027	9.91315	3.64964e-23	1.25178e-21
STK40	2028.63	0.87247	0.0883586	9.8742	5.38632e-23	1.82805e-21
RGMB	1544.06	0.934281	0.0948496	9.85013	6.84559e-23	2.30718e-21
PXDC1	1775.41	0.941163	0.0956039	9.8444	7.24677e-23	2.43394e-21
FAM134C	1277.13	1.04318	0.105994	9.84186	7.43265e-23	2.49205e-21
ZFAND3	1208.9	0.982339	0.10005	9.81846	9.3765e-23	3.12223e-21
TBC1D13	1010.56	1.06029	0.1082	9.79938	1.13282e-22	3.75279e-21
GBA2	1459.32	0.941065	0.0960616	9.79648	1.16578e-22	3.8554e-21
WASL	1377.19	0.928132	0.0949964	9.77018	1.51178e-22	4.94912e-21
RNF32	223.511	2.27668	0.234633	9.70314	2.92368e-22	9.3814e-21
KLHL15	2120.33	0.843069	0.0870511	9.68476	3.50032e-22	1.11579e-20
PSMG3-AS1	184.012	2.3714	0.245282	9.66804	4.1218e-22	1.3032e-20
ZNF570	1491.11	0.935037	0.0972481	9.61497	6.91281e-22	2.16101e-20
ZMAT3	1034.08	1.0713	0.112044	9.56134	1.16236e-21	3.61039e-20
WDR78	211.802	2.13676	0.225622	9.47053	2.7843e-21	8.36712e-20
ZNF441	418.776	1.48134	0.157174	9.42488	4.30596e-21	1.26846e-19
ZNF398	738.261	1.19347	0.127297	9.37544	6.8886e-21	2.00492e-19
DDA1	646.152	1.21982	0.130144	9.3729	7.05634e-21	2.0476e-19
CPEB3	342.014	1.62761	0.17414	9.34653	9.05711e-21	2.61645e-19
DGCR2	1562.19	0.865495	0.0926579	9.34076	9.56449e-21	2.75892e-19
MARCKSL1	658.156	1.18207	0.126988	9.30852	1.29622e-20	3.72793e-19
DUSP3	1381.83	0.964631	0.103652	9.30647	1.32155e-20	3.79516e-19
SH3GL1	1590.29	0.847779	0.0911211	9.30387	1.35428e-20	3.87767e-19
SLC30A7	2701.95	0.816124	0.0877573	9.29979	1.40729e-20	4.01761e-19
RNF103	942.492	1.03906	0.111891	9.28639	1.59604e-20	4.52981e-19
ZNF224	2231.08	0.83336	0.0899023	9.26961	1.86826e-20	5.27158e-19
ZNF345	427.897	1.42849	0.154154	9.2666	1.92178e-20	5.41472e-19
PSKH1	449.975	1.42691	0.154007	9.26521	1.94694e-20	5.47768e-19
NCDN	1056.04	1.05166	0.113584	9.25882	2.06696e-20	5.79016e-19
RP11-290L1.2	139.177	2.61958	0.283196	9.25009	2.24303e-20	6.2563e-19
ARHGEF37	118.833	3.26758	0.354537	9.21649	3.06997e-20	8.48965e-19
SPRYD3	1032.32	0.980744	0.106472	9.21131	3.2218e-20	8.87161e-19
ZNF317	1113.89	0.95573	0.104233	9.16918	4.76643e-20	1.29959e-18
MZF1-AS1	120.771	2.85523	0.311407	9.16881	4.78276e-20	1.30221e-18
DNAJB2	860.778	1.13435	0.124457	9.11441	7.90979e-20	2.12677e-18
TNFRSF10D	1710.57	0.941378	0.103575	9.08882	1.00118e-19	2.66612e-18
SLC25A32	2192.29	0.817078	0.0899227	9.08645	1.02322e-19	2.72107e-18
AMMECR1	1410.91	0.857673	0.0946819	9.05847	1.32296e-19	3.49898e-18
GID8	1670.83	0.813303	0.0900139	9.03531	1.63542e-19	4.29034e-18
GLIS2	175.975	2.23653	0.247994	9.01847	1.90735e-19	4.9835e-18
TEP1	1327.93	0.880574	0.0977888	9.00485	2.15962e-19	5.59742e-18
COLGALT2	268.852	1.75266	0.1962	8.93302	4.14529e-19	1.04782e-17
KLHL21	968.549	0.963676	0.107981	8.92448	4.47795e-19	1.12897e-17
KLF7	1780.36	0.904899	0.101457	8.919	4.705e-19	1.18314e-17
NR2F2	1020.64	0.962168	0.107921	8.9155	4.8562e-19	1.218e-17
SLC36A1	696.228	1.17836	0.132207	8.91305	4.96462e-19	1.24199e-17
TRIB1	445.999	1.36051	0.154167	8.82489	1.09572e-18	2.68237e-17
TSC22D1	1678.51	0.834582	0.094595	8.82268	1.1175e-18	2.73224e-17
MED19	333.893	1.55915	0.176745	8.82144	1.13001e-18	2.75589e-17
KBTBD8	416.373	1.39601	0.158482	8.80868	1.26628e-18	3.07279e-17
ZBED9	669.342	1.16499	0.132289	8.80642	1.2921e-18	3.12372e-17
DPH2	1489.25	0.905518	0.102869	8.80264	1.33631e-18	3.21857e-17
PBLD	226.711	1.90844	0.216992	8.79499	1.43056e-18	3.44131e-17
ZNF862	150.739	2.39651	0.272606	8.79113	1.48058e-18	3.55724e-17
AC084219.4	315.606	1.60975	0.183231	8.78537	1.55853e-18	3.73988e-17
PLA2G4C	336.614	1.50482	0.172036	8.74717	2.18766e-18	5.15401e-17
NOP14-AS1	966.863	1.07799	0.123724	8.71288	2.96259e-18	6.89601e-17
STX1A	720.215	1.08851	0.125163	8.69671	3.41649e-18	7.9146e-17
FCGBP	440.325	1.32414	0.15227	8.69603	3.4371e-18	7.95285e-17
TRAM2-AS1	424.483	1.35924	0.156573	8.68117	3.91731e-18	9.05317e-17
CEACAM19	136.611	2.45905	0.283713	8.66736	4.42239e-18	1.0124e-16
GABPB1-AS1	1030.9	0.907501	0.105044	8.63929	5.65645e-18	1.28582e-16
ARHGAP1	784.289	1.01519	0.117617	8.63132	6.0649e-18	1.37384e-16
CTC-459F4.1	234.344	1.88893	0.219343	8.61179	7.19296e-18	1.61804e-16
TBKBP1	465.515	1.2722	0.147945	8.59918	8.02858e-18	1.79768e-16
ZNF221	1234.89	0.867579	0.10103	8.58735	8.89981e-18	1.98361e-16
RP11-513I15.6	138.085	2.48962	0.289929	8.587	8.9271e-18	1.98741e-16
FOS	379.143	1.51994	0.177183	8.57838	9.62157e-18	2.12737e-16
BCL7A	891.753	1.03494	0.120726	8.57261	1.01163e-17	2.22914e-16
BRD1	708.778	1.05154	0.122716	8.56892	1.0446e-17	2.29659e-16
CEBPA	307.488	1.58846	0.186212	8.53038	1.4587e-17	3.17109e-16
STK35	1363.75	0.80734	0.0946885	8.52627	1.51146e-17	3.27844e-16
DLG5-AS1	88.5237	3.22341	0.379088	8.50305	1.84671e-17	3.97452e-16
SEC16A	2161.93	0.862684	0.101556	8.49469	1.98454e-17	4.26171e-16
AHR	988.935	0.953849	0.112342	8.49056	2.05639e-17	4.41112e-16
SNX11	885.123	0.949206	0.112314	8.45135	2.87942e-17	6.1091e-16
DYRK1B	488.477	1.29366	0.153126	8.44836	2.95416e-17	6.26083e-16
ZCCHC2	860.393	0.955872	0.113505	8.42144	3.71897e-17	7.84743e-16
ATG4D	353.388	1.49939	0.178344	8.40728	4.19624e-17	8.83532e-16
PLAGL2	829.507	1.10054	0.131522	8.36769	5.8758e-17	1.2109e-15
CLCN7	1000.23	0.906615	0.108416	8.36239	6.14583e-17	1.26521e-15
HIP1R	958.279	0.974164	0.11713	8.31692	9.02802e-17	1.83905e-15
MEF2D	828.518	0.993	0.120201	8.26117	1.44249e-16	2.9079e-15
MTF1	962.335	0.929293	0.112793	8.2389	1.73807e-16	3.48206e-15
RYBP	492.884	1.17863	0.143777	8.19763	2.45173e-16	4.84186e-15
ARFIP2	1068.18	0.880437	0.107808	8.16671	3.16922e-16	6.19941e-15
STC2	1516.66	0.806629	0.0987713	8.16664	3.17108e-16	6.19941e-15
RP11-1246C19.1	118.243	2.58244	0.317201	8.14135	3.90889e-16	7.59592e-15
CYLD	1407.43	0.844779	0.103995	8.12329	4.53711e-16	8.7728e-15
CKMT2-AS1	252.974	1.64752	0.202963	8.11733	4.76548e-16	9.20519e-15
RP11-73M18.7	692.244	1.05049	0.129559	8.10824	5.13592e-16	9.9109e-15
MAPK8IP3	1209.78	0.971903	0.120015	8.09821	5.57744e-16	1.07097e-14
LIF	349.286	1.40258	0.173951	8.06307	7.44025e-16	1.41052e-14
ECE2	409.534	1.31602	0.163362	8.05582	7.89467e-16	1.49375e-14
CCDC85B	510.131	1.18492	0.147125	8.05385	8.02291e-16	1.51654e-14
CEBPB	598.473	1.12396	0.139928	8.03243	9.55601e-16	1.79584e-14
TRAPPC6B	708.664	1.00625	0.126205	7.97314	1.54695e-15	2.83578e-14
PLEKHH1	697.756	1.01526	0.127395	7.96942	1.59416e-15	2.91407e-14
RUNX1	882.386	0.931261	0.116889	7.96705	1.62501e-15	2.96767e-14
CERCAM	908.537	0.896675	0.112651	7.95976	1.7237e-15	3.13904e-14
NANOS1	228.282	1.69252	0.212772	7.95461	1.797e-15	3.26334e-14
CTBP1-AS2	701.539	1.01247	0.127564	7.93696	2.07191e-15	3.72772e-14
PPP3CB-AS1	254.363	1.61227	0.203249	7.93247	2.14823e-15	3.85431e-14
XXbac-BPG283O16.9	254.778	1.76874	0.223053	7.92966	2.19745e-15	3.93535e-14
EVI5L	360.139	1.37062	0.172961	7.92444	2.29172e-15	4.09662e-14
TADA2B	1140.36	0.828459	0.104749	7.90902	2.59419e-15	4.62027e-14
SNAP23	1248.85	0.852178	0.107937	7.89515	2.89968e-15	5.14077e-14
JMJD6	1222.86	0.828216	0.105164	7.87548	3.39424e-15	5.99567e-14
C9orf69	959.267	0.876592	0.111862	7.83637	4.63774e-15	8.11103e-14
INTS5	619.053	1.01855	0.130111	7.82832	4.94433e-15	8.62393e-14
CELSR3	705.872	0.962171	0.123289	7.8042	5.98783e-15	1.03973e-13
MOCS3	410.231	1.26164	0.161881	7.79363	6.51124e-15	1.12358e-13
H6PD	533.878	1.09607	0.140681	7.79115	6.63994e-15	1.14477e-13
ZNF460	956.532	0.917053	0.117724	7.78984	6.70926e-15	1.15365e-13
GOLGA8A	857.443	0.932292	0.119871	7.77746	7.39952e-15	1.26561e-13
ARRDC4	98.324	2.6848	0.345577	7.76905	7.90774e-15	1.34542e-13
RP5-1039K5.12	338.883	1.333	0.171588	7.76861	7.93545e-15	1.34896e-13
LDOC1L	549.702	1.05626	0.136058	7.76331	8.27387e-15	1.40403e-13
ZNF383	1039.71	0.81535	0.105077	7.75956	8.52268e-15	1.44372e-13
RSPH3	758.398	0.917713	0.118785	7.72583	1.11131e-14	1.87273e-13
JHDM1D-AS1	164.162	2.02585	0.262372	7.72127	1.15179e-14	1.93927e-13
PLCD3	680.911	1.00174	0.130362	7.68428	1.53865e-14	2.56834e-13
CREBBP	714.21	0.993958	0.129655	7.66617	1.77209e-14	2.94533e-13
IRF1	616.092	1.02714	0.134813	7.61901	2.55621e-14	4.19473e-13
ZNF791	972.541	0.868103	0.113989	7.61567	2.62325e-14	4.29748e-13
ELL	510.059	1.0861	0.142855	7.60282	2.89736e-14	4.7266e-13
WHAMM	429.437	1.1833	0.15581	7.59451	3.08958e-14	5.03594e-13
MAP3K10	480.787	1.1497	0.151491	7.58923	3.21813e-14	5.2323e-13
BRAP	1226.14	0.808635	0.106585	7.58674	3.28061e-14	5.32495e-13
NELFA	946.736	0.842028	0.111222	7.57072	3.71159e-14	5.99942e-13
RP11-420L9.5	186.258	1.80381	0.239752	7.52367	5.32585e-14	8.4677e-13
SIRT6	502.856	1.08836	0.144997	7.50611	6.09122e-14	9.62939e-13
MCPH1-AS1	89.8701	2.96283	0.395538	7.49062	6.85497e-14	1.07928e-12
SMPD1	320.975	1.39131	0.185797	7.48834	6.9752e-14	1.09732e-12
SKI	646.958	1.01854	0.136151	7.48096	7.37794e-14	1.1588e-12
R3HCC1L	901.37	0.830377	0.111065	7.47647	7.63476e-14	1.19431e-12
SPATA2	202.329	1.64647	0.220272	7.47469	7.73871e-14	1.20959e-12
PEX6	318.102	1.44286	0.193044	7.47427	7.76337e-14	1.21247e-12
AP5B1	720.056	0.924381	0.123748	7.46988	8.02651e-14	1.25156e-12
ST20-AS1	147.011	1.96393	0.26335	7.4575	8.81773e-14	1.36615e-12
GATA6	290.803	1.40217	0.188035	7.45696	8.85426e-14	1.37072e-12
NFKBIZ	476.398	1.09659	0.147311	7.44406	9.76381e-14	1.50075e-12
MED16	457.261	1.14238	0.153654	7.43474	1.0477e-13	1.60656e-12
TOLLIP	436.67	1.13137	0.152358	7.42572	1.12166e-13	1.71861e-12
MIDN	507.176	1.10045	0.148518	7.4095	1.26775e-13	1.93481e-12
TYSND1	643.474	0.941183	0.127147	7.40233	1.33812e-13	2.04061e-12
BBS12	146.538	1.98494	0.268175	7.40164	1.3451e-13	2.04964e-12
CREB5	271.496	1.41379	0.191704	7.37485	1.64534e-13	2.48568e-12
TRIM52	687.671	0.951087	0.129093	7.36744	1.7393e-13	2.61339e-12
RP13-270P17.3	222.84	1.77093	0.240624	7.35974	1.84268e-13	2.76019e-12
THUMPD3-AS1	1205.16	0.861473	0.117075	7.35831	1.86247e-13	2.78553e-12
PLEKHN1	178.901	1.74697	0.237569	7.35351	1.93072e-13	2.87652e-12
CHURC1	665.997	0.952836	0.129581	7.3532	1.93514e-13	2.88089e-12
FBXL18	670.748	0.92156	0.125556	7.33984	2.13849e-13	3.16905e-12
EP300	610.973	1.08406	0.148179	7.3159	2.55664e-13	3.76001e-12
TIGD6	354.847	1.25876	0.172167	7.31127	2.64619e-13	3.88582e-12
ATG2A	620.672	0.947408	0.129776	7.30035	2.87014e-13	4.20513e-12
CASC11	54.6655	4.14376	0.569286	7.27886	3.36652e-13	4.91385e-12
RP4-621F18.2	345.629	1.22579	0.169136	7.24734	4.25051e-13	6.1441e-12
CTC-471F3.5	320.19	1.31137	0.181087	7.24166	4.4324e-13	6.38799e-12
CCNE1	928.826	0.82731	0.114387	7.23255	4.73998e-13	6.806e-12
C7orf43	736.367	0.907293	0.125993	7.20113	5.97175e-13	8.49924e-12
GRIN2B	530.975	1.09705	0.152418	7.19764	6.12636e-13	8.69645e-12
FRMD8	748.264	0.900242	0.125143	7.19373	6.30426e-13	8.92666e-12
CYB561A3	718.033	0.896577	0.124746	7.18723	6.61184e-13	9.34856e-12
ADM2	233.469	1.57315	0.219091	7.18036	6.95284e-13	9.81641e-12
C6orf52	189.701	1.84735	0.257969	7.16112	8.00185e-13	1.12078e-11
ANKRD42	546.798	0.975406	0.136475	7.14712	8.86192e-13	1.23678e-11
TNRC6C	385.641	1.17342	0.164225	7.1452	8.98621e-13	1.25233e-11
GALR2	51.9288	4.49204	0.629457	7.13637	9.58297e-13	1.33358e-11
TRNP1	883.411	0.861199	0.120982	7.11843	1.09166e-12	1.51267e-11
RP11-474P2.6	292.46	1.39679	0.196354	7.11364	1.13025e-12	1.56056e-11
GPANK1	1044.75	0.814107	0.114753	7.09442	1.29899e-12	1.78339e-11
C1orf109	834.577	0.808349	0.114373	7.06766	1.57564e-12	2.14201e-11
ZNF699	615.915	0.924811	0.131022	7.05845	1.68365e-12	2.28405e-11
NOCT	869.399	0.825543	0.117453	7.02871	2.08454e-12	2.80827e-11
RP11-73M18.8	668.059	0.943894	0.134347	7.02581	2.12821e-12	2.86313e-11
JMY	1009.71	0.83061	0.118858	6.98828	2.78282e-12	3.68757e-11
CCNJ	791.181	0.81284	0.116349	6.98621	2.82414e-12	3.73722e-11
SLC10A3	822.828	0.803492	0.115124	6.97938	2.96485e-12	3.9101e-11
MNT	281.203	1.32272	0.18999	6.96204	3.35381e-12	4.39619e-11
PPP1R3F	70.9774	2.78437	0.399969	6.96147	3.36733e-12	4.41093e-11
SNAI2	73.9366	2.79333	0.401419	6.95864	3.43577e-12	4.49755e-11
RP4-717I23.3	513.023	1.08031	0.155403	6.95166	3.61014e-12	4.72262e-11
TCP11L2	133.899	1.88311	0.271452	6.93718	3.99992e-12	5.20794e-11
CSRNP1	238.981	1.43133	0.206671	6.92567	4.33918e-12	5.61952e-11
ZNF75A	775.81	0.833883	0.120504	6.91996	4.51783e-12	5.84309e-11
NIPAL2	728.281	0.855176	0.123752	6.91037	4.8338e-12	6.23513e-11
ARHGAP32	851.792	0.892864	0.129266	6.90719	4.94341e-12	6.36804e-11
SPSB3	458.183	1.06196	0.153782	6.90563	4.99818e-12	6.43007e-11
PLEKHM1	822.784	0.805904	0.116892	6.89441	5.40884e-12	6.93082e-11
RP11-452L6.5	222.517	1.46859	0.213055	6.893	5.46271e-12	6.99523e-11
PYCRL	445.01	1.0416	0.151174	6.89006	5.57693e-12	7.13678e-11
RP11-670E13.6	160.232	1.81564	0.263545	6.8893	5.60693e-12	7.17044e-11
PIGV	508.682	1.1904	0.173348	6.86707	6.55339e-12	8.31509e-11
C8orf46	122.361	1.96552	0.287277	6.84189	7.81553e-12	9.82662e-11
HCG11	619.608	0.894003	0.130847	6.83243	8.34887e-12	1.04498e-10
ZNF253	492.554	0.977422	0.143564	6.80828	9.87749e-12	1.22839e-10
TMEM79	202.372	1.48495	0.218394	6.79938	1.0507e-11	1.30168e-10
FLJ31104	81.3779	2.5009	0.368361	6.78926	1.12709e-11	1.3901e-10
ULBP1	581.804	0.976195	0.143797	6.78868	1.13167e-11	1.39486e-10
ORMDL2	896.7	0.825252	0.121919	6.76886	1.29802e-11	1.59283e-10
MYEOV	77.4529	2.55531	0.378893	6.74414	1.5394e-11	1.87587e-10
RP5-1148A21.3	49.1076	3.63066	0.539986	6.72361	1.77271e-11	2.14548e-10
FAM66C	132.062	1.82732	0.272283	6.71109	1.93182e-11	2.32213e-10
BRD4	666.874	0.896694	0.133791	6.70219	2.05313e-11	2.46338e-10
GRIK5	51.1995	3.59274	0.53636	6.69838	2.10749e-11	2.52548e-10
FOXN3-AS1	103.398	2.15359	0.321963	6.68893	2.24804e-11	2.67904e-10
LRRC49	413.562	1.03783	0.155382	6.67923	2.40195e-11	2.85892e-10
LPXN	144.045	1.74807	0.261969	6.67284	2.50908e-11	2.97549e-10
ZBED5-AS1	206.224	1.52308	0.228256	6.67269	2.51162e-11	2.97668e-10
NAT9	850.049	0.813051	0.122036	6.66237	2.69442e-11	3.17974e-10
RAB30	276.792	1.24122	0.186456	6.65693	2.79597e-11	3.29358e-10
LINC01006	507.31	0.997632	0.150345	6.63563	3.23122e-11	3.78561e-10
NOXRED1	69.5789	2.66078	0.401227	6.63162	3.32016e-11	3.88747e-10
DNASE1	709.135	0.840544	0.127011	6.61791	3.64324e-11	4.24527e-10
SLC16A6	179.183	1.65949	0.250762	6.61781	3.64564e-11	4.24552e-10
RP11-37B2.1	328.984	1.14661	0.173374	6.61347	3.75409e-11	4.35875e-10
ZNF436	671.27	0.825992	0.125017	6.60702	3.92123e-11	4.54736e-10
RNF170	578.945	0.91616	0.138716	6.60457	3.98665e-11	4.61771e-10
CD109	57.7707	3.06831	0.464677	6.60311	4.02609e-11	4.66061e-10
LYRM1	663.575	0.834989	0.126668	6.59194	4.34106e-11	5.01327e-10
CFAP54	78.4361	2.45442	0.372529	6.58855	4.44135e-11	5.11084e-10
ACTN2	123.814	1.93901	0.294389	6.58658	4.50073e-11	5.17304e-10
ZNF565	447.096	1.03013	0.156973	6.56242	5.29398e-11	6.02769e-10
ENO3	183.24	1.50163	0.229061	6.55558	5.54273e-11	6.29614e-10
ZNF654	436.275	1.02219	0.155936	6.55517	5.55771e-11	6.30946e-10
PRR14	455.843	0.985983	0.150415	6.55507	5.56155e-11	6.31014e-10
XXbac-B476C20.9	75.8633	2.5359	0.38708	6.55136	5.70172e-11	6.4654e-10
DDX60L	517.743	0.930838	0.142352	6.53896	6.19464e-11	6.9876e-10
LINC00638	137.821	1.84672	0.282774	6.53072	6.54537e-11	7.35757e-10
ZNF687	708.797	0.844911	0.129938	6.50241	7.90441e-11	8.7936e-10
ARID3B	582.831	0.880054	0.135385	6.50037	8.01216e-11	8.90327e-10
ZNF540	173.807	1.65437	0.254769	6.49361	8.38021e-11	9.29629e-10
FOXC1	430.261	0.988967	0.152372	6.49048	8.55612e-11	9.48059e-10
RP4-794H19.1	76.201	2.74715	0.423376	6.48868	8.65904e-11	9.58369e-10
CTC-444N24.11	500.499	0.951348	0.147538	6.44813	1.13236e-10	1.23636e-09
HOMEZ	291.482	1.18339	0.183882	6.43562	1.22969e-10	1.33586e-09
SATB1	570.392	0.90011	0.13995	6.43165	1.26228e-10	1.36974e-09
WDR37	619.015	0.856921	0.133413	6.42308	1.33548e-10	1.44433e-09
RNPEPL1	627.744	0.834092	0.130249	6.40381	1.51542e-10	1.62266e-09
BCL9L	717.248	0.880801	0.137597	6.40132	1.54041e-10	1.64488e-09
HBEGF	508.319	0.99249	0.155366	6.38809	1.67974e-10	1.79017e-09
WIZ	439.812	0.963509	0.151031	6.37956	1.77599e-10	1.88401e-09
PINK1-AS	390.666	1.02287	0.16056	6.37065	1.88225e-10	1.99346e-09
SLC7A7	54.9685	3.19168	0.501693	6.36182	1.99375e-10	2.10352e-09
RP11-677M14.7	122.871	1.91249	0.300783	6.35836	2.03924e-10	2.15034e-09
SDCBP2	81.1668	2.41311	0.379642	6.35629	2.06689e-10	2.17832e-09
ZNF841	500.301	0.940518	0.147985	6.35552	2.07724e-10	2.18803e-09
RP11-218M22.1	365.619	1.17702	0.185386	6.34905	2.16645e-10	2.27092e-09
LIPE-AS1	262.605	1.20949	0.190772	6.33996	2.29826e-10	2.39872e-09
ACOT11	264.306	1.20141	0.189944	6.32507	2.53122e-10	2.63337e-09
SCN3A	68.3425	2.51006	0.397087	6.32117	2.59588e-10	2.69592e-09
ULK1	304.151	1.12697	0.178642	6.30851	2.81732e-10	2.90919e-09
RP4-591C20.9	333.697	1.13321	0.180164	6.28985	3.17773e-10	3.26226e-09
MLXIP	538.414	0.880713	0.140139	6.28457	3.28752e-10	3.3714e-09
NIPAL1	657.937	0.812979	0.129523	6.27672	3.45796e-10	3.53871e-09
ZNF571	453.349	0.940794	0.150255	6.26133	3.81703e-10	3.8959e-09
CRELD1	624.208	0.812828	0.129902	6.25725	3.91834e-10	3.9951e-09
RP11-696N14.1	120.058	1.84984	0.295755	6.25464	3.98423e-10	4.06015e-09
RP13-270P17.1	81.8634	2.40476	0.384574	6.25306	4.02489e-10	4.09944e-09
CPTP	356.344	1.12041	0.179387	6.24578	4.2168e-10	4.27417e-09
DNASE1L1	474.859	0.922446	0.147848	6.23916	4.39928e-10	4.44577e-09
LACC1	356.307	1.04373	0.16747	6.23233	4.59535e-10	4.62945e-09
SPHK2	268.794	1.1945	0.191997	6.22147	4.92525e-10	4.95121e-09
IL6R	487.881	0.898355	0.144398	6.2214	4.92749e-10	4.95121e-09
TMEM150A	112.97	1.91817	0.308662	6.21446	5.15028e-10	5.16972e-09
MYOM1	65.2226	2.62255	0.422299	6.21018	5.29254e-10	5.29336e-09
ZNF528	612.656	0.861367	0.138934	6.19981	5.65304e-10	5.64519e-09
SLC43A2	172.827	1.52547	0.246896	6.17859	6.46759e-10	6.42885e-09
RP11-809O17.1	85.9425	2.15875	0.349936	6.16899	6.87287e-10	6.81077e-09
AC007773.2	205.235	1.55221	0.251943	6.16094	7.23124e-10	7.15494e-09
GLB1L	187.988	1.37096	0.223968	6.12124	9.28514e-10	9.10825e-09
RP5-965G21.4	35.6716	4.54585	0.742866	6.11934	9.39664e-10	9.20832e-09
TSC22D4	512.373	0.882485	0.144256	6.11751	9.50493e-10	9.30975e-09
MAP1S	392.839	0.960935	0.157098	6.11677	9.5491e-10	9.34829e-09
ENTHD2	526.658	0.886642	0.144975	6.11581	9.60659e-10	9.39983e-09
AC005618.6	61.3506	2.62047	0.429213	6.10528	1.0262e-09	9.9958e-09
RNY1	213.331	1.32627	0.217516	6.09735	1.07841e-09	1.04676e-08
LEKR1	107.559	1.82898	0.300322	6.09008	1.12857e-09	1.09436e-08
TIGD5	265.296	1.17384	0.192895	6.08538	1.16217e-09	1.12581e-08
C5orf28	616.68	0.816945	0.134334	6.08146	1.19094e-09	1.15196e-08
RP11-219B4.7	42.4684	3.42119	0.563965	6.06631	1.30882e-09	1.26158e-08
ANKRD31	129.624	1.68402	0.27772	6.06374	1.32996e-09	1.28068e-08
AC079922.3	164.007	1.48226	0.245178	6.04566	1.488e-09	1.42368e-08
CCDC122	271.68	1.14008	0.188704	6.0416	1.52589e-09	1.45922e-08
RP11-326K13.4	52.4578	2.79907	0.463796	6.03512	1.58843e-09	1.51455e-08
TMEM158	285.475	1.12429	0.186654	6.02341	1.70785e-09	1.62204e-08
TOB2P1	107.33	1.85669	0.30844	6.01962	1.74826e-09	1.65799e-08
SLC25A45	128.214	1.69025	0.281173	6.01143	1.83893e-09	1.73888e-08
RP11-549B18.1	126.701	1.64469	0.27425	5.99705	2.00935e-09	1.88351e-08
RP11-332H14.2	243.382	1.17876	0.196902	5.98653	2.14359e-09	2.00065e-08
CTC-351M12.1	195.501	1.31312	0.219355	5.98626	2.14726e-09	2.00215e-08
PDE4C	78.9629	2.24838	0.376037	5.97913	2.24328e-09	2.08667e-08
DUSP10	202.96	1.32129	0.22113	5.97516	2.29866e-09	2.13512e-08
ZBTB7A	441.518	0.976168	0.163912	5.95545	2.59362e-09	2.39192e-08
AKAP3	150.898	1.5311	0.257794	5.93922	2.86385e-09	2.62865e-08
RP11-26J3.1	158.617	1.46525	0.248261	5.90203	3.59048e-09	3.25254e-08
LINC00324	57.0033	2.69586	0.457389	5.89402	3.76913e-09	3.40961e-08
BTK	40.8469	3.36577	0.574308	5.86057	4.61293e-09	4.12297e-08
C9orf9	123.826	1.6904	0.288533	5.8586	4.66779e-09	4.16625e-08
JAG1	517.539	0.816793	0.139432	5.85799	4.68496e-09	4.17773e-08
SDAD1P1	147.842	1.49705	0.255715	5.85439	4.78752e-09	4.26331e-08
RP11-355B11.2	95.5519	1.90613	0.326268	5.8422	5.15145e-09	4.56228e-08
ALS2CL	477.931	0.865591	0.148772	5.81824	5.94713e-09	5.23116e-08
RP11-15A1.7	110.788	1.73153	0.29804	5.80971	6.25818e-09	5.48983e-08
F8	263.679	1.17194	0.20185	5.80599	6.39877e-09	5.60051e-08
RNF24	419.043	0.887034	0.152806	5.80495	6.43854e-09	5.63024e-08
CEBPB-AS1	34.5007	3.87424	0.668631	5.79429	6.86103e-09	5.9889e-08
RP11-15A1.8	222.733	1.19536	0.206452	5.79001	7.03839e-09	6.14096e-08
DNAH12	39.1264	3.39905	0.587342	5.78717	7.15826e-09	6.23713e-08
NGFR	43.253	3.05959	0.528881	5.78502	7.25056e-09	6.31472e-08
C12orf60	234.091	1.17619	0.203544	5.77855	7.53474e-09	6.54461e-08
LURAP1L	164.911	1.4058	0.243626	5.77031	7.91246e-09	6.86347e-08
MAP2K7	392.853	0.943512	0.1638	5.76016	8.40347e-09	7.26343e-08
ABHD14B	529.048	0.806769	0.140275	5.75135	8.85344e-09	7.62858e-08
RP11-288H12.3	115.694	1.66379	0.290298	5.73132	9.96502e-09	8.53335e-08
CTD-2036P10.3	41.6365	3.08182	0.537923	5.72912	1.00952e-08	8.63723e-08
NATD1	338.084	0.985838	0.17345	5.6837	1.31814e-08	1.10488e-07
MED10	436.421	0.854126	0.150711	5.66733	1.45043e-08	1.21315e-07
ABCC2	333.819	1.04986	0.185705	5.6534	1.57306e-08	1.30875e-07
RP4-669K10.8	49.0859	2.70302	0.478331	5.65095	1.59568e-08	1.32607e-07
BMPER	208.085	1.20371	0.213062	5.64958	1.60837e-08	1.33376e-07
HEBP1	394.066	0.901062	0.159676	5.64308	1.67039e-08	1.38316e-07
RP11-680F8.3	92.9091	1.84475	0.327983	5.62454	1.86008e-08	1.53137e-07
TNKS2-AS1	72.6241	2.19946	0.39119	5.62249	1.88225e-08	1.54897e-07
PIGQ	361.111	0.96543	0.172123	5.60895	2.03554e-08	1.66875e-07
KLHL28	508.844	0.831085	0.148225	5.60692	2.05955e-08	1.687e-07
ZNF469	49.1638	2.69271	0.480637	5.60238	2.11426e-08	1.72745e-07
CCDC127	517.004	0.80513	0.143853	5.59689	2.18235e-08	1.78008e-07
RRS1-AS1	76.977	1.9998	0.357916	5.58736	2.3055e-08	1.86954e-07
IFNAR2	276.952	1.06745	0.191651	5.56978	2.55066e-08	2.05035e-07
HOXB-AS1	364.665	0.905727	0.163159	5.5512	2.83708e-08	2.27118e-07
RP11-259K5.2	168.518	1.32724	0.239329	5.54567	2.92823e-08	2.33933e-07
RP11-324I22.4	83.8472	1.92181	0.346586	5.54498	2.93991e-08	2.3477e-07
AL590763.5	31.5378	3.92852	0.708918	5.54157	2.99763e-08	2.39182e-07
KDM6B	104.973	1.71301	0.309197	5.54019	3.02147e-08	2.40812e-07
RP11-471B22.3	101.677	1.78206	0.322064	5.53325	3.14354e-08	2.49695e-07
PROSER2	276.786	1.11484	0.201524	5.53202	3.16556e-08	2.51229e-07
RPA4	45.8959	2.70525	0.490291	5.51763	3.43596e-08	2.71535e-07
ADIRF-AS1	367.045	0.907481	0.166114	5.46299	4.68188e-08	3.62832e-07
SRRM2-AS1	62.8611	2.21245	0.406962	5.43649	5.43394e-08	4.17118e-07
RP11-363J20.1	49.3887	2.58049	0.475025	5.43233	5.56228e-08	4.26295e-07
RP5-1136G13.2	109.501	1.65	0.30504	5.40913	6.33307e-08	4.8289e-07
TOM1	403.97	0.911888	0.168782	5.40276	6.56214e-08	4.99768e-07
FAM222B	389.396	0.945175	0.174987	5.40141	6.61186e-08	5.02963e-07
CLCF1	182.993	1.24448	0.230527	5.39841	6.72352e-08	5.11056e-07
ARHGAP9	33.2968	3.38847	0.629541	5.38244	7.34842e-08	5.55293e-07
CCT6B	44.6833	2.722	0.508396	5.3541	8.59835e-08	6.42493e-07
PSMD5-AS1	431.243	0.804985	0.150461	5.35012	8.78972e-08	6.55783e-07
HLX	121.567	1.49617	0.279771	5.34785	8.90066e-08	6.63041e-07
DLGAP1-AS1	414.227	0.821895	0.153991	5.33728	9.43517e-08	7.00172e-07
PCDHGA5	102.217	1.64495	0.308507	5.33197	9.71505e-08	7.20116e-07
AC005042.2	116.619	1.56006	0.292901	5.32625	1.00262e-07	7.42331e-07
TBC1D17	275.132	1.01887	0.191349	5.32468	1.01129e-07	7.47895e-07
ZNF337-AS1	132.648	1.48574	0.27929	5.3197	1.03938e-07	7.67499e-07
C8orf37-AS1	27.8449	4.80854	0.904661	5.31529	1.06486e-07	7.84595e-07
RP11-467L13.7	194.802	1.31392	0.247255	5.31402	1.07236e-07	7.88547e-07
RP11-631N16.2	90.494	1.73006	0.32581	5.31002	1.09612e-07	8.04194e-07
DOT1L	455.552	0.800878	0.150851	5.30905	1.10197e-07	8.08182e-07
RP11-462L8.1	122.867	1.50699	0.283937	5.3075	1.11139e-07	8.14783e-07
ZNF790	458.48	0.811906	0.153628	5.28489	1.25781e-07	9.17274e-07
TNFAIP3	379.917	0.841294	0.159459	5.27592	1.32095e-07	9.60796e-07
FAM86EP	263.582	1.00291	0.190102	5.27564	1.32293e-07	9.61871e-07
ZNF615	261.643	1.02197	0.194841	5.24515	1.56159e-07	1.12403e-06
CHIC2	391.846	0.849657	0.162001	5.24477	1.56474e-07	1.12588e-06
WDR31	217.253	1.11107	0.212392	5.23126	1.68363e-07	1.20651e-06
RASSF8-AS1	335.721	0.980378	0.187544	5.22745	1.71866e-07	1.2307e-06
CHMP4C	218.651	1.09459	0.209523	5.22418	1.74925e-07	1.2503e-06
GABBR2	216.198	1.08988	0.208692	5.22241	1.76613e-07	1.2619e-06
MST1	103.278	1.69518	0.324781	5.21946	1.79449e-07	1.2817e-06
ZEB1-AS1	253.928	1.08072	0.207066	5.21918	1.79714e-07	1.28311e-06
CCDC183-AS1	89.0268	1.71306	0.328483	5.21507	1.83752e-07	1.31002e-06
HEATR4	112.283	5.04805	0.96976	5.20547	1.93506e-07	1.37401e-06
RP11-363N22.3	140.619	1.391	0.267243	5.20501	1.93988e-07	1.37692e-06
SETD1B	319.664	0.997498	0.192212	5.18957	2.10783e-07	1.49014e-06
STK19	356.959	0.86768	0.167293	5.18659	2.14178e-07	1.51194e-06
FAM89B	116.111	1.51152	0.2915	5.1853	2.15672e-07	1.52138e-06
BCDIN3D	170.733	1.24035	0.239212	5.18516	2.15831e-07	1.52195e-06
SNHG9	221.975	1.10683	0.213786	5.17726	2.25169e-07	1.58377e-06
FAM117B	224.462	1.08073	0.208874	5.1741	2.29013e-07	1.60906e-06
CCDC71L	382.378	0.93294	0.180492	5.16886	2.35521e-07	1.6512e-06
RP11-309L24.4	49.4298	2.55585	0.494843	5.16497	2.40477e-07	1.68412e-06
AC139887.4	35.8775	2.93572	0.568568	5.16336	2.42556e-07	1.69684e-06
RP11-104N10.2	358.684	0.874434	0.169418	5.16142	2.45087e-07	1.71208e-06
KIF9	179.669	1.2506	0.242345	5.1604	2.46425e-07	1.72019e-06
RP11-588H23.3	115.695	1.49592	0.290287	5.15326	2.55994e-07	1.78186e-06
GDF9	71.5078	1.9372	0.376728	5.14216	2.71595e-07	1.87857e-06
RP1-150O5.3	34.2883	3.20606	0.624672	5.13238	2.86096e-07	1.9688e-06
PCDHGB2	117.119	1.44867	0.282423	5.12942	2.90629e-07	1.99716e-06
FOXO3B	247.192	1.12685	0.219791	5.12694	2.94487e-07	2.02152e-06
ZBTB20	298.09	0.971063	0.189441	5.12595	2.96047e-07	2.03008e-06
AKNA	398.274	0.816129	0.159679	5.11106	3.2036e-07	2.18446e-06
IDNK	99.0538	1.58603	0.311016	5.09952	3.40508e-07	2.30725e-06
THAP10	196.598	1.15298	0.226345	5.0939	3.50765e-07	2.37427e-06
ZNF670	275.754	0.970731	0.190666	5.09126	3.55699e-07	2.40599e-06
RP11-350N15.5	31.9707	3.17714	0.624173	5.09016	3.57769e-07	2.41915e-06
BX322557.10	266.605	0.97815	0.192435	5.08301	3.71494e-07	2.50323e-06
RP11-64C12.8	113.269	1.55139	0.305282	5.08182	3.73845e-07	2.51733e-06
RP4-635E18.6	47.8913	2.36499	0.465437	5.08121	3.75029e-07	2.52355e-06
ANKRD18B	345.72	0.891001	0.175735	5.07015	3.9751e-07	2.66374e-06
ZNF442	323.129	0.867753	0.171294	5.06586	4.06571e-07	2.72164e-06
TAPT1-AS1	44.2099	2.50874	0.495337	5.06471	4.09014e-07	2.73611e-06
AC016582.2	43.1863	2.54938	0.50427	5.05557	4.291e-07	2.86653e-06
ZNF285	331.982	0.863668	0.171141	5.04652	4.49922e-07	2.99326e-06
LINC00944	265.01	0.982687	0.194746	5.046	4.51167e-07	3.00051e-06
FOXO4	216.248	1.04892	0.207929	5.0446	4.54461e-07	3.02035e-06
PIWIL4	113.218	1.46536	0.290967	5.03619	4.74895e-07	3.14432e-06
ZNF471	193.141	1.11057	0.220548	5.03549	4.76616e-07	3.15356e-06
DPM3	203.277	1.08054	0.214788	5.03072	4.88647e-07	3.22986e-06
TPI1P2	84.865	1.75181	0.349161	5.01721	5.24267e-07	3.4512e-06
XXYLT1	220.562	1.03162	0.205714	5.01482	5.30824e-07	3.48727e-06
ARSD	239.243	1.05068	0.209695	5.01052	5.42837e-07	3.55656e-06
RP11-426C22.6	24.4466	4.24465	0.847196	5.01024	5.43621e-07	3.5593e-06
RP11-440L14.4	25.1514	4.02554	0.804103	5.00625	5.55012e-07	3.62776e-06
CLDN15	305.71	0.886318	0.177056	5.00585	5.56148e-07	3.63396e-06
LINC00880	25.6748	3.81566	0.763137	4.99997	5.73397e-07	3.74037e-06
INTS6-AS1	76.3622	1.83082	0.366365	4.99725	5.81527e-07	3.79086e-06
RP11-635N19.1	58.2992	2.06469	0.413352	4.995	5.88371e-07	3.8329e-06
GAS6-AS2	97.5318	1.71724	0.343804	4.99483	5.88875e-07	3.8349e-06
ULBP3	191.779	1.09542	0.219898	4.98149	6.30955e-07	4.08836e-06
MYO18B	340.399	0.884263	0.177635	4.97799	6.42475e-07	4.15745e-06
CTD-2630F21.1	300.147	0.898775	0.180661	4.97492	6.52744e-07	4.21688e-06
RP11-490M8.1	159.619	1.29789	0.261937	4.95496	7.23447e-07	4.64273e-06
RP11-242D8.1	266.789	0.970225	0.195931	4.95188	7.35006e-07	4.7138e-06
ADRA2C	164.652	1.20579	0.244131	4.93912	7.84777e-07	5.00982e-06
LINC00863	173.397	1.14648	0.232242	4.93656	7.95141e-07	5.06932e-06
CYB5D2	197.561	1.09244	0.221631	4.92907	8.26217e-07	5.25363e-06
GBX2	174.383	1.15142	0.233661	4.92775	8.31824e-07	5.28755e-06
PCDHGA6	163.333	1.19978	0.243537	4.92647	8.37271e-07	5.32044e-06
CH17-360D5.2	23.6241	4.96101	1.00779	4.92268	8.53679e-07	5.41407e-06
FOXP4	248.711	1.0037	0.204128	4.91702	8.78714e-07	5.56194e-06
RP11-568N6.1	50.4994	2.32071	0.472378	4.91282	8.97773e-07	5.67888e-06
LLNLR-245B6.1	129.093	1.34421	0.273744	4.91046	9.08612e-07	5.73809e-06
ZNF583	249.339	0.991069	0.202089	4.90412	9.38475e-07	5.91514e-06
PCDHGA4	130.04	1.41828	0.289334	4.90187	9.49274e-07	5.97738e-06
KRCC1	344.636	0.837971	0.171182	4.89521	9.82028e-07	6.17961e-06
CASC2	108.479	1.49679	0.306003	4.89143	1.00106e-06	6.29329e-06
GTF2IRD2B	68.1553	1.93879	0.397642	4.87573	1.08406e-06	6.77775e-06
RP11-553L6.5	105.354	1.47866	0.304742	4.85216	1.22123e-06	7.5865e-06
FTH1P16	43.5189	2.3639	0.487385	4.85016	1.2336e-06	7.65844e-06
AC021218.2	35.9476	2.74391	0.56625	4.84575	1.26134e-06	7.81816e-06
KLLN	43.865	2.39793	0.495297	4.8414	1.28929e-06	7.98117e-06
CTD-2186M15.3	48.6042	2.42168	0.500674	4.83683	1.31923e-06	8.14836e-06
MST1P2	70.8724	1.81041	0.375717	4.81854	1.44614e-06	8.86451e-06
RP11-357H14.16	273.462	0.924361	0.191861	4.81788	1.45093e-06	8.89105e-06
C10orf55	99.9524	1.46872	0.305076	4.81427	1.47736e-06	9.04445e-06
RP11-44N11.1	39.1152	2.60785	0.545711	4.77881	1.76336e-06	1.06982e-05
RP4-673M15.1	44.0913	2.42336	0.507326	4.77674	1.78162e-06	1.07982e-05
VWF	32.5396	3.05508	0.639892	4.77437	1.80267e-06	1.09116e-05
RP11-157G21.2	107.056	1.43993	0.302211	4.76464	1.89187e-06	1.14102e-05
MED26	176.056	1.12704	0.236544	4.76463	1.892e-06	1.14102e-05
RP5-940J5.6	39.4935	2.70684	0.56959	4.75226	2.01155e-06	1.20936e-05
LINC01277	24.6824	3.97546	0.836555	4.75218	2.01237e-06	1.20948e-05
ARHGAP4	26.996	3.35088	0.706949	4.73992	2.13803e-06	1.27985e-05
AC002467.7	137.413	1.23931	0.261617	4.7371	2.16803e-06	1.29581e-05
C19orf38	24.699	3.56319	0.752481	4.73526	2.1878e-06	1.3071e-05
XXbac-BPG252P9.10	42.5978	2.47345	0.523154	4.72795	2.26799e-06	1.3514e-05
ID2	81.4468	1.7076	0.362536	4.71016	2.47523e-06	1.46499e-05
ZNF777	344.549	0.862702	0.18322	4.70856	2.49468e-06	1.4747e-05
RP11-815I9.4	177.924	1.08943	0.231932	4.6972	2.63756e-06	1.55113e-05
DHRS2	64.2467	1.84724	0.393305	4.69672	2.64368e-06	1.55426e-05
PDIA3P1	175.702	1.08636	0.2321	4.68056	2.86099e-06	1.67341e-05
UBAC2-AS1	44.716	2.2362	0.478	4.67824	2.89344e-06	1.68984e-05
RP11-734K2.4	98.5469	1.44314	0.308502	4.67789	2.89836e-06	1.69221e-05
RP11-823E8.3	31.3851	2.81379	0.603952	4.65896	3.17812e-06	1.84387e-05
RP11-443B7.1	23.9159	3.5021	0.751702	4.6589	3.17902e-06	1.84387e-05
NR1D1	58.0937	1.92356	0.413409	4.65293	3.27248e-06	1.89525e-05
LINC01556	38.4078	2.45936	0.529258	4.64681	3.37115e-06	1.94832e-05
MTTP	32.4914	2.78981	0.600844	4.64315	3.4313e-06	1.98014e-05
LMLN	327.435	0.827685	0.178319	4.6416	3.4573e-06	1.99336e-05
LINC01125	109.963	1.45356	0.313354	4.63871	3.50587e-06	2.01598e-05
RP5-1125A11.7	40.2853	2.47624	0.534495	4.63286	3.60644e-06	2.07013e-05
FCF1P2	113.014	1.41543	0.305571	4.63208	3.62018e-06	2.07705e-05
CIDECP	279.845	0.88858	0.192045	4.62693	3.71125e-06	2.12401e-05
LINC01132	15.5639	7.43721	1.60777	4.62581	3.73144e-06	2.13368e-05
RP4-607I7.1	33.23	2.95553	0.641487	4.6073	4.07926e-06	2.31823e-05
ZNF525	324.221	0.812985	0.176554	4.60475	4.12959e-06	2.34477e-05
PCDHGA1	31.1772	2.79498	0.607083	4.60395	4.14545e-06	2.35102e-05
VIP	29.3505	6.90112	1.50477	4.58617	4.51447e-06	2.54988e-05
OTUD1	215.45	0.971885	0.212135	4.58146	4.61751e-06	2.60278e-05
SMIM2-AS1	32.8235	2.6931	0.587849	4.58127	4.6215e-06	2.60427e-05
SGMS1-AS1	244.663	0.950056	0.207469	4.57927	4.66612e-06	2.62485e-05
ARMC12	36.9963	2.5029	0.547139	4.57452	4.77306e-06	2.68034e-05
LINC00205	188.651	1.05443	0.231046	4.56371	5.02565e-06	2.81648e-05
VAMP8	60.4746	1.81056	0.397633	4.55334	5.27996e-06	2.95219e-05
CLCN2	244.335	0.903797	0.198595	4.55096	5.34026e-06	2.98418e-05
CTD-2541M15.3	21.0527	5.41592	1.193	4.53973	5.63254e-06	3.13848e-05
TMEM99	367.625	0.835021	0.184	4.53815	5.67492e-06	3.15937e-05
ERICD	32.9169	2.72016	0.600162	4.53238	5.83222e-06	3.24136e-05
LINC01547	80.9235	1.605	0.354932	4.52199	6.12598e-06	3.39685e-05
RP5-1065J22.8	94.9663	1.44669	0.320216	4.51785	6.24711e-06	3.45809e-05
C2orf81	60.1179	1.85017	0.409563	4.51744	6.2593e-06	3.46286e-05
RGMB-AS1	35.2493	2.49199	0.551834	4.51584	6.30655e-06	3.48503e-05
WT1	273.674	0.843331	0.186798	4.51467	6.34148e-06	3.50234e-05
FOXG1	275.546	0.870035	0.193086	4.50595	6.60781e-06	3.63495e-05
SMAD7	263.847	0.908543	0.201994	4.49786	6.86396e-06	3.76945e-05
RP11-693J15.6	89.1305	1.4852	0.330668	4.4915	7.07219e-06	3.87832e-05
RAB39B	220.952	0.940857	0.20966	4.48754	7.20514e-06	3.94454e-05
ZIC5	212.06	0.950339	0.212165	4.47925	7.49071e-06	4.08246e-05
COPZ2	20.1268	5.34897	1.19515	4.47557	7.62077e-06	4.14868e-05
TTC41P	95.2539	1.39237	0.311471	4.47032	7.81022e-06	4.24349e-05
AC009404.2	156.385	1.10161	0.247163	4.45701	8.31092e-06	4.49357e-05
LTBP3	302.063	0.83137	0.186602	4.45531	8.37713e-06	4.52239e-05
C8G	36.1367	2.63995	0.592635	4.4546	8.40512e-06	4.53624e-05
TEX22	91.5303	1.42438	0.320379	4.44592	8.75153e-06	4.70228e-05
ZNF610	246.351	0.913477	0.206231	4.42939	9.45016e-06	5.05667e-05
ZMAT1	283.373	0.984947	0.22276	4.42155	9.79951e-06	5.23206e-05
RP11-1094H24.4	214.506	1.04696	0.236838	4.4206	9.84295e-06	5.25092e-05
CGREF1	227.16	0.897267	0.203217	4.4153	1.00868e-05	5.37214e-05
RP11-96H19.1	182.595	1.06031	0.240403	4.41055	1.0311e-05	5.48253e-05
ADSSL1	263.015	0.849075	0.192548	4.40969	1.0352e-05	5.50131e-05
OAS2	19.1547	4.2163	0.956986	4.40581	1.0539e-05	5.59612e-05
ESRP2	31.4021	2.61119	0.594208	4.3944	1.11078e-05	5.87081e-05
MKLN1-AS	90.5526	1.41386	0.322055	4.39011	1.13292e-05	5.97969e-05
DNAL4	196.224	0.956036	0.218043	4.38462	1.16186e-05	6.12582e-05
ZFP41	269.812	0.825096	0.188576	4.37539	1.21214e-05	6.36842e-05
TMEM254	228.844	0.91338	0.208812	4.37416	1.21898e-05	6.39744e-05
CTB-25B13.12	49.3087	2.09854	0.480043	4.37157	1.23357e-05	6.47049e-05
GGN	140.325	1.11852	0.256099	4.36752	1.25663e-05	6.58257e-05
LHX1	78.0935	1.59669	0.36601	4.36243	1.28626e-05	6.72868e-05
RP11-295P9.3	247.243	0.850165	0.195342	4.35218	1.3479e-05	7.02088e-05
BCL2L11	249.273	0.839298	0.19286	4.35186	1.34988e-05	7.0274e-05
MAST4	47.0297	1.97687	0.454482	4.34972	1.36313e-05	7.0926e-05
ZNF805	300.342	0.831609	0.191377	4.3454	1.39021e-05	7.218e-05
RP11-30P6.6	285.943	0.911032	0.209832	4.34171	1.41376e-05	7.3246e-05
C1orf228	31.3723	2.54301	0.586335	4.33713	1.44355e-05	7.47497e-05
IRAK3	62.6321	1.6808	0.387963	4.33237	1.47516e-05	7.62168e-05
DUSP2	71.4835	1.62429	0.375604	4.32447	1.52897e-05	7.87737e-05
FAM53A	209.07	0.911113	0.210747	4.32325	1.5375e-05	7.91922e-05
RNU6-1263P	19.3008	3.88252	0.900526	4.31139	1.62232e-05	8.32518e-05
EGR2	25.0888	3.04516	0.707462	4.30434	1.67481e-05	8.5764e-05
KIAA1683	20.9984	3.47627	0.807723	4.3038	1.67896e-05	8.5931e-05
FAM86FP	109.196	1.27207	0.296097	4.29611	1.73821e-05	8.87062e-05
BBC3	152.543	1.04769	0.24452	4.28469	1.82991e-05	9.31165e-05
WDFY3-AS2	82.2554	1.45737	0.341038	4.27332	1.92581e-05	9.75618e-05
MSH4	44.3492	2.03671	0.47702	4.26965	1.95777e-05	9.89916e-05
RP11-582J16.5	61.4034	1.71503	0.402246	4.26363	2.01129e-05	0.000101521
SEC31B	143.066	1.07497	0.252191	4.26252	2.02133e-05	0.000101922
RP11-1070A24.2	26.2373	2.8663	0.673306	4.25705	2.07143e-05	0.000104151
FAM86HP	65.9125	1.66653	0.391503	4.25673	2.07435e-05	0.00010427
SEC14L1P1	72.206	1.54677	0.363742	4.25237	2.11524e-05	0.000106106
HOXA1	176.103	0.983018	0.232248	4.23263	2.30976e-05	0.000115239
RP11-104N10.1	22.3063	3.17494	0.750542	4.23019	2.33493e-05	0.000116413
ZBTB46-AS1	54.1454	1.7867	0.422787	4.226	2.37885e-05	0.000118442
SLC25A25-AS1	92.4596	1.33465	0.316099	4.22224	2.41889e-05	0.000120189
FBXL19-AS1	147.67	1.08586	0.25729	4.22037	2.43904e-05	0.000121129
KLF14	65.4375	1.64526	0.390078	4.21777	2.46733e-05	0.000122439
COL24A1	28.5473	2.73247	0.650639	4.19967	2.67302e-05	0.000131972
RP11-90L1.8	17.392	5.09544	1.21371	4.19825	2.68985e-05	0.000132735
CLDN9	17.4117	4.48179	1.06773	4.1975	2.69872e-05	0.000133105
UNC13D	64.4992	1.62026	0.38619	4.19549	2.72279e-05	0.000134224
ZNF213-AS1	187.18	0.976845	0.232918	4.19395	2.7414e-05	0.000135107
RP11-290L1.5	27.8941	2.88642	0.688411	4.19287	2.7545e-05	0.000135702
AL358852.1	27.2641	2.67343	0.638863	4.18466	2.85594e-05	0.000140431
MSC	125.259	1.19397	0.285358	4.18412	2.86271e-05	0.000140729
AC005076.5	67.8656	1.55755	0.372883	4.17706	2.95301e-05	0.000144764
ISG20	239.109	0.848732	0.203548	4.1697	3.05004e-05	0.000149069
RP11-573D15.9	56.4393	1.71098	0.410984	4.16314	3.13907e-05	0.000152997
CLDN16	25.9063	2.71671	0.65313	4.15952	3.18917e-05	0.000155361
RP11-54C4.3	59.7407	1.67684	0.403176	4.15908	3.19538e-05	0.000155546
RP11-486O12.2	96.0604	1.31069	0.315165	4.15873	3.20021e-05	0.000155704
RP11-67L2.2	132.901	1.13679	0.27337	4.15841	3.20466e-05	0.000155881
ZNF319	171.77	0.960592	0.231237	4.15414	3.26507e-05	0.000158343
RP11-100N20.1	25.0118	2.954	0.71197	4.14904	3.33867e-05	0.000161711
DENND6B	36.0154	2.33118	0.562303	4.14577	3.3868e-05	0.000163715
CH17-360D5.3	29.4865	2.52818	0.610418	4.14173	3.447e-05	0.000166376
AC009506.1	50.9626	1.82869	0.442016	4.13715	3.51639e-05	0.000169557
AC062029.1	93.126	1.32783	0.321293	4.13277	3.58424e-05	0.000172486
HSPA1L	107.528	1.28417	0.311991	4.11604	3.85435e-05	0.0001847
DLX2	97.629	1.25752	0.306042	4.10896	3.9744e-05	0.000190037
RP11-629B11.5	35.4037	2.19248	0.534094	4.10504	4.04244e-05	0.000193148
TMEM232	65.1582	1.5877	0.386971	4.10289	4.08024e-05	0.000194762
RP11-140K17.3	62.5512	1.61579	0.393949	4.1015	4.10475e-05	0.000195836
RP5-832C2.5	59.6247	1.71548	0.41829	4.10118	4.11053e-05	0.000196015
ZNF66	166.415	1.00542	0.24603	4.08657	4.37807e-05	0.000207701
HEY1	232.76	0.82702	0.202413	4.0858	4.39249e-05	0.000208335
OAZ3	97.4761	1.30971	0.320655	4.08448	4.41748e-05	0.000209316
KCTD21-AS1	81.0689	1.38454	0.339043	4.08367	4.43298e-05	0.000209999
CTD-2619J13.14	103.425	1.21773	0.298818	4.07515	4.59844e-05	0.000217412
HSD52	16.6685	3.98878	0.98126	4.06496	4.8041e-05	0.000226309
RP11-83N9.6	15.8561	4.97795	1.22666	4.05813	4.94673e-05	0.000232239
YTHDF3-AS1	83.0231	1.36061	0.335911	4.05052	5.11041e-05	0.000239229
NF1P8	135.563	1.06203	0.262217	4.05021	5.11709e-05	0.000239484
CTD-3234P18.6	135.084	1.07533	0.265802	4.0456	5.21888e-05	0.000243837
HHLA3	106.804	1.25093	0.309232	4.04529	5.2258e-05	0.000244101
TSSK6	86.0737	1.40803	0.348289	4.0427	5.28383e-05	0.000246658
RP11-875O11.2	16.0191	5.01518	1.24088	4.04162	5.30835e-05	0.000247659
UBE2FP1	32.422	2.25617	0.558316	4.04102	5.322e-05	0.000248137
RP11-48B3.5	67.6944	1.55133	0.383924	4.04071	5.32899e-05	0.000248383
SMARCA5-AS1	10.0673	6.80823	1.68614	4.03775	5.3966e-05	0.000251108
CNOT6LP1	23.5094	2.80028	0.69381	4.03609	5.43499e-05	0.000252536
PCDHGB3	85.8344	1.34968	0.334674	4.03282	5.51116e-05	0.000255769
RPLP1P6	28.3837	2.56622	0.636591	4.0312	5.54939e-05	0.000257358
C12orf76	215.405	0.871224	0.216392	4.02614	5.67003e-05	0.000262259
FAM27E3	111.68	1.19989	0.298657	4.01761	5.87914e-05	0.000271033
AC141928.1	20.4929	3.06155	0.762532	4.01499	5.94495e-05	0.000273871
SENCR	64.8449	1.55945	0.3887	4.01197	6.0215e-05	0.000277266
RP11-46C24.7	120.748	1.09786	0.274197	4.00393	6.22988e-05	0.000285912
UBE2F	177.174	0.93763	0.234228	4.00307	6.25251e-05	0.000286883
ZNF524	111.882	1.15578	0.288895	4.0007	6.3155e-05	0.00028943
CTD-2561B21.8	33.6836	2.25333	0.564577	3.99118	6.57453e-05	0.000300238
NUP50-AS1	75.7429	1.47955	0.371257	3.98526	6.74072e-05	0.000306961
AZIN1-AS1	107.079	1.17614	0.295217	3.98398	6.77704e-05	0.000308398
RP11-723O4.2	18.575	3.32375	0.835304	3.97909	6.91781e-05	0.000314583
NPTXR	34.3532	2.14542	0.539522	3.97653	6.99285e-05	0.000317698
THAP7-AS1	85.0916	1.33816	0.336899	3.972	7.12725e-05	0.000323652
NUTM2D	54.5237	1.65641	0.417298	3.96937	7.20624e-05	0.000326857
CTD-2313J17.5	23.7123	2.70607	0.682247	3.96641	7.29647e-05	0.000330409
RP11-796E2.4	25.0211	2.65984	0.670825	3.96502	7.33903e-05	0.000332104
DLGAP1	9.55942	6.73364	1.69851	3.96443	7.35705e-05	0.000332687
SHBG	32.6473	2.46849	0.624801	3.95084	7.78765e-05	0.000350363
SLC6A9	38.7633	2.03916	0.516835	3.94547	7.96438e-05	0.000357789
KB-1460A1.5	92.0686	1.43809	0.364517	3.9452	7.97344e-05	0.000358058
RP11-351C21.2	66.2496	1.48246	0.375793	3.94489	7.98357e-05	0.00035843
MAFG-AS1	103.126	1.18199	0.29968	3.94417	8.00768e-05	0.000359429
AC074391.1	30.0896	2.46014	0.625621	3.93232	8.41303e-05	0.000376405
PCNPP3	33.0018	2.26042	0.574884	3.93195	8.42595e-05	0.00037686
TTC21A	80.2822	1.35642	0.345434	3.92672	8.61125e-05	0.000384211
RP11-156K23.3	67.0085	1.45907	0.372266	3.91942	8.87632e-05	0.000394677
ANKRD18DP	167.114	0.915708	0.233703	3.91825	8.91948e-05	0.000396233
RPS4XP16	24.3131	2.6295	0.671709	3.91464	9.05389e-05	0.00040202
AC007285.6	20.7104	2.90172	0.743006	3.90537	9.40795e-05	0.000417264
RGS16	57.783	1.605	0.412328	3.89252	9.92074e-05	0.000438505
SAMD10	93.3426	1.23921	0.318951	3.88526	0.000102219	0.000450996
KRT18P59	34.8117	2.20059	0.566403	3.88519	0.000102249	0.000451023
ZACN	16.9369	3.68001	0.948035	3.88173	0.000103717	0.000456879
RP5-890E16.2	170.558	0.894997	0.230977	3.87483	0.000106699	0.000469267
RP11-474P2.7	76.4917	1.34504	0.34721	3.87385	0.000107129	0.000470839
CTC-425O23.5	149.291	0.970528	0.250618	3.87254	0.000107708	0.000473051
DCT	16.7847	6.08992	1.57261	3.87249	0.00010773	0.000473051
CTB-32O4.2	25.1484	2.58196	0.667864	3.86599	0.00011064	0.000484514
RP11-60C6.5	83.1482	1.28687	0.332936	3.86523	0.000110986	0.000485813
RP11-5O17.1	45.4407	1.8486	0.47976	3.85318	0.000116591	0.000508055
PCDHGB1	113.515	1.11909	0.290888	3.84714	0.000119503	0.000519694
SPEN	1795.92	1.13525	0.295141	3.84648	0.000119828	0.000520875
RP11-12A20.7	30.4854	2.2156	0.576309	3.84447	0.000120814	0.000524689
DNAJC30	221.638	0.800763	0.208348	3.8434	0.000121342	0.000526631
RP11-685M7.3	41.4885	1.9686	0.512435	3.84165	0.000122208	0.000530149
BATF2	63.4057	1.54792	0.403799	3.8334	0.000126382	0.000546913
KB-1410C5.5	19.7446	2.97683	0.777796	3.82727	0.000129575	0.00055998
MKX	182.661	0.861718	0.225583	3.81996	0.000133471	0.000575667
RP11-336K24.12	48.1573	1.68667	0.441713	3.81846	0.000134285	0.00057892
ALG9	133.926	1.07277	0.281007	3.81759	0.000134759	0.000580447
RP11-432J22.2	89.3338	1.2225	0.321334	3.80446	0.000142116	0.000609164
RP11-84G21.1	86.0578	1.30522	0.343241	3.80263	0.000143165	0.000613389
RP5-968P14.2	48.3075	1.71665	0.452308	3.79531	0.000147461	0.000629986
CTB-147N14.6	35.0086	2.04167	0.539965	3.78112	0.000156122	0.000663483
GET4	84.9794	1.27145	0.336609	3.77723	0.000158585	0.000673216
LCA5L	97.8257	1.1697	0.309807	3.77557	0.00015964	0.000677546
PODNL1	14.5899	3.82072	1.01346	3.76998	0.00016326	0.000691849
CTC-246B18.10	93.2272	1.19587	0.317453	3.76708	0.000165169	0.000698423
PLB1	72.432	1.36494	0.363409	3.75593	0.000172699	0.00072693
TIPARP-AS1	49.4249	1.64159	0.437104	3.7556	0.000172927	0.000727731
AP002856.5	16.1529	3.32496	0.88756	3.74619	0.000179544	0.000752641
RP11-690D19.3	73.5669	1.34285	0.358695	3.74372	0.000181318	0.000759258
MAGEH1	114.593	1.10802	0.296372	3.73861	0.000185043	0.00077369
SDHAF2	213.495	0.80104	0.21428	3.73829	0.000185273	0.000774318
USP8P1	8.08074	6.4905	1.73852	3.73335	0.000188949	0.000787985
CATSPERG	128.778	1.0016	0.268376	3.73209	0.000189897	0.000791597
AC068282.3	39.1191	1.92168	0.514944	3.73183	0.000190096	0.000792257
LINC00629	25.4054	2.44123	0.654879	3.72776	0.000193193	0.000804127
EEF1A1P10	22.5642	2.60537	0.698932	3.72764	0.000193281	0.000804323
RP11-472B18.1	21.0539	2.81289	0.755609	3.72269	0.000197115	0.000819046
GGT1	55.6829	1.5703	0.422156	3.71972	0.000199447	0.00082856
NEK8	107.169	1.07844	0.290256	3.71547	0.000202824	0.00084097
GTF2IP13	151.219	1.03386	0.278592	3.71104	0.000206409	0.000853671
RBM26-AS1	103.703	1.12076	0.302122	3.70964	0.000207551	0.000857455
RP11-817O13.8	47.5335	1.71548	0.462555	3.70871	0.000208319	0.000860078
RP11-15A1.9	52.6668	1.55868	0.421017	3.70217	0.000213766	0.000880697
LINC00452	14.7882	5.89116	1.59174	3.70109	0.000214677	0.000883889
ARHGAP5-AS1	68.5023	1.44206	0.389663	3.70079	0.000214926	0.000884723
ALOXE3	21.178	2.63691	0.713603	3.6952	0.000219716	0.000902717
RP11-165J3.6	23.1367	2.51725	0.681923	3.69139	0.000223029	0.000914393
KMT2D	1332	0.835743	0.226436	3.69085	0.000223504	0.00091615
TMEM198B	89.2463	1.18711	0.321937	3.68741	0.000226547	0.00092823
RP11-4O1.2	84.6984	1.22627	0.333416	3.6779	0.00023516	0.000961289
TCP11	172.445	0.882358	0.239981	3.67678	0.0002362	0.000965336
C5orf60	7.79316	6.43905	1.75194	3.67538	0.000237492	0.000969547
ZNHIT2	191.429	0.804019	0.218775	3.6751	0.00023776	0.000969874
RP11-448A19.1	158.365	0.882583	0.240826	3.66481	0.000247519	0.00100567
LDB3	12.7009	4.64417	1.26879	3.66033	0.000251895	0.00102195
LINC01415	32.7871	2.05061	0.560569	3.65808	0.000254109	0.0010305
RP11-550I24.2	55.6571	1.54677	0.422945	3.65714	0.000255045	0.00103387
RP11-390E23.6	96.7426	1.11971	0.306598	3.65206	0.000260146	0.00105389
CTD-2650P22.2	24.4446	2.38329	0.652636	3.65179	0.000260417	0.0010544
PPP4R1-AS1	14.0097	4.14665	1.13809	3.64353	0.000268928	0.00108606
IFI44L	14.5144	3.83252	1.05547	3.63109	0.000282225	0.00113598
USP3-AS1	30.6915	2.09578	0.577435	3.62947	0.000284007	0.00114244
LRRC75A	105.629	1.07474	0.296157	3.62895	0.00028458	0.00114427
NEK11	199.841	0.806964	0.222677	3.62393	0.00029016	0.0011655
RP1-151F17.2	82.2191	1.21608	0.335836	3.62107	0.000293392	0.00117751
ZNF596	81.4955	1.22368	0.338276	3.6174	0.000297581	0.00119284
C15orf39	203.317	0.820432	0.226862	3.61644	0.000298687	0.00119678
HIPK1-AS1	18.2536	2.86007	0.790872	3.61635	0.000298791	0.00119695
LINC01301	30.4689	2.09572	0.580164	3.61229	0.00030351	0.0012136
RP11-1069G10.2	46.3086	1.64041	0.454413	3.60996	0.000306246	0.00122328
ASNSP1	165.982	0.85573	0.23731	3.60596	0.000311	0.00124048
LINC00240	69.6991	1.32537	0.368209	3.5995	0.000318825	0.00126857
RP1-43E13.2	26.188	2.21692	0.617459	3.59038	0.00033019	0.00130923
RP11-276H7.3	32.4212	1.96435	0.547618	3.58708	0.000334401	0.00132457
TTN	43.7255	1.91704	0.535322	3.5811	0.000342147	0.00135359
CTD-2083E4.6	7.2853	6.34196	1.77222	3.57853	0.000345531	0.00136587
RP11-174G6.5	85.3843	1.20247	0.336307	3.57553	0.000349524	0.00138025
AP000692.10	25.328	2.25854	0.63217	3.57267	0.000353354	0.00139452
RP11-320M2.1	76.9883	1.23638	0.346127	3.57203	0.000354224	0.00139739
C16orf71	22.6673	2.50386	0.701526	3.56917	0.000358115	0.00141216
CTD-2368P22.1	156.865	0.879749	0.246552	3.56821	0.000359429	0.00141703
ARSA	135.044	0.951713	0.266749	3.56782	0.000359967	0.00141832
C11orf91	14.5323	3.43869	0.964509	3.56523	0.000363541	0.00143095
OGFRP1	34.2704	1.89417	0.532255	3.55876	0.000372605	0.00146188
CDNF	40.2873	1.82632	0.513509	3.55655	0.000375754	0.00147275
CFAP58	59.9245	1.38258	0.389946	3.54556	0.000391783	0.00152912
CTA-14H9.5	51.3511	1.51346	0.426989	3.54449	0.000393381	0.00153471
GATA3	50.7178	1.51928	0.428758	3.54344	0.000394939	0.00154048
RP11-522I20.3	131.738	0.935641	0.264374	3.53908	0.00040152	0.00156458
VMO1	13.2866	3.67753	1.03968	3.53718	0.000404426	0.00157495
RP11-46E17.6	12.0135	4.56353	1.29038	3.53658	0.00040535	0.00157742
RP11-467D6.1	50.5282	1.50978	0.427914	3.52823	0.000418352	0.00162364
CTD-2245F17.3	93.8982	1.12848	0.319913	3.52746	0.000419563	0.00162769
ID2-AS1	25.0628	2.24032	0.635203	3.52694	0.000420391	0.00163025
RP11-727A23.11	45.6637	1.69005	0.479702	3.52312	0.000426506	0.00165067
CD72	33.4653	1.92248	0.54625	3.51942	0.000432491	0.00166984
ZNF674	131.083	0.922588	0.262266	3.51776	0.000435202	0.00167864
MRPL53	88.9854	1.1206	0.318959	3.51332	0.000442552	0.00170225
TONSL-AS1	7.19554	6.3261	1.80091	3.51273	0.000443527	0.00170499
WDR72	73.4136	1.23423	0.351464	3.51167	0.000445295	0.00171145
AC016831.6	97.0682	1.11033	0.316523	3.50788	0.000451686	0.00173224
AVIL	49.5769	1.61408	0.460393	3.50589	0.000455092	0.00174323
IGFALS	6.9121	6.26261	1.78969	3.49928	0.000466521	0.00178314
FAM109B	12.3835	5.62785	1.61331	3.48839	0.000485934	0.00185187
CTD-2292P10.4	36.0075	1.83161	0.525239	3.4872	0.000488109	0.00185943
CTD-2021J15.1	43.8127	1.64877	0.474375	3.47567	0.000509581	0.00193553
RP11-452L6.1	24.2028	2.28513	0.658326	3.47112	0.000518289	0.00196514
RP11-814H16.2	19.8747	2.53033	0.729296	3.46955	0.000521339	0.00197594
AC092295.4	39.3064	1.77554	0.511789	3.46929	0.000521831	0.00197742
TSACC	57.087	1.44163	0.416001	3.46546	0.000529331	0.00200271
RPSAP52	15.8095	3.04835	0.880694	3.4613	0.000537574	0.00203231
DNAJC27-AS1	61.8479	1.35257	0.390966	3.45955	0.000541072	0.00204434
RP11-694I15.7	18.5238	2.74119	0.793193	3.45589	0.000548479	0.00207031
COL7A1	165.47	0.862632	0.250218	3.44751	0.00056577	0.00212813
FOXD4	22.5181	2.3465	0.680892	3.44621	0.000568501	0.00213675
RP11-10N23.5	29.2765	1.98797	0.578064	3.43901	0.000583846	0.00218934
FBXO48	132.23	0.89902	0.261538	3.43743	0.000587262	0.00220087
MAP2K4P1	17.3537	2.81849	0.82008	3.43685	0.00058852	0.00220474
DUSP8	21.5051	2.39032	0.696358	3.4326	0.000597828	0.00223443
HIST2H4A	22.5208	2.68018	0.781366	3.43012	0.000603309	0.00225318
AL591893.1	11.976	3.95483	1.15324	3.42931	0.000605119	0.00225867
RP1-92O14.6	37.1213	5.14095	1.49972	3.42795	0.00060816	0.00226825
PDCD1LG2	156.392	0.843878	0.246236	3.42711	0.000610043	0.00227439
C1orf56	144.359	0.854537	0.249477	3.42531	0.000614092	0.00228807
RP11-702B10.1	6.53475	6.18501	1.8057	3.42527	0.000614183	0.00228807
RP11-456P18.2	26.7939	2.10367	0.614267	3.42469	0.000615511	0.00229214
LINC01534	139.364	0.945545	0.276722	3.41695	0.000633267	0.00235374
RP1-228H13.5	180.236	0.808863	0.236921	3.41406	0.000640029	0.00237706
HSF2BP	49.627	1.46676	0.429649	3.41386	0.000640484	0.00237783
RP13-942N8.1	44.8088	1.59928	0.468713	3.41207	0.000644724	0.00239129
CYSRT1	34.5402	1.78836	0.525072	3.40594	0.000659369	0.00244374
CFAP43	48.759	1.58277	0.464843	3.40496	0.000661736	0.00245158
RP11-1007O24.3	39.814	1.65801	0.48754	3.40077	0.000671968	0.00248664
SOX9-AS1	50.9249	1.44206	0.424449	3.3975	0.000680045	0.00251413
JCHAIN	6.48987	6.17627	1.81838	3.39658	0.000682334	0.00252115
RP11-184A2.2	6.35937	6.14353	1.8112	3.39196	0.000693935	0.00255964
C6orf99	88.757	1.08633	0.320356	3.39102	0.00069634	0.00256753
RP11-114H23.2	43.0531	1.57974	0.465872	3.39093	0.000696571	0.00256779
RP11-178H8.7	94.268	1.04656	0.308978	3.38718	0.000706158	0.00259929
CBLN3	41.4228	1.67479	0.495311	3.38128	0.000721486	0.00264868
ABCA10	95.1664	1.10656	0.327279	3.38108	0.000722018	0.00265013
RP11-806H10.4	13.3613	3.34206	0.988848	3.37975	0.000725524	0.00266166
RP11-30K9.6	14.1765	3.13247	0.928207	3.37475	0.000738817	0.00270616
RP11-799D4.4	38.354	1.73215	0.514198	3.36863	0.000755423	0.00276334
ZEB2-AS1	12.3158	3.55927	1.05703	3.36724	0.000759235	0.00277676
RP11-474N24.6	11.513	3.89366	1.15657	3.36657	0.000761105	0.00278255
ROBO4	26.0122	2.09407	0.622865	3.36199	0.000773816	0.0028237
RP11-365F18.1	6.2696	6.12565	1.82208	3.3619	0.000774069	0.00282409
ZNF286B	150.018	0.828404	0.24663	3.3589	0.000782547	0.00285074
PCDHB17P	28.3766	1.9529	0.582797	3.35091	0.000805466	0.00292928
ALMS1-IT1	112.534	0.975914	0.291843	3.34397	0.000825886	0.00299737
RP11-182N22.9	77.1843	1.16956	0.350196	3.33972	0.000838634	0.00304083
RPL31P61	6.11666	6.08704	1.82558	3.3343	0.000855148	0.00309662
LINC01465	38.6215	1.65328	0.49595	3.33357	0.000857386	0.00310299
EFCAB6	42.432	1.58422	0.475585	3.3311	0.000865041	0.00312661
HMGN1P9	6.07178	6.07778	1.82638	3.32778	0.000875418	0.00316059
PVRL3-AS1	15.9432	2.85655	0.859265	3.32441	0.00088607	0.00319607
RP11-455G16.1	18.4597	2.58472	0.777924	3.32259	0.000891854	0.00321276
RP1-28O10.1	40.9328	1.59468	0.480085	3.32166	0.000894835	0.0032229
RP11-326I11.4	10.7428	4.42407	1.33245	3.32026	0.000899343	0.00323854
AC006486.10	179.41	0.808966	0.244085	3.31429	0.000918774	0.00330368
ARIH2OS	28.1463	1.9311	0.582935	3.31272	0.000923919	0.00331964
ARID5A	83.0889	1.09735	0.33127	3.31254	0.000924516	0.00332117
FKBP4P1	11.2479	3.85822	1.16502	3.31171	0.000927277	0.00332988
RPSAP6	19.9022	2.42223	0.732187	3.30821	0.000938945	0.0033674
RP11-54D18.2	18.9364	2.45811	0.743215	3.3074	0.000941658	0.00337588
CDC37L1-AS1	41.9329	1.68794	0.510611	3.30572	0.000947311	0.00339364
CATSPER2P1	75.1464	1.18971	0.359901	3.30567	0.000947493	0.00339367
KCNJ14	45.2801	1.48443	0.450571	3.29455	0.000985808	0.00351922
LINC00936	30.9375	1.82028	0.552568	3.29422	0.000986945	0.00352262
LA16c-380H5.5	28.6014	2.06116	0.62622	3.29144	0.000996773	0.00355183
RP11-73E17.2	73.5745	1.17142	0.357125	3.28013	0.00103759	0.00368442
RP11-274B21.2	66.0775	1.28321	0.391234	3.27989	0.00103848	0.00368622
PRKAR2A-AS1	35.467	1.79657	0.547939	3.27878	0.00104257	0.0036994
RP11-326I11.3	60.2735	1.29817	0.396052	3.27778	0.00104626	0.00371112
RNU1-1	99.3253	1.01212	0.309223	3.2731	0.00106373	0.00376555
RPS20P22	67.0141	1.22268	0.373771	3.27119	0.00107097	0.0037877
CCDC121	97.3245	1.01948	0.311895	3.26868	0.00108052	0.00381871
CTD-2538C1.2	63.6542	1.25559	0.384246	3.26767	0.00108437	0.00383093
RP11-6F2.5	11.2378	3.83156	1.17276	3.26712	0.00108649	0.00383701
RP11-252A24.3	36.3258	1.66464	0.509706	3.26588	0.00109124	0.00385177
CSAG2	138.509	0.881693	0.269999	3.26554	0.00109255	0.0038556
TNFSF8	5.91884	6.03791	1.84954	3.26455	0.00109637	0.00386698
RP11-380D11.2	5.80663	6.01376	1.84291	3.26318	0.0011017	0.00388295
RP11-159F24.3	26.1194	2.02444	0.620959	3.26019	0.00111337	0.00392124
TST	135.164	0.922954	0.283222	3.25877	0.00111898	0.00393814
KB-1460A1.1	48.5788	1.42127	0.436289	3.25764	0.00112342	0.0039509
RP11-379K17.4	18.1584	2.50595	0.770736	3.25138	0.00114848	0.00403172
PA2G4P4	72.8966	1.16529	0.358467	3.25077	0.00115094	0.00403711
SLC6A13	25.9104	2.35667	0.725846	3.24679	0.00116716	0.00409137
RP11-266K4.14	14.3267	2.89158	0.891314	3.24418	0.00117791	0.00412607
CD22	33.6095	1.95945	0.60437	3.24213	0.0011864	0.00415209
CTC-347C20.1	5.76175	6.00398	1.85316	3.23986	0.00119588	0.00418224
RP4-614O4.13	83.5102	1.06025	0.327304	3.23935	0.00119802	0.00418897
CATSPER1	125.617	0.869957	0.268626	3.23854	0.00120142	0.00419709
PIH1D2	65.3596	1.21992	0.377046	3.23546	0.00121448	0.00423812
HEPACAM2	14.6651	2.94901	0.912371	3.23225	0.00122821	0.00428064
SCAMP1-AS1	142.576	0.810001	0.251152	3.22514	0.00125909	0.00437963
DNAH10OS	15.3521	2.762	0.857721	3.22016	0.00128117	0.00444768
ACVR2B-AS1	28.3271	1.97894	0.614808	3.2188	0.00128729	0.0044681
RP11-407N17.4	10.174	4.27876	1.33029	3.21641	0.00129805	0.00450142
ARRDC3-AS1	59.6393	1.2744	0.396232	3.21629	0.0012986	0.00450173
ZNF396	59.4782	1.26957	0.395002	3.21407	0.00130866	0.00453093
NBPF6	36.9985	1.63045	0.507317	3.21387	0.00130957	0.00453328
RP11-57H12.3	12.4253	3.20594	0.99779	3.21304	0.00131338	0.00454567
GSTO2	80.0186	1.12457	0.350042	3.21268	0.00131503	0.00455058
MEFV	5.58637	5.95688	1.85643	3.20878	0.00133299	0.00460615
RP11-220I1.2	10.8399	3.826	1.19241	3.20863	0.0013337	0.00460695
CNBD2	129.252	0.911397	0.284083	3.2082	0.00133568	0.00461298
PPIL6	31.0369	1.85761	0.579919	3.20322	0.00135902	0.0046869
TDGF1P7	9.80675	4.25568	1.33255	3.19363	0.00140496	0.00482819
RP11-290L1.3	11.3574	3.40937	1.06951	3.18779	0.00143366	0.00491639
PCED1B	52.1384	1.37859	0.432648	3.18639	0.00144059	0.00493926
AC108142.1	74.7505	1.11325	0.34943	3.1859	0.00144303	0.00494328
UCHL1-AS1	29.8146	1.81117	0.569043	3.18284	0.00145837	0.00499141
OSCP1	102.4	0.994864	0.312581	3.18274	0.0014589	0.00499181
RP11-446N19.1	61.9229	1.32092	0.415275	3.18082	0.00146857	0.00502099
MRPS17	136.127	0.845711	0.266096	3.17821	0.00148186	0.00506111
RP11-366L20.3	28.8195	1.84749	0.582036	3.17419	0.00150256	0.00512563
RP11-66N24.3	67.866	1.18347	0.372842	3.17418	0.0015026	0.00512563
RP11-564C24.1	14.0267	2.87434	0.907022	3.16899	0.0015297	0.00520984
GGACT	53.1043	1.33413	0.421159	3.16776	0.00153617	0.00522911
ANXA8	12.7289	3.29065	1.04155	3.15939	0.00158102	0.00536391
RAD21-AS1	34.4102	1.66777	0.528295	3.1569	0.00159456	0.00540701
RP11-705O1.8	58.7239	1.23501	0.392061	3.15006	0.00163239	0.00552038
LRRC37A3	112.07	0.906102	0.287876	3.14754	0.0016465	0.00555789
FOXG1-AS1	35.5102	1.61188	0.512311	3.14629	0.00165358	0.00557792
RP11-221N13.3	112.075	0.923001	0.293389	3.14599	0.00165525	0.00558259
ROM1	39.0374	1.60373	0.510586	3.14096	0.00168397	0.00567256
CTD-2410N18.3	46.4333	1.50984	0.481085	3.1384	0.00169872	0.00571729
RP11-426J5.3	37.4006	1.5579	0.496439	3.13814	0.00170021	0.0057213
ARF4-AS1	46.7594	1.40766	0.448692	3.13726	0.00170534	0.0057346
RP11-366L5.1	27.9393	1.85485	0.591281	3.13699	0.0017069	0.00573885
RP11-423C15.3	31.5146	1.76136	0.561906	3.13461	0.00172083	0.00578268
SP2	166.504	0.819215	0.261476	3.13304	0.00173007	0.00581164
RP13-492C18.2	110.047	0.890374	0.284521	3.12938	0.00175176	0.0058744
CTD-3162L10.1	114.665	0.888727	0.284008	3.12923	0.00175263	0.00587631
FBXO32	144.091	0.803437	0.257011	3.12609	0.0017715	0.00593238
BTG2	66.6172	1.15585	0.370493	3.11976	0.00180999	0.00604358
RP11-230C9.2	19.5693	2.23877	0.717872	3.11861	0.00181703	0.00606472
ZNF547	68.3103	1.12694	0.361371	3.11853	0.00181757	0.00606472
RP11-1069G10.1	9.30162	5.2238	1.67556	3.11764	0.00182303	0.0060819
PORCN	91.1013	0.989803	0.31781	3.11445	0.00184289	0.00614285
LINC01607	24.3018	2.06056	0.662499	3.11029	0.00186904	0.00621936
ASB3	133.078	0.824398	0.265145	3.10924	0.00187569	0.00623862
RP11-161H23.10	43.9682	1.44369	0.464366	3.10894	0.00187757	0.00624238
GS1-124K5.2	74.2271	1.11968	0.361054	3.10115	0.00192773	0.00639055
RP4-625H18.2	35.0797	1.59286	0.513712	3.10068	0.00193077	0.00639844
CXCL8	13.3957	2.98645	0.964055	3.0978	0.0019496	0.00645644
RAB11B-AS1	80.5701	1.06305	0.343205	3.09743	0.00195203	0.00646338
RP11-299J3.8	64.7221	1.18139	0.382477	3.08878	0.00200982	0.00663886
CTD-2631K10.1	5.23146	5.86564	1.89999	3.08719	0.00202058	0.00666762
RPL3L	25.1916	1.94531	0.630812	3.08381	0.00204367	0.00673807
NMB	136.776	0.813351	0.263936	3.08162	0.00205878	0.00678098
RP11-440G5.2	5.10096	5.82493	1.8938	3.07578	0.0020995	0.00690456
AC098823.3	5.07852	5.81938	1.89336	3.07357	0.00211515	0.00694542
RP11-473O4.5	20.8498	2.20308	0.717546	3.07029	0.00213849	0.00701318
CTD-2227C6.3	5.05608	5.81382	1.8953	3.06749	0.00215868	0.00707043
WAS	10.3916	3.67823	1.20042	3.06411	0.00218317	0.00713862
HARBI1	126.383	0.855679	0.279798	3.0582	0.00222668	0.00726969
PKMP3	13.4965	2.81199	0.920354	3.05533	0.0022481	0.00733178
RGAG4	65.0552	1.13977	0.373216	3.05392	0.00225873	0.0073621
RP11-890B15.3	122.884	0.837116	0.274387	3.05086	0.00228187	0.00743005
RP11-529G21.2	19.1265	2.21876	0.727425	3.05016	0.00228719	0.00744611
ROCK1P1	61.8825	1.22479	0.401999	3.04676	0.00231326	0.00752468
AP003068.18	37.4552	1.50368	0.494435	3.0412	0.00235638	0.00765468
WASH2P	117.5	0.837024	0.275349	3.03986	0.00236686	0.00768102
ITGB6	35.2849	1.55383	0.512179	3.03375	0.00241532	0.00783174
RP11-576I22.2	23.9171	1.9705	0.650095	3.03109	0.00243673	0.00789325
RP11-758H9.2	81.7041	0.999002	0.33008	3.02655	0.00247364	0.00800078
SNX18P7	55.9803	1.23838	0.409624	3.02321	0.00250107	0.00808412
CTD-2002J20.1	8.90326	4.10581	1.35837	3.0226	0.0025061	0.00809769
ISCA1P4	10.6618	3.33161	1.10456	3.01623	0.00255937	0.00825058
ZSCAN22	158.279	0.810227	0.26883	3.0139	0.0025791	0.00830731
ANKRD34A	100.592	0.915712	0.304038	3.01183	0.00259674	0.00835858
NOG	48.1828	1.30059	0.432285	3.00864	0.00262418	0.00843292
NKIRAS1	112.343	0.847952	0.282065	3.00623	0.0026451	0.0084917
RP11-362L22.1	17.7659	2.32747	0.774335	3.00576	0.00264914	0.00850328
GRPR	39.1785	1.44772	0.48179	3.00488	0.00265688	0.0085267
ITIH6	4.85825	5.75413	1.91601	3.00319	0.00267162	0.00856694
ZNF341-AS1	4.83581	5.7483	1.91429	3.00284	0.00267477	0.00857419
LYG1	19.3738	2.19887	0.733176	2.9991	0.0027078	0.00866794
CTD-2555K7.2	19.5767	2.12256	0.708462	2.99602	0.00273531	0.00874371
ACTA2-AS1	56.73	1.19115	0.397686	2.99521	0.0027426	0.00876558
ATP6AP1L	83.72	0.979107	0.327603	2.9887	0.00280165	0.00893812
UBR5-AS1	81.2975	0.998897	0.334286	2.98815	0.00280673	0.00894992
DICER1-AS1	117.808	0.820312	0.275032	2.98261	0.002858	0.00909845
LINC00476	127.676	0.801316	0.268849	2.98055	0.00287733	0.00915698
NBR2	112.119	0.864018	0.289922	2.98018	0.00288082	0.00916508
RP11-356I2.4	29.6663	1.77401	0.596804	2.97252	0.00295368	0.00936772
RP11-276H7.2	40.9456	1.43127	0.482791	2.96458	0.00303095	0.00958461
XXbac-BPG154L12.4	35.1584	1.63138	0.550631	2.96274	0.00304915	0.00963429
CCDC157	42.4996	1.37982	0.466175	2.95987	0.00307764	0.00971483
BRICD5	82.4689	1.01905	0.344543	2.9577	0.00309943	0.00977727
RP11-359E3.4	86.4248	0.955934	0.323227	2.95747	0.00310179	0.00978225
CTD-2013N24.2	31.2915	1.68066	0.568558	2.95599	0.00311662	0.00982192
RP11-464F9.22	22.5557	1.94311	0.657951	2.95327	0.00314423	0.00990409
RP11-96D1.11	10.2844	3.27736	1.11003	2.9525	0.00315215	0.00992582
RHCE	14.6066	2.51753	0.852768	2.95219	0.00315528	0.00993246
RP13-131K19.6	8.67149	5.09987	1.72784	2.95159	0.00316142	0.00995015
RP11-700A24.1	28.6634	1.67724	0.568934	2.94803	0.00319805	0.0100557
SRD5A3-AS1	23.2179	1.8962	0.643991	2.94446	0.00323523	0.0101594
CTD-2284J15.1	9.45328	3.55633	1.21014	2.93877	0.00329514	0.0103242
CTD-3074O7.5	56.2634	1.25742	0.427939	2.93832	0.00329994	0.0103359
RP11-327J17.7	16.1247	2.32687	0.792139	2.93745	0.00330927	0.0103617
ITGAM	81.26	0.979531	0.333653	2.93578	0.00332714	0.010411
TFP1	19.4645	2.11398	0.721475	2.93007	0.00338883	0.0105785
AC010524.2	36.9432	1.47913	0.504846	2.92986	0.00339113	0.0105839
RP11-474I16.8	14.8415	2.50066	0.856748	2.91878	0.00351404	0.0109219
PCDHB11	52.4047	1.20623	0.413393	2.91787	0.00352436	0.0109452
RP11-707O23.1	17.5732	2.19677	0.75315	2.91678	0.00353665	0.0109711
PMS2P5	100.144	0.874048	0.299673	2.91667	0.0035379	0.0109732
C10orf25	93.7936	0.918663	0.315027	2.91614	0.00354392	0.0109901
RP11-466F5.8	60.2164	1.11964	0.384976	2.90835	0.00363347	0.0112266
RP11-552F3.4	4.52578	5.65497	1.94553	2.90665	0.00365325	0.0112805
FRMD6-AS1	29.9324	1.63664	0.563131	2.90632	0.00365709	0.0112893
DPY19L2P3	30.8185	1.64547	0.566172	2.9063	0.00365727	0.0112893
RP11-80H5.9	42.0717	1.40921	0.485754	2.90107	0.00371894	0.0114469
RP11-996F15.2	52.6767	1.24891	0.430564	2.90062	0.00372421	0.0114613
RP6-109B7.4	26.2752	1.73279	0.597465	2.90024	0.00372873	0.0114716
RP11-723O4.9	13.6288	2.86551	0.991424	2.8903	0.00384874	0.0118109
FAM227A	109.072	0.84466	0.292322	2.88948	0.00385874	0.0118397
ZNF214	61.212	1.10594	0.382763	2.88938	0.00386007	0.0118419
LRRIQ1	57.1238	1.20282	0.417078	2.88391	0.0039277	0.0120304
AC007249.3	23.5137	1.91316	0.663596	2.88303	0.00393874	0.0120585
CTD-2256P15.2	47.1606	1.26618	0.439487	2.88103	0.00396373	0.0121273
RP11-284F21.9	32.2445	1.61742	0.561624	2.8799	0.00397801	0.0121653
HOTAIRM1	44.2462	1.31004	0.457186	2.86545	0.0041642	0.0126688
RP11-420L9.2	4.32796	5.58818	1.96304	2.8467	0.00441746	0.0133514
RPSAP39	4.30552	5.58165	1.96419	2.84171	0.0044873	0.0135456
PAPL	4.30552	5.58165	1.96419	2.84171	0.0044873	0.0135456
RP11-68L18.1	17.9986	2.11379	0.743872	2.8416	0.00448873	0.0135478
UTS2B	14.8241	2.35462	0.828996	2.84033	0.00450666	0.0135998
PCDHGA7	54.0413	1.19751	0.421654	2.84002	0.00451101	0.0136109
RP11-420A23.1	38.7305	1.47091	0.518048	2.83933	0.00452088	0.0136364
RP11-158H5.7	92.5788	0.879622	0.309893	2.83847	0.00453299	0.0136687
AC090945.1	46.2745	1.25372	0.441712	2.83832	0.0045352	0.0136732
GOLT1A	4.28308	5.57508	1.96868	2.83188	0.00462752	0.0139278
RP11-178L8.7	40.4113	1.3361	0.472118	2.83001	0.00465461	0.0140012
RP11-226L15.5	75.3865	1.06886	0.377817	2.82903	0.00466895	0.0140372
CTB-58E17.5	27.9128	1.62664	0.575088	2.8285	0.00467666	0.0140519
OR6C70	17.3103	2.14745	0.759676	2.8268	0.00470154	0.0141221
SH3BP5-AS1	108.476	0.858506	0.304502	2.81938	0.00481164	0.0144171
RP11-2C24.3	13.1205	2.52919	0.897575	2.8178	0.00483539	0.0144793
AGGF1P10	15.8879	2.31855	0.823176	2.8166	0.00485354	0.0145225
CTD-2314G24.2	50.881	1.25042	0.443975	2.81642	0.00485627	0.0145237
SCNN1D	67.8029	1.02711	0.364847	2.81517	0.00487507	0.0145712
RP11-426C22.8	11.77	2.79448	0.993828	2.81183	0.00492602	0.0147099
RP11-555M1.3	7.46804	4.90138	1.74369	2.81093	0.00493987	0.0147489
AC034243.1	9.63601	3.14613	1.11989	2.80933	0.00496441	0.0148177
RP11-33E24.3	9.18398	3.51594	1.25163	2.80909	0.00496825	0.0148268
RP11-303E16.3	10.6998	2.96998	1.05731	2.809	0.00496958	0.0148277
KCNH3	103.9	0.894693	0.319213	2.80281	0.00506596	0.0150744
CTD-3065J16.9	60.6117	1.1426	0.409125	2.79278	0.00522571	0.0154975
STXBP5-AS1	101.66	0.856021	0.307063	2.78777	0.00530728	0.015713
CTC-241N9.1	66.1483	1.06089	0.381103	2.78372	0.00537389	0.0158981
RP11-390F4.3	27.6454	1.62147	0.58419	2.77559	0.00551008	0.0162762
FAM43A	58.2427	1.08055	0.391591	2.75939	0.00579098	0.0170334
SPRY1	109.038	0.814109	0.295252	2.75734	0.00582735	0.01713
RP11-212P7.2	62.7306	1.09305	0.39659	2.75612	0.00584917	0.0171889
IMPDH1P6	15.3416	2.22757	0.808462	2.75532	0.0058635	0.0172258
MTCP1	62.1783	1.0663	0.38709	2.75466	0.00587526	0.0172577
KRT8P9	7.59997	3.86361	1.40349	2.75285	0.00590784	0.0173333
AC097721.1	27.4434	1.60991	0.584906	2.75242	0.00591573	0.017353
ERICH4	4.04037	5.49049	1.99488	2.75229	0.00591795	0.0173558
ZNF837	21.9347	1.80816	0.657672	2.74933	0.00597168	0.0174907
LINC00174	74.8381	0.948721	0.345178	2.7485	0.00598691	0.01753
RP11-90D11.1	7.06232	4.78994	1.74548	2.7442	0.00606588	0.0177425
RP11-115C21.2	73.1213	0.956744	0.348862	2.74247	0.0060979	0.0178254
UQCRBP2	9.43818	3.11126	1.13514	2.74086	0.00612794	0.0178998
MT-TS1	35.2891	1.3875	0.506609	2.73881	0.00616624	0.0180008
CAPS	29.3114	1.54034	0.562689	2.73746	0.00619164	0.0180614
AC007879.1	7.21526	4.8239	1.76329	2.73574	0.00622411	0.0181303
LA16c-313D11.12	20.3269	1.87385	0.68496	2.73571	0.0062246	0.0181303
RP11-56M3.1	21.1072	1.84683	0.675114	2.73559	0.00622689	0.0181328
RP3-496C20.1	19.1371	1.99412	0.729765	2.73255	0.00628468	0.0182915
ACTG1P14	18.2161	2.0059	0.734724	2.73014	0.00633075	0.0184173
COX16	54.5795	1.12977	0.414397	2.72629	0.00640499	0.0186054
RP11-1072C15.6	18.9132	1.93772	0.711226	2.72447	0.00644043	0.0186972
KLRD1	13.5932	2.36482	0.868256	2.72364	0.00645659	0.0187385
ACHE	42.0971	1.38321	0.508025	2.72271	0.0064749	0.0187832
IL23A	38.8488	1.40381	0.51561	2.72263	0.00647654	0.0187852
RP1-80N2.3	33.7687	1.41785	0.520946	2.72167	0.00649522	0.0188309
RP11-560J1.2	17.2046	2.11019	0.775586	2.72077	0.00651306	0.0188714
LPP-AS2	51.895	1.13059	0.415993	2.71782	0.00657145	0.0190263
RP11-661A12.12	19.2539	1.96243	0.722852	2.71484	0.0066308	0.019173
RP11-166P13.3	34.4144	1.40703	0.518586	2.7132	0.00666372	0.0192533
PXT1	11.1541	2.70214	0.996386	2.71194	0.00668909	0.019318
CTC-471J1.11	62.6144	1.1272	0.41572	2.71145	0.006699	0.0193437
NBPF4	25.6739	1.78935	0.66137	2.70552	0.0068197	0.0196513
RP11-171I2.2	72.0099	0.954555	0.353544	2.69996	0.00693475	0.0199473
RP11-80H5.7	55.8916	1.1175	0.41427	2.69751	0.00698602	0.0200829
CTC-332L22.1	7.40214	3.82112	1.41845	2.69387	0.00706273	0.0202644
TNXB	42.5573	1.23388	0.458382	2.69183	0.00710621	0.0203681
RP1-179N16.6	24.279	1.67222	0.621633	2.69005	0.00714423	0.0204619
HMGN3-AS1	66.7649	0.991287	0.368849	2.68752	0.00719856	0.0205963
NKPD1	6.73992	4.74837	1.76798	2.68576	0.00723643	0.0206833
MIR7161	36.0236	1.41884	0.52834	2.68547	0.00724288	0.0206956
NLGN3	13.3033	2.3593	0.87901	2.68405	0.00727371	0.0207684
AC098820.3	78.6765	0.962464	0.358731	2.68297	0.0072972	0.0208294
RP1-313L4.3	35.4557	1.42011	0.530006	2.67942	0.00737497	0.0210297
RP1-45I4.3	7.74699	3.85021	1.43714	2.67908	0.0073824	0.0210478
RP11-186B7.7	9.09334	3.07989	1.15005	2.67805	0.00740521	0.0211098
AC004951.6	52.5149	1.26192	0.471227	2.67795	0.00740745	0.021113
MAN1B1-AS1	30.5781	1.52035	0.568242	2.67553	0.00746119	0.0212505
C1orf54	43.9125	1.21192	0.45306	2.67496	0.00747374	0.0212801
RP11-435J9.2	13.7809	2.3736	0.88736	2.6749	0.00747525	0.0212813
HMGN2P28	14.0859	2.25152	0.841917	2.67428	0.00748899	0.0213141
ZNRF2P2	41.0617	1.24518	0.465915	2.67254	0.00752784	0.021409
RP11-467H10.1	17.9451	1.9642	0.735167	2.67177	0.00754515	0.0214551
RP11-763B22.3	13.5034	2.35495	0.881707	2.6709	0.00756477	0.0215046
C22orf24	14.2206	2.26539	0.848521	2.66981	0.00758948	0.0215654
ABCD1	93.6288	0.858254	0.321516	2.6694	0.00759873	0.0215885
TSC22D1-AS1	31.1327	1.46951	0.550683	2.66852	0.00761852	0.0216384
NEK2P4	38.694	1.31842	0.494114	2.66824	0.00762494	0.0216535
RP4-549L20.3	24.105	1.70082	0.637961	2.66602	0.00767546	0.0217874
CCNT2-AS1	44.6326	1.29934	0.487483	2.66541	0.00768941	0.0218211
RP1-34B20.4	6.58698	4.71101	1.7675	2.66536	0.0076907	0.0218211
CTD-2588C8.8	21.6183	1.80321	0.677217	2.66267	0.00775224	0.0219764
RP11-680A11.5	66.7452	0.978053	0.367372	2.6623	0.00776098	0.0219979
BZRAP1-AS1	25.4747	1.61039	0.60525	2.6607	0.00779773	0.0220892
ACAP1	21.3086	1.89704	0.713401	2.65915	0.00783373	0.0221815
CTD-3030D20.1	6.67675	4.72891	1.78139	2.65461	0.00793991	0.0224435
RP11-390P2.4	45.779	1.1694	0.441562	2.64833	0.00808904	0.0228212
RP11-439L18.1	12.3599	2.41095	0.910504	2.64793	0.00809874	0.0228386
CTD-3035D6.2	93.4396	0.873893	0.33008	2.64752	0.00810844	0.022856
RP11-422P24.12	48.9361	1.14756	0.433772	2.64553	0.00815621	0.0229706
HYAL3	72.9455	0.9239	0.349519	2.64335	0.00820903	0.0231026
CTD-2203K17.1	54.183	1.08581	0.410819	2.64305	0.00821641	0.02312
RP11-658F2.8	50.4625	1.14071	0.431687	2.64245	0.00823075	0.0231537
RP11-660L16.2	75.7862	0.914887	0.346271	2.64212	0.008239	0.0231702
GTF2IRD2	23.3681	1.67621	0.634586	2.64142	0.00825603	0.0232113
MBNL1-AS1	61.208	1.02098	0.3868	2.63956	0.00830149	0.0233223
AC061992.2	7.22261	3.78852	1.43816	2.63428	0.0084315	0.0236464
RP11-78C3.1	7.23268	3.82925	1.45466	2.6324	0.00847841	0.023754
RP11-775C24.5	14.357	2.30359	0.876314	2.62872	0.00857067	0.0239952
RNF217-AS1	23.9465	1.64726	0.627408	2.6255	0.00865219	0.0241955
RP11-295M18.6	4.14843	5.53355	2.1087	2.62415	0.00868663	0.0242813
U47924.31	28.1926	1.62697	0.620198	2.62331	0.00870798	0.0243305
HEXA-AS1	32.1201	1.43157	0.545992	2.62197	0.00874243	0.0244197
RP11-504P24.9	24.7415	1.61196	0.61488	2.62158	0.00875233	0.0244438
NUS1P1	23.74	1.66563	0.63621	2.61805	0.0088434	0.0246591
RP11-667F14.1	9.16889	3.07111	1.17314	2.61785	0.00884862	0.0246664
CH17-260O16.1	55.041	1.13425	0.433676	2.61543	0.00891156	0.0248135
FLJ21408	34.5509	1.33997	0.512356	2.6153	0.0089148	0.024819
RP4-761J14.10	10.5318	2.65003	1.01332	2.6152	0.00891746	0.0248229
UBE2CP2	11.3694	2.50533	0.959008	2.61241	0.00899057	0.025012
RP4-536B24.4	18.3458	1.9143	0.734967	2.6046	0.00919803	0.025516
RBKS	44.3095	1.30961	0.503203	2.60254	0.00925358	0.0256592
CCDC17	61.4785	1.04621	0.402362	2.60016	0.00931792	0.0258154
AC091633.3	11.4426	2.53952	0.976834	2.59975	0.00932924	0.0258394
MTRF1LP2	7.00235	3.73968	1.43927	2.59831	0.00936844	0.0259369
RP11-463O12.3	7.00235	3.73968	1.43927	2.59831	0.00936844	0.0259369
RP11-1277A3.1	59.2824	1.00052	0.385557	2.59499	0.00945927	0.0261511
FAM174B	62.5027	0.993017	0.382894	2.59345	0.00950183	0.0262388
RPS11P6	33.5132	1.34268	0.518006	2.59202	0.00954136	0.0263143
CTD-3220F14.3	66.5565	0.954624	0.368688	2.58924	0.00961873	0.0264826
DFNB59	43.9129	1.19893	0.463317	2.58771	0.00966169	0.0265933
AC016999.2	6.28933	4.61513	1.78352	2.58765	0.00966327	0.0265938
RIBC1	20.2916	1.75665	0.679075	2.58683	0.00968624	0.0266533
RP11-419K12.1	7.8624	3.26518	1.26244	2.58639	0.00969858	0.0266759
RP11-266K4.13	7.83995	3.26128	1.26326	2.58165	0.009833	0.0269997
AC025335.1	39.1118	1.28265	0.496956	2.58101	0.00985132	0.0270309
RP11-643G16.3	6.87185	3.70645	1.43959	2.57465	0.0100342	0.0274891
AC026471.6	6.87185	3.70645	1.43959	2.57465	0.0100342	0.0274891
RP11-325N19.3	28.6227	1.46255	0.568417	2.57302	0.0100816	0.027612
NR4A3	55.8856	1.06975	0.415886	2.57221	0.0101052	0.0276689
ETV7	6.80453	3.69342	1.44024	2.56445	0.0103339	0.0282074
RP11-319G6.1	71.9388	0.912747	0.356554	2.55991	0.01047	0.0285388
NFATC2	15.762	2.0046	0.784158	2.55638	0.0105768	0.0288099
LEAP2	33.5393	1.36233	0.533234	2.55484	0.0106237	0.0289172
RP4-635E18.7	11.1042	2.46552	0.965644	2.55323	0.0106728	0.0290305
RP1-151F17.1	26.7799	1.48957	0.583441	2.55308	0.0106776	0.0290395
DNAJC3-AS1	70.6492	0.918284	0.359906	2.55146	0.0107273	0.0291543
PROCA1	51.4453	1.08708	0.426421	2.5493	0.0107938	0.0293104
RP11-253M7.1	18.6627	1.88171	0.738511	2.54798	0.0108349	0.0294136
RP11-65N13.8	18.2648	1.86145	0.731198	2.54575	0.0109043	0.0295898
RP11-983P16.4	66.5445	0.949214	0.372937	2.54524	0.0109202	0.0296286
RP1-283E3.8	57.4199	1.02401	0.402912	2.54153	0.0110369	0.0299119
SP8	37.1104	1.26357	0.497247	2.54114	0.0110493	0.0299413
RP11-497D6.5	8.51816	2.97683	1.17188	2.54023	0.0110781	0.0299985
ZBTB45	62.2985	0.952297	0.375767	2.53428	0.011268	0.0304745
C3orf20	20.9327	1.7606	0.69482	2.5339	0.0112801	0.0305029
RP11-10C24.3	78.5161	0.853179	0.336917	2.53231	0.0113313	0.0306244
B4GALT1-AS1	25.1409	1.54721	0.61132	2.53093	0.0113762	0.0307243
DARS-AS1	41.3214	1.17259	0.463446	2.53015	0.0114014	0.0307709
RP11-247A12.2	8.74849	3.0501	1.20603	2.52904	0.0114375	0.0308641
MIOX	6.02418	4.55012	1.8005	2.52714	0.0114997	0.0310029
RSF1-IT1	24.138	1.55494	0.616354	2.52281	0.0116422	0.0313556
RP11-287D1.2	9.8796	2.89253	1.14824	2.51909	0.0117657	0.0316573
RP11-235E17.6	24.9746	1.59478	0.633314	2.51815	0.0117973	0.0317337
CTD-2376I4.2	25.9547	1.49523	0.595432	2.51116	0.0120334	0.0322702
MST1L	23.6576	1.583	0.630775	2.50961	0.0120866	0.032386
RP11-334C17.6	6.83934	3.65908	1.45975	2.50665	0.0121881	0.0326213
IMPDH1P10	50.2693	1.06748	0.426141	2.50499	0.0122457	0.0327625
SNAP23P	5.89368	4.51262	1.80553	2.49933	0.0124428	0.0332396
RP4-541C22.5	9.24356	2.72901	1.0923	2.4984	0.0124756	0.0333133
AOC2	33.6551	1.38697	0.555207	2.49812	0.0124853	0.0333257
RP11-625H11.2	63.8308	0.953758	0.382068	2.49631	0.0125494	0.0334829
PCDHGB5	32.2227	1.32462	0.530758	2.49571	0.0125704	0.0335296
RP11-200A1.1	15.1534	2.03046	0.814593	2.49261	0.0126808	0.0337686
PAXBP1-AS1	36.1511	1.23688	0.497171	2.48784	0.0128522	0.0341688
FAM71E1	14.2361	2.09683	0.843232	2.48665	0.0128951	0.03425
AP000432.1	12.4409	2.50011	1.0067	2.48347	0.0130109	0.034548
KB-1507C5.3	5.74666	4.51027	1.8172	2.48199	0.0130653	0.0346592
LL22NC03-86G7.1	73.6119	0.884726	0.356515	2.4816	0.0130795	0.0346922
BAALC-AS1	87.7021	0.813782	0.328549	2.4769	0.0132529	0.0351138
MIR762HG	79.1301	0.837947	0.338314	2.47683	0.0132555	0.0351158
CTC-398G3.1	5.78147	4.48737	1.81244	2.47587	0.0132913	0.0351939
NDUFV2-AS1	48.4214	1.09222	0.441174	2.47572	0.0132969	0.0352014
RP11-274B21.3	66.8944	0.940568	0.380079	2.47466	0.0133362	0.0352959
LA16c-325D7.2	11.6419	2.32428	0.940036	2.47255	0.0134154	0.0354669
BDNF-AS	28.8178	1.41082	0.57147	2.46876	0.0135581	0.0358051
RP1-228P16.1	38.89	1.25296	0.508149	2.46573	0.0136734	0.0360558
RP11-1334A24.5	76.1114	0.845758	0.343347	2.46327	0.0137675	0.0362793
TCEANC	41.2056	1.15318	0.468683	2.46047	0.0138755	0.0365042
AC079807.2	30.9469	1.37918	0.560804	2.45929	0.0139213	0.0366148
RP11-351I24.1	30.6345	1.37115	0.557675	2.45869	0.0139447	0.0366615
AC064850.4	67.3859	0.92065	0.374546	2.45804	0.0139696	0.036717
PAN3-AS1	56.5268	0.985582	0.400988	2.45788	0.0139759	0.0367286
TULP2	7.27485	3.17603	1.29277	2.45676	0.0140195	0.0368381
AC087294.2	60.9755	0.932429	0.379575	2.45651	0.0140294	0.0368542
RP11-290F5.1	8.40595	2.95938	1.20587	2.45415	0.0141219	0.0370722
RTCA-AS1	27.5236	1.47628	0.603391	2.44664	0.0144196	0.0377668
RP11-521I2.3	28.2802	1.43315	0.586166	2.44496	0.0144867	0.037917
CPEB2-AS1	16.7027	1.85961	0.761598	2.44172	0.0146174	0.0382385
RP11-87C12.5	30.7555	1.35198	0.55401	2.44035	0.014673	0.0383685
bP-2171C21.6	51.4312	1.03222	0.423307	2.43848	0.0147494	0.0385525
RP5-1159O4.2	6.40888	3.59598	1.47599	2.43632	0.0148376	0.0387517
PCDHGA12	28.0178	1.37985	0.566571	2.43544	0.0148738	0.0388255
RN7SL67P	9.01092	2.71109	1.11333	2.43512	0.0148867	0.0388538
CTD-2248H3.1	14.0786	2.13313	0.876303	2.43424	0.0149231	0.0389332
DLX2-AS1	17.1643	1.84977	0.760447	2.43248	0.0149958	0.0391019
RP11-489E7.4	5.56121	4.42719	1.82099	2.4312	0.0150488	0.0392189
RP11-22N19.2	30.5091	1.31857	0.542784	2.42927	0.0151293	0.0394075
RP11-59C5.3	12.2752	2.23766	0.921227	2.429	0.0151403	0.0394258
CLDN6	12.2752	2.23766	0.921227	2.429	0.0151403	0.0394258
RP11-182L21.6	46.4592	1.06289	0.437608	2.42886	0.0151465	0.0394366
TCAP	20.8563	1.67897	0.691289	2.42875	0.0151509	0.0394427
RP4-751H13.5	5.50395	4.44533	1.83052	2.42846	0.0151631	0.0394638
BIK	57.7116	0.947996	0.390461	2.42789	0.015187	0.0395207
RP11-552M11.8	26.1214	1.42605	0.587495	2.42735	0.0152098	0.0395588
USP46-AS1	65.3228	0.908302	0.374209	2.42726	0.0152134	0.0395631
RP4-777O23.2	5.71415	4.4708	1.84212	2.42698	0.0152249	0.0395824
AC003991.3	13.105	2.10847	0.868852	2.42673	0.0152354	0.0396044
ADAM8	42.5939	1.17708	0.487219	2.41592	0.0156956	0.040659
BEST1	15.1868	1.939	0.802895	2.41501	0.0157347	0.0407494
ACTN1-AS1	28.7917	1.3905	0.576517	2.4119	0.0158696	0.0410658
ZFP2	32.2997	1.2674	0.525636	2.41118	0.0159012	0.0411367
LINC00867	11.4747	2.2854	0.947856	2.41113	0.0159034	0.0411369
RP5-1024G6.5	19.9766	1.64434	0.682186	2.4104	0.0159352	0.0412028
RP11-91G21.1	79.9168	0.839397	0.348855	2.40615	0.0161218	0.0416075
HSP90B2P	48.7526	1.0341	0.42991	2.4054	0.0161548	0.0416872
RP11-120E11.2	26.5999	1.50371	0.626111	2.40167	0.0163206	0.0420649
MADCAM1	22.4816	1.56065	0.649915	2.40131	0.0163365	0.0420967
C10orf111	7.05458	3.12577	1.30219	2.40039	0.0163777	0.0421783
RFTN2	49.8787	1.0261	0.427904	2.39796	0.0164867	0.042414
TNNC1	10.8189	2.38236	0.994016	2.3967	0.0165434	0.0425205
AP000695.6	24.8831	1.45715	0.608177	2.39593	0.0165781	0.0425871
ART4	5.49389	4.41048	1.84185	2.39459	0.0166392	0.0427213
CTD-2007H13.3	30.5237	1.30261	0.544275	2.39329	0.016698	0.0428497
AC009133.12	36.4831	1.1968	0.500442	2.39149	0.0167801	0.0430434
RP11-727F15.12	24.6294	1.48338	0.620407	2.39098	0.0168037	0.0430868
RP11-269F19.2	9.26831	2.68223	1.12443	2.38541	0.0170599	0.0436745
ARHGEF33	12.8701	2.12204	0.889761	2.38495	0.0170813	0.0437121
NCBP2-AS1	6.37637	3.54604	1.487	2.38469	0.0170933	0.0437254
FSCN2	6.37637	3.54604	1.487	2.38469	0.0170933	0.0437254
SH2D6	30.1381	1.4656	0.614989	2.38314	0.0171658	0.0438877
RP11-297A16.2	13.1558	2.1345	0.895701	2.38305	0.0171699	0.0438923
RP11-236F9.2	5.43663	4.42972	1.85932	2.38244	0.0171985	0.0439539
IL12B	8.75815	2.63877	1.10762	2.38238	0.0172011	0.0439548
AC012506.4	9.69144	2.51323	1.05513	2.38192	0.0172229	0.0440046
PCDHB12	14.3905	1.95022	0.818979	2.38128	0.0172527	0.0440693
RP11-274J7.2	8.07994	2.83191	1.19081	2.37814	0.0174002	0.0443934
IFITM10	6.09885	3.52025	1.48063	2.37754	0.0174284	0.0444537
AC006116.13	5.3959	4.41048	1.8556	2.37685	0.0174612	0.0445257
RNF148	10.4617	2.36714	0.997557	2.37294	0.0176472	0.0449646
PCDHA11	68.2359	0.848174	0.358383	2.36667	0.0179488	0.0456431
RP4-694B14.8	16.9999	1.75392	0.742023	2.3637	0.0180933	0.0459481
RP11-708J19.1	54.2298	0.950467	0.402447	2.36172	0.0181905	0.046143
INCA1	19.8699	1.68335	0.713796	2.35831	0.0183583	0.0465079
RP11-848P1.5	37.6491	1.14473	0.485852	2.35612	0.018467	0.0467344
CTD-2007H13.1	6.96482	3.10863	1.3219	2.35164	0.018691	0.047226
RP11-162G10.5	8.03506	2.82368	1.20075	2.3516	0.0186929	0.047226
MEIG1	19.6871	1.76057	0.749171	2.35003	0.018772	0.0474013
RP11-399E6.1	7.34448	3.11898	1.32757	2.34939	0.0188043	0.0474519
GBP5	7.34448	3.11898	1.32757	2.34939	0.0188043	0.0474519
LINC01204	7.34448	3.11898	1.32757	2.34939	0.0188043	0.0474519
RP11-359E10.1	49.3855	0.994554	0.423571	2.34802	0.0188735	0.0476119
RP4-791C19.1	8.04282	2.91465	1.24136	2.34794	0.0188775	0.0476119
HOXB-AS3	30.2013	1.2875	0.548371	2.34786	0.0188816	0.0476161
RP11-961A15.3	17.5824	1.70625	0.726969	2.34707	0.0189217	0.0476801
HIF1A-AS1	14.8608	1.87041	0.798093	2.3436	0.0190988	0.0481013
HNRNPA1P1	5.25118	4.34128	1.85543	2.33978	0.0192953	0.0485333
GTF2IRD1P1	13.6115	2.07799	0.889839	2.33524	0.0195311	0.0490374
RP11-342I1.2	6.01915	3.54659	1.51894	2.33491	0.0195481	0.0490611
RP11-588G21.2	6.36992	3.64177	1.56017	2.33421	0.0195847	0.0491403
SPTBN5	24.8918	1.42782	0.611761	2.33395	0.0195984	0.0491619
RP11-352D3.2	8.01262	2.8194	1.20842	2.33314	0.0196409	0.0492495
CAP2P1	5.98665	3.49536	1.49886	2.33201	0.0196999	0.0493719
DNAH6	32.8231	1.24818	0.535353	2.33152	0.0197261	0.049399
CTC-559E9.5	37.5405	1.15583	0.495932	2.33061	0.0197738	0.0495058
RP11-511H23.2	24.4934	1.43494	0.615943	2.32967	0.0198236	0.0496051
LCMT1-AS1	19.9629	1.60275	0.688037	2.32946	0.0198349	0.0496268
GLT8D2	18.5702	1.75654	0.754097	2.32933	0.0198413	0.0496366

## Sheet: down_genes_in_shSFTA1P-1
gene	baseMean	log2FoldChange	lfcSE	stat	pvalue	padj
APOE	1317.01	-4.19457	0.127071	-33.0096	5.90889e-239	1.14709e-234
INSIG1	4456.83	-2.06818	0.0722764	-28.6148	4.39501e-180	2.84401e-176
MCAM	957.95	-3.476	0.130659	-26.6037	6.15252e-156	2.98597e-152
SQLE	4803.42	-1.93164	0.0734067	-26.3142	1.31759e-152	5.11568e-149
HDGF	6059.33	-2.09701	0.0799569	-26.2267	1.31785e-151	3.65477e-148
TPM2	3204.2	-2.21323	0.084828	-26.0908	4.63145e-150	1.12388e-146
HIST1H2BH	2793.65	-2.17272	0.0845782	-25.6889	1.55642e-145	3.3572e-142
HMMR	5222.73	-1.7948	0.0705337	-25.4459	7.82777e-143	1.51961e-139
SMARCA1	2137.01	-2.58508	0.105645	-24.4696	3.11218e-132	5.49243e-129
IDI1	3233.35	-1.80455	0.080566	-22.3984	4.07661e-111	5.27595e-108
CALU	5225.21	-1.51434	0.0696035	-21.7567	5.96738e-105	7.24029e-102
HIST1H3F	4334.47	-1.73752	0.0808163	-21.4996	1.57106e-102	1.79406e-99
PAF1	4641.91	-1.47898	0.0688942	-21.4675	3.13732e-102	3.3836e-99
ZNF367	2373.63	-1.76617	0.0823644	-21.4434	5.26196e-102	5.37634e-99
LGALS1	9313.85	-1.67552	0.0781496	-21.4399	5.67114e-102	5.50469e-99
HDAC1	1988.14	-1.89807	0.0885391	-21.4376	5.95669e-102	5.50653e-99
HMGB2	4126.02	-1.55694	0.0729976	-21.3287	6.15521e-101	5.43141e-98
HMGCS1	3548.54	-1.62386	0.0763952	-21.2561	2.89542e-100	2.44386e-97
KRT8	17507.9	-1.44585	0.0690339	-20.944	2.12629e-97	1.6511e-94
FDPS	5760.91	-1.34088	0.0647454	-20.7101	2.81073e-95	2.09865e-92
MAPK6	5232.97	-1.42052	0.0700078	-20.2908	1.54979e-91	1.1143e-88
EZR	11203.3	-1.37512	0.0678435	-20.269	2.41396e-91	1.67365e-88
HIST1H3G	5082.12	-1.7286	0.0857737	-20.1531	2.52925e-90	1.69311e-87
ZWINT	3634.52	-1.77132	0.0896796	-19.7517	7.76297e-87	4.70946e-84
FDFT1	5247.37	-1.33559	0.0682202	-19.5776	2.4025e-85	1.37176e-82
SFTA1P	405.623	-4.45357	0.229966	-19.3662	1.48753e-83	8.25072e-81
JADE2	4637.71	-1.47061	0.0760517	-19.337	2.62407e-83	1.41503e-80
CALR	12098.6	-1.46094	0.0758139	-19.27	9.59249e-83	5.03294e-80
TOP2A	11931.4	-1.36347	0.0722822	-18.8632	2.28858e-79	1.1107e-76
MSN	17929.6	-1.08611	0.0579236	-18.7508	1.90644e-78	8.81184e-76
BIRC5	2826.45	-1.65605	0.0887296	-18.6641	9.70644e-78	4.38212e-75
RANBP1	4185.67	-1.4299	0.0768894	-18.5969	3.40543e-77	1.50249e-74
HIST1H2BF	870.832	-2.29909	0.123936	-18.5507	8.05717e-77	3.47586e-74
HIST1H2AI	2439.26	-1.72082	0.0927898	-18.5453	8.89323e-77	3.75314e-74
SPAG5	2737.34	-1.46228	0.0788799	-18.538	1.01896e-76	4.20875e-74
CBX1	4438.86	-1.40452	0.0758251	-18.5232	1.34209e-76	5.42792e-74
OIP5-AS1	3386.52	-1.35598	0.073616	-18.4197	9.13913e-76	3.62077e-73
TUBB2B	1458.18	-1.80111	0.0993697	-18.1253	2.01098e-73	7.80782e-71
PLAU	15130.5	-1.20018	0.0662852	-18.1063	2.84002e-73	1.08104e-70
RHNO1	1922.05	-1.5811	0.087375	-18.0956	3.45273e-73	1.289e-70
FTH1	6045.23	-1.17928	0.0651882	-18.0904	3.79584e-73	1.39035e-70
SCD	43508.1	-1.33927	0.0745369	-17.9679	3.47318e-72	1.24861e-69
MSMO1	1754.94	-1.71952	0.0958053	-17.948	4.972e-72	1.75493e-69
DARS2	3390.55	-1.36612	0.0763813	-17.8855	1.52899e-71	5.3004e-69
ANXA6	4512.71	-1.25706	0.0703801	-17.8611	2.36978e-71	8.07096e-69
RPL7L1	6078.82	-1.29399	0.0725064	-17.8466	3.07137e-71	1.02801e-68
HIST1H1B	11228.7	-1.3421	0.0758105	-17.7033	3.95465e-70	1.30121e-67
ANLN	14514	-1.13823	0.064346	-17.6891	5.08464e-70	1.64513e-67
KPNB1	23304.6	-1.03994	0.0590351	-17.6157	1.86766e-69	5.94375e-67
HIST1H2AJ	977.306	-2.04696	0.116258	-17.6071	2.17393e-69	6.80684e-67
MYH9	11759.1	-1.23296	0.0728236	-16.9308	2.66621e-64	7.96294e-62
CREBL2	1665.83	-1.65362	0.0981046	-16.8557	9.53357e-64	2.80417e-61
FSTL1	2119.86	-1.44683	0.0869495	-16.6399	3.58219e-62	1.03793e-59
C12orf75	1126.02	-1.74944	0.105241	-16.6232	4.73402e-62	1.35149e-59
KRT18	23129.5	-0.948895	0.0573157	-16.5556	1.45908e-61	4.1051e-59
CTB-50L17.10	1875.81	-1.63404	0.0995285	-16.4178	1.42566e-60	3.89807e-58
SUPT16H	5778.04	-1.18436	0.0723057	-16.3798	2.6646e-60	7.18444e-58
CTGF	3058.75	-1.32219	0.080761	-16.3717	3.04674e-60	8.10223e-58
HIST1H1C	11837.1	-1.18216	0.07252	-16.3011	9.68689e-60	2.54124e-57
ANP32E	4018.3	-1.31361	0.080617	-16.2944	1.08172e-59	2.79992e-57
USP5	4205.64	-1.26937	0.0781389	-16.2451	2.42117e-59	6.10418e-57
AXL	69919.5	-1.07923	0.0665714	-16.2116	4.1741e-59	1.02572e-56
CDK1	5934.84	-1.0865	0.0673324	-16.1364	1.41484e-58	3.43328e-56
LAS1L	1908.18	-1.49794	0.0930933	-16.0908	2.9608e-58	7.09605e-56
HIST1H2BI	1559.35	-1.77458	0.110385	-16.0763	3.74223e-58	8.75275e-56
HIST1H2BD	4365.81	-1.38269	0.0870978	-15.8751	9.42365e-57	2.12722e-54
KIF20A	3230.94	-1.30913	0.08269	-15.8318	1.8766e-56	4.13982e-54
COMMD8	969.509	-1.7992	0.113718	-15.8215	2.21161e-56	4.82405e-54
FADS1	4916.42	-1.04423	0.0664211	-15.7213	1.08015e-55	2.32989e-53
HIST1H2AC	3680.31	-1.18048	0.0756405	-15.6064	6.58551e-55	1.38961e-52
HIST1H4D	974.767	-1.78412	0.115379	-15.4631	6.15733e-54	1.28529e-51
LRRC20	1819.59	-1.4231	0.0921428	-15.4445	8.219e-54	1.67953e-51
ADD3	1085.8	-1.79291	0.116245	-15.4236	1.13668e-53	2.29859e-51
PLCB4	5440.66	-1.15592	0.0753935	-15.3319	4.68443e-53	9.27947e-51
CKB	2213.79	-1.27285	0.0830445	-15.3273	5.02757e-53	9.85861e-51
HMG20B	1081.18	-1.68481	0.110215	-15.2866	9.38752e-53	1.8224e-50
SERPINB6	2416.53	-1.29177	0.0848686	-15.2208	2.57419e-52	4.94779e-50
TACC3	3648.99	-1.44034	0.0948287	-15.1889	4.19037e-52	7.89782e-50
MCM7	10543.2	-1.03551	0.0682663	-15.1687	5.70357e-52	1.06465e-49
PCNA	3436.52	-1.15027	0.0760629	-15.1226	1.14847e-51	2.12337e-49
GNL1	2354.25	-1.2505	0.0829246	-15.08	2.19295e-51	3.97866e-49
NCAPD2	10163.8	-1.03303	0.068562	-15.0671	2.66756e-51	4.75095e-49
EEF1A2	2003.89	-1.30042	0.0865837	-15.0193	5.49014e-51	9.68911e-49
MT2A	3630.93	-1.12811	0.0758314	-14.8766	4.67968e-50	7.8316e-48
PDHB	1558.77	-1.39336	0.0947679	-14.7028	6.18401e-49	1.01737e-46
TANC1	1833.22	-1.3926	0.0948187	-14.687	7.81395e-49	1.2641e-46
TUBB6	21143.9	-0.91028	0.0620632	-14.667	1.04897e-48	1.66915e-46
HIST1H2BO	3061.65	-1.23634	0.0844163	-14.6457	1.4343e-48	2.24549e-46
CLIC1	13185.1	-0.904392	0.0620284	-14.5803	3.74836e-48	5.77516e-46
BUB1	7007.04	-1.05604	0.0726399	-14.538	6.96375e-48	1.05615e-45
HYOU1	8549.29	-0.925568	0.0636909	-14.5322	7.57672e-48	1.14021e-45
CFAP36	851.833	-1.74291	0.120095	-14.5127	1.00654e-47	1.4803e-45
GTF2F2	840.56	-1.88209	0.130176	-14.4581	2.22987e-47	3.25477e-45
PDP1	5770.16	-0.937607	0.0650333	-14.4173	4.02527e-47	5.83153e-45
NDC80	3272.19	-1.31712	0.0915696	-14.3839	6.53436e-47	9.32732e-45
HIST1H2AL	2143.54	-1.38376	0.0962144	-14.382	6.71063e-47	9.50901e-45
CENPB	1152.39	-1.59285	0.111236	-14.3195	1.65236e-46	2.32443e-44
MCM6	3591.17	-1.37868	0.0963782	-14.3048	2.04112e-46	2.83031e-44
LSS	2021.08	-1.43467	0.100442	-14.2836	2.76723e-46	3.80995e-44
TGFBR1	1164.61	-1.50523	0.105447	-14.2748	3.14342e-46	4.29741e-44
HN1L	1701.51	-1.40848	0.0990565	-14.219	6.98411e-46	9.41545e-44
ACAT2	2317.17	-1.28499	0.0905106	-14.1972	9.53871e-46	1.27707e-43
MDK	868.388	-1.66562	0.117624	-14.1605	1.60879e-45	2.13914e-43
SLC20A1	4823.66	-1.06552	0.0754546	-14.1214	2.80505e-45	3.70439e-43
FOPNL	1123.51	-1.51314	0.107254	-14.108	3.39159e-45	4.44871e-43
HIST1H4E	5519.17	-0.959924	0.0682004	-14.075	5.40731e-45	6.99815e-43
PIR	882.883	-1.61877	0.115099	-14.0641	6.30841e-45	8.11027e-43
HIST1H1D	682.35	-1.8604	0.133097	-13.9777	2.13204e-44	2.70518e-42
HIST1H2BC	2318.93	-1.18307	0.0846945	-13.9687	2.42002e-44	3.05063e-42
MRFAP1	9940.58	-0.929768	0.0668595	-13.9063	5.80033e-44	7.26463e-42
PTX3	1630.48	-1.30635	0.0947141	-13.7926	2.82466e-43	3.51507e-41
HIST1H4H	4150.78	-1.09675	0.0795359	-13.7893	2.95556e-43	3.65454e-41
MATN2	392.174	-2.34035	0.170231	-13.7481	5.22851e-43	6.42412e-41
HIST1H2BJ	5180.41	-1.1187	0.0813886	-13.7452	5.44405e-43	6.64688e-41
TNNT1	667.345	-1.78892	0.130214	-13.7383	5.98794e-43	7.26525e-41
MVD	1478.37	-1.28536	0.0936954	-13.7185	7.86919e-43	9.42992e-41
PPP1R9B	2002.15	-1.2498	0.0915638	-13.6495	2.03364e-42	2.37826e-40
SCP2	802.015	-1.65612	0.121637	-13.6153	3.24887e-42	3.75419e-40
PPP1R14B	1934.55	-1.4217	0.104437	-13.613	3.35123e-42	3.84955e-40
MCM3	4572.64	-1.10161	0.0811507	-13.5748	5.64943e-42	6.45132e-40
GGH	2686.51	-1.06261	0.0787924	-13.4862	1.88678e-41	2.12954e-39
EFR3B	1107.09	-1.40345	0.104347	-13.4498	3.08615e-41	3.44319e-39
HLTF	4058.76	-1.05752	0.0786685	-13.4428	3.39543e-41	3.76659e-39
SYNE3	1082.26	-1.69235	0.125934	-13.4384	3.60138e-41	3.97236e-39
ECT2	7500.8	-0.912863	0.0679893	-13.4266	4.22578e-41	4.63475e-39
DHFR	2918.04	-1.05714	0.0789583	-13.3885	7.0554e-41	7.62902e-39
PSMD1	7070.5	-0.924133	0.0690252	-13.3883	7.07373e-41	7.62902e-39
DBN1	3678.52	-0.980426	0.0733707	-13.3626	9.99572e-41	1.07208e-38
MMAB	603.169	-1.82495	0.136665	-13.3535	1.13053e-40	1.20588e-38
HIST1H2BN	2315.37	-1.07261	0.0803391	-13.351	1.16873e-40	1.23981e-38
PTK7	612.278	-1.84367	0.138358	-13.3254	1.64826e-40	1.73901e-38
ECI2	2072.91	-1.19724	0.0899262	-13.3136	1.93013e-40	2.02538e-38
PTMS	2137.78	-1.18826	0.0892976	-13.3067	2.11528e-40	2.20774e-38
ARHGAP29	1882.58	-1.46274	0.110164	-13.2779	3.10861e-40	3.20997e-38
STMN1	6198.84	-0.897162	0.0677022	-13.2516	4.41731e-40	4.53721e-38
HMGN1	4551.39	-0.930872	0.0703873	-13.225	6.29509e-40	6.39825e-38
TUBA1C	17220.3	-0.807579	0.0611001	-13.2173	6.97244e-40	7.04979e-38
RPL3	24267.2	-0.85233	0.0646047	-13.193	9.62659e-40	9.68295e-38
EXOC2	1557.69	-1.29312	0.0980403	-13.1897	1.0061e-39	1.00677e-37
HIST1H3B	6799.72	-1.07823	0.0817568	-13.1882	1.0258e-39	1.02122e-37
TTK	3194.05	-1.05107	0.0797147	-13.1854	1.0649e-39	1.05068e-37
NPM3	848.301	-1.77503	0.134622	-13.1853	1.06622e-39	1.05068e-37
ANKRD1	5246.92	-0.965181	0.0733406	-13.1603	1.48566e-39	1.4493e-37
HIST1H1E	10302.1	-1.04889	0.0799465	-13.1199	2.53393e-39	2.45956e-37
TMX4	848.268	-1.54502	0.117824	-13.113	2.77437e-39	2.67955e-37
NTM	1160.6	-1.56442	0.119564	-13.0844	4.04527e-39	3.88767e-37
TMA7	1883.78	-1.16286	0.0889418	-13.0744	4.60996e-39	4.40853e-37
TUBA1A	3224.05	-0.973604	0.0747329	-13.0278	8.50314e-39	8.09174e-37
MYH10	3198.98	-1.30732	0.10042	-13.0185	9.60162e-39	9.06645e-37
CCNB1	7320.22	-0.955582	0.0734026	-13.0184	9.62081e-39	9.06645e-37
CENPI	1140.36	-1.39177	0.107	-13.0072	1.11287e-38	1.04367e-36
HIST1H4I	332.992	-2.45701	0.189267	-12.9817	1.55386e-38	1.45024e-36
ADRBK2	1048.73	-1.46284	0.1128	-12.9685	1.84716e-38	1.71574e-36
NUF2	1519.4	-1.37249	0.105867	-12.9643	1.94984e-38	1.79394e-36
DBI	3706.94	-0.977067	0.0755166	-12.9384	2.73152e-38	2.48953e-36
HNRNPDL	4786.42	-0.941325	0.0728716	-12.9176	3.58201e-38	3.24942e-36
KNSTRN	3346.39	-1.02421	0.0793517	-12.9072	4.09806e-38	3.70026e-36
CNTN1	489.946	-1.96975	0.15266	-12.9029	4.33608e-38	3.89705e-36
PSMD7	5633.01	-0.92907	0.0720562	-12.8937	4.88478e-38	4.36997e-36
PNMA2	1035.8	-1.3719	0.106439	-12.889	5.18949e-38	4.62126e-36
DRAP1	5348.56	-0.920548	0.0714755	-12.8792	5.89363e-38	5.22434e-36
PALM3	182.631	-5.65508	0.439292	-12.8732	6.37331e-38	5.62387e-36
MRFAP1L1	1790.61	-1.12926	0.0879846	-12.8348	1.04695e-37	9.15513e-36
SLC39A14	3540.93	-0.928738	0.0723804	-12.8313	1.09451e-37	9.52815e-36
HNRNPC	15990.2	-0.824134	0.0642481	-12.8274	1.15199e-37	9.98374e-36
PPIL1	1517.83	-1.30117	0.101474	-12.8226	1.22444e-37	1.05645e-35
NCAPG	7243.97	-0.851581	0.0667225	-12.763	2.63761e-37	2.25568e-35
KIF3C	575.011	-1.75576	0.138375	-12.6884	6.85601e-37	5.81204e-35
CEP55	5806.03	-0.901356	0.0710588	-12.6847	7.19315e-37	6.07133e-35
VASP	6071.04	-0.808494	0.0637736	-12.6776	7.87443e-37	6.61759e-35
LDLR	6934.26	-0.988977	0.0780147	-12.6768	7.95083e-37	6.65299e-35
FAM213A	1181.02	-1.28759	0.101808	-12.6473	1.15853e-36	9.61132e-35
VGF	656.754	-2.04026	0.1615	-12.6332	1.3849e-36	1.14404e-34
NUMA1	3022.06	-0.965061	0.0765057	-12.6142	1.76248e-36	1.44367e-34
VDAC3	1925.63	-1.17314	0.0930486	-12.6079	1.91094e-36	1.5587e-34
RP11-169F17.1	812.547	-1.49927	0.119499	-12.5463	4.16734e-36	3.37085e-34
SLC44A1	1086.91	-1.32878	0.105924	-12.5446	4.25296e-36	3.42584e-34
HJURP	3294.71	-1.00502	0.0805371	-12.479	9.72446e-36	7.76876e-34
CGN	304.735	-2.40396	0.192848	-12.4656	1.15024e-35	9.11413e-34
CDCA2	1394.96	-1.34675	0.108066	-12.4623	1.19894e-35	9.46137e-34
PAFAH1B2	4539.68	-0.900806	0.0722905	-12.4609	1.21941e-35	9.58395e-34
HIRIP3	426.186	-2.0839	0.167474	-12.4432	1.52363e-35	1.18313e-33
NCAPD3	2585.53	-1.00241	0.0806975	-12.4219	1.98833e-35	1.53783e-33
SLC39A10	1766.17	-1.16141	0.093587	-12.41	2.3066e-35	1.76988e-33
PTTG1	3166.74	-0.995962	0.0802881	-12.4048	2.45985e-35	1.88004e-33
TCEB3	2780.52	-0.941604	0.0761605	-12.3634	4.12291e-35	3.13875e-33
LAMB1	2818.27	-0.94969	0.0769082	-12.3484	4.97136e-35	3.75199e-33
CHAF1A	1311.75	-1.198	0.0970187	-12.3481	4.98642e-35	3.75199e-33
ACTG1	58648.8	-0.815434	0.0662021	-12.3173	7.30714e-35	5.47697e-33
DEPDC1	4377.47	-0.90452	0.0734417	-12.3162	7.41362e-35	5.53541e-33
NCAPG2	2293.97	-1.11091	0.0902232	-12.3129	7.72105e-35	5.74286e-33
ARHGAP19	957.111	-1.37255	0.111585	-12.3005	9.00069e-35	6.64374e-33
PRPF6	3058.41	-0.982895	0.0800919	-12.2721	1.27916e-34	9.40622e-33
ZFP91	1807.82	-1.14398	0.0933041	-12.2608	1.47044e-34	1.07314e-32
TMSB4X	2931.85	-0.958819	0.0782517	-12.253	1.61859e-34	1.17684e-32
RABL6	1457.87	-1.1751	0.0959097	-12.2521	1.63659e-34	1.18549e-32
UNG	1496.91	-1.3471	0.110003	-12.246	1.76424e-34	1.26849e-32
LETM1	2497.06	-1.02329	0.0835905	-12.2417	1.86129e-34	1.33333e-32
SESN3	579.008	-1.85608	0.15219	-12.1958	3.27213e-34	2.31832e-32
DAXX	1568.08	-1.17612	0.0965088	-12.1867	3.6588e-34	2.57349e-32
TPX2	11913.4	-0.92163	0.0757364	-12.1689	4.55119e-34	3.17814e-32
CDC45	1644.52	-1.11013	0.0913432	-12.1534	5.50078e-34	3.81381e-32
KIF4A	3208.25	-1.02191	0.0841094	-12.1498	5.7525e-34	3.96005e-32
FAM102B	1038.25	-1.34449	0.11067	-12.1487	5.82726e-34	3.99733e-32
GNAQ	1807.24	-1.12979	0.0930145	-12.1464	5.99248e-34	4.0962e-32
RBM3	3543.97	-0.953375	0.0785432	-12.1382	6.62446e-34	4.49653e-32
GJC1	3376.66	-1.0793	0.089008	-12.1258	7.70767e-34	5.1857e-32
MTHFD1	3750.84	-0.991826	0.0818276	-12.1209	8.18284e-34	5.47771e-32
AURKA	4202.06	-0.888707	0.073478	-12.0949	1.12416e-33	7.49941e-32
TNIK	584.717	-1.74478	0.144412	-12.082	1.31494e-33	8.74213e-32
PRC1	5125.68	-0.83171	0.068951	-12.0623	1.67007e-33	1.10652e-31
SMC1A	4853.07	-0.836907	0.0695471	-12.0337	2.36385e-33	1.55558e-31
CCNA2	4161.35	-0.928167	0.0771513	-12.0305	2.45747e-33	1.61172e-31
SEPT9	2592.53	-1.10919	0.0923361	-12.0125	3.05394e-33	1.99428e-31
ALDH7A1	1111.39	-1.32053	0.109931	-12.0123	3.06132e-33	1.99428e-31
MRPS27	2360.87	-1.01107	0.084176	-12.0114	3.09662e-33	2.01052e-31
CMTM6	2198.81	-1.02973	0.0857356	-12.0105	3.12817e-33	2.02424e-31
GAS2L3	1574.56	-1.17917	0.0982162	-12.0059	3.3094e-33	2.1344e-31
BLVRB	3847	-0.892338	0.0744233	-11.99	4.00737e-33	2.576e-31
CARNMT1	1505.11	-1.19382	0.0997002	-11.9741	4.85683e-33	3.11173e-31
PLCG1	1830.17	-1.0924	0.0912515	-11.9713	5.02583e-33	3.20942e-31
LMNB1	3870.67	-1.09711	0.0916581	-11.9696	5.128e-33	3.26393e-31
LRP8	1623.46	-1.43228	0.119737	-11.9619	5.6248e-33	3.56844e-31
SLC2A3	2907.77	-0.947344	0.0793257	-11.9425	7.10804e-33	4.48014e-31
CD9	1851.83	-1.1129	0.0933832	-11.9176	9.58172e-33	6.00032e-31
VAT1	1858.25	-1.02091	0.0857116	-11.911	1.03717e-32	6.45338e-31
NDUFS2	1563.57	-1.11187	0.0933555	-11.9101	1.04844e-32	6.50266e-31
TDP1	2063.28	-1.07261	0.0904596	-11.8574	1.9709e-32	1.2108e-30
TRMT112	2722.53	-0.980897	0.0828495	-11.8395	2.43875e-32	1.48879e-30
ILF2	8335.2	-0.818382	0.069194	-11.8274	2.81877e-32	1.71538e-30
HIST1H4B	2576.34	-1.14307	0.0968171	-11.8065	3.61117e-32	2.19074e-30
LIMCH1	1174.04	-1.20859	0.102618	-11.7776	5.09346e-32	3.06128e-30
ANP32A	3961.42	-0.909134	0.0772658	-11.7663	5.82144e-32	3.47728e-30
INA	836.378	-1.43624	0.12226	-11.7474	7.28576e-32	4.32534e-30
PEPD	2505.21	-0.949565	0.0808706	-11.7418	7.78313e-32	4.60652e-30
YBX2	396.628	-1.97221	0.169035	-11.6674	1.86992e-31	1.0967e-29
HIST1H2BL	640.355	-1.53783	0.13192	-11.6573	2.10688e-31	1.23195e-29
NUSAP1	3214.38	-0.907901	0.0780096	-11.6383	2.63172e-31	1.53311e-29
INCENP	1115.22	-1.42197	0.122182	-11.6381	2.6377e-31	1.53311e-29
PSMB6	2782.18	-0.936562	0.0805809	-11.6226	3.16233e-31	1.83255e-29
C9orf40	830.131	-1.39582	0.120312	-11.6017	4.03841e-31	2.31946e-29
EMP3	2268.23	-1.03961	0.0896729	-11.5934	4.45189e-31	2.5494e-29
UBASH3B	963.038	-1.42717	0.123155	-11.5883	4.72173e-31	2.68021e-29
ISYNA1	1306.04	-1.19014	0.102734	-11.5847	4.92785e-31	2.78905e-29
EID1	4856.67	-0.813621	0.0703053	-11.5727	5.66767e-31	3.18917e-29
CHD3	3099.78	-0.945805	0.0817371	-11.5713	5.75941e-31	3.23143e-29
RAD54L	539.171	-1.69007	0.146104	-11.5676	6.01288e-31	3.36392e-29
CALM3	3470.54	-0.833395	0.0721847	-11.5453	7.79602e-31	4.32412e-29
RTKN2	533.124	-1.74267	0.151485	-11.5039	1.26081e-30	6.93372e-29
SEPT6	349.626	-2.18811	0.190413	-11.4914	1.45718e-30	7.99103e-29
CENPA	1017.77	-1.33967	0.116872	-11.4627	2.03065e-30	1.10114e-28
KIF5C	1978.25	-1.03474	0.0908299	-11.392	4.58139e-30	2.45686e-28
UNC13B	2344.4	-0.982847	0.0864116	-11.374	5.63415e-30	2.9966e-28
NNT	800.559	-1.39373	0.122815	-11.3483	7.56555e-30	4.00191e-28
KCNJ8	156.82	-3.49959	0.308575	-11.3411	8.21029e-30	4.33115e-28
KIRREL2	201.463	-3.01404	0.26625	-11.3203	1.04068e-29	5.46022e-28
SMC4	10109	-0.851624	0.0753927	-11.2958	1.37593e-29	7.14195e-28
CRIP2	793.212	-1.37058	0.121381	-11.2915	1.4447e-29	7.4789e-28
FAN1	760.331	-1.36774	0.121231	-11.2821	1.60864e-29	8.30546e-28
AFAP1L1	942.317	-1.26342	0.112007	-11.2798	1.65063e-29	8.49966e-28
DENR	3075.22	-0.864145	0.0767556	-11.2584	2.10579e-29	1.07862e-27
TPM4	6901.9	-0.839746	0.0746278	-11.2525	2.25242e-29	1.15069e-27
JDP2	500.091	-1.78694	0.159232	-11.2222	3.1721e-29	1.60783e-27
SLC39A9	2734.88	-0.891259	0.0794496	-11.2179	3.33037e-29	1.68366e-27
IVNS1ABP	2102.34	-0.979682	0.0873629	-11.2139	3.48337e-29	1.75188e-27
HIAT1	1312.48	-1.1511	0.10268	-11.2106	3.6192e-29	1.81081e-27
APLP1	268.841	-2.25414	0.201148	-11.2064	3.79455e-29	1.89367e-27
CAMK4	544.174	-1.73178	0.154644	-11.1985	4.14853e-29	2.05973e-27
KDELC2	1514.08	-1.16518	0.104185	-11.1837	4.89837e-29	2.41351e-27
HNRNPA3	5058.44	-0.94596	0.0846374	-11.1766	5.30715e-29	2.60171e-27
PARP1	3566.97	-0.938365	0.0840839	-11.1599	6.40925e-29	3.1262e-27
TWSG1	793.94	-1.46177	0.131089	-11.151	7.0784e-29	3.44394e-27
DLGAP5	1639.08	-1.22675	0.110184	-11.1337	8.60264e-29	4.16466e-27
PBK	998.502	-1.2561	0.113418	-11.075	1.6588e-28	7.95118e-27
RMDN1	2216.65	-0.910722	0.0822387	-11.0741	1.67502e-28	8.00917e-27
STARD3NL	1839.57	-1.00026	0.0906931	-11.0291	2.76641e-28	1.31307e-26
HMGB3	2207.16	-0.969029	0.0878654	-11.0286	2.78278e-28	1.31761e-26
PBDC1	553.199	-1.54038	0.139823	-11.0166	3.17724e-28	1.50072e-26
RIMS3	206.173	-2.60177	0.236311	-11.01	3.42178e-28	1.6084e-26
ILDR2	609.014	-1.48323	0.134748	-11.0074	3.51828e-28	1.64977e-26
KIFC1	2369.87	-0.908697	0.0825904	-11.0025	3.71866e-28	1.73953e-26
MAD2L1	1377.07	-1.12102	0.101929	-10.998	3.905e-28	1.8223e-26
RAD23A	2063.29	-0.915623	0.0834556	-10.9714	5.24688e-28	2.42518e-26
TRO	519.126	-1.63322	0.149043	-10.958	6.07962e-28	2.80341e-26
STARD8	458.116	-1.69351	0.154711	-10.9463	6.92459e-28	3.18547e-26
FAM64A	443.323	-1.72647	0.157984	-10.9281	8.4577e-28	3.88155e-26
GK5	743.606	-1.35808	0.124331	-10.9231	8.94301e-28	4.08496e-26
GALNT10	1592.23	-0.987785	0.0905648	-10.9069	1.06789e-27	4.85501e-26
KIF2C	2672.7	-1.00694	0.092389	-10.8989	1.16676e-27	5.29212e-26
HIST1H2BG	4946.44	-0.913009	0.083971	-10.8729	1.55178e-27	6.9895e-26
MYLK	378.429	-1.84967	0.170187	-10.8684	1.62973e-27	7.31362e-26
FKBP10	1728.42	-1.00474	0.0924464	-10.8683	1.63128e-27	7.31362e-26
OAT	2023.22	-0.912826	0.0842373	-10.8364	2.315e-27	1.01677e-25
SPAG7	837.841	-1.2787	0.118059	-10.831	2.45412e-27	1.07544e-25
RASSF2	396.943	-1.87605	0.173218	-10.8305	2.46731e-27	1.07878e-25
ASCC3	2824.44	-0.874307	0.0807504	-10.8273	2.55661e-27	1.11531e-25
NUDT15	705.776	-1.43362	0.132433	-10.8253	2.61344e-27	1.13755e-25
RHOXF2	634.272	-1.42592	0.131972	-10.8047	3.27047e-27	1.42035e-25
RHOXF2B	576.967	-1.49198	0.138136	-10.8009	3.41e-27	1.47764e-25
MLLT11	463.042	-1.62555	0.150655	-10.7898	3.84455e-27	1.66223e-25
DEPDC1B	966.492	-1.19783	0.111043	-10.7871	3.96189e-27	1.70916e-25
ERCC3	2451.32	-0.86364	0.0803396	-10.7499	5.93469e-27	2.5489e-25
FANCD2	2147	-1.0586	0.0986555	-10.7303	7.33856e-27	3.13796e-25
DDAH2	1096.7	-1.15832	0.107961	-10.729	7.43875e-27	3.17381e-25
HTATSF1	1431.81	-1.00755	0.0939788	-10.721	8.11339e-27	3.45406e-25
FAM50A	1571.33	-0.962227	0.0904402	-10.6394	1.95437e-26	8.21216e-25
HIST1H2AB	762.066	-1.56136	0.147091	-10.615	2.53905e-26	1.0623e-24
PGD	3938.85	-0.866284	0.081698	-10.6035	2.8703e-26	1.19573e-24
CASP7	855.549	-1.21267	0.114435	-10.597	3.0758e-26	1.27587e-24
ATP8B2	2035.41	-0.915476	0.0864171	-10.5937	3.18744e-26	1.31927e-24
FAM69B	350.874	-1.88461	0.178146	-10.579	3.72762e-26	1.5364e-24
PAK1	944.321	-1.16067	0.109784	-10.5723	4.00336e-26	1.64655e-24
GSTP1	2820.51	-0.847769	0.0802713	-10.5613	4.50368e-26	1.84452e-24
KLF13	822.797	-1.24262	0.117729	-10.5549	4.81964e-26	1.96738e-24
TARS2	834.282	-1.28435	0.121828	-10.5424	5.50935e-26	2.22355e-24
DYSF	289.868	-2.07241	0.19668	-10.537	5.83468e-26	2.34997e-24
SHCBP1	2039.72	-0.929858	0.0882488	-10.5368	5.84687e-26	2.35e-24
NIN	2135.87	-0.950528	0.0902691	-10.5299	6.28771e-26	2.52197e-24
MRGBP	1028.11	-1.12308	0.107054	-10.4908	9.52003e-26	3.77939e-24
LSM4	2230.53	-0.876461	0.0836771	-10.4743	1.13338e-25	4.48111e-24
NGFRAP1	2656.4	-0.802143	0.0768153	-10.4425	1.58582e-25	6.2319e-24
DCTN1	2332.66	-0.894821	0.0858291	-10.4256	1.8943e-25	7.36955e-24
ZMYM1	1148.67	-1.06557	0.102495	-10.3963	2.5782e-25	9.99012e-24
AKAP1	1093.69	-1.12956	0.109088	-10.3545	3.99176e-25	1.53754e-23
SUMO3	2513.21	-0.829033	0.0800753	-10.3532	4.04864e-25	1.55636e-23
SDC2	488.065	-1.52089	0.146925	-10.3514	4.12363e-25	1.58206e-23
PAQR5	819.731	-1.24426	0.120433	-10.3316	5.07096e-25	1.94167e-23
U2AF2	3431.12	-0.831575	0.0807731	-10.2952	7.4067e-25	2.80285e-23
LINC00707	484.328	-1.6052	0.156592	-10.2508	1.17349e-24	4.41493e-23
DGKA	725.197	-1.24969	0.122152	-10.2306	1.44588e-24	5.42917e-23
SAE1	4384.9	-0.824384	0.0806028	-10.2277	1.48969e-24	5.58287e-23
POLA1	2386.82	-0.90004	0.0881488	-10.2105	1.78018e-24	6.65869e-23
ENO2	1207.09	-1.05799	0.103862	-10.1865	2.27771e-24	8.40631e-23
DPYSL2	2249.19	-0.837932	0.082372	-10.1725	2.62967e-24	9.66853e-23
CENPH	1137.51	-1.03761	0.102187	-10.154	3.18017e-24	1.16265e-22
TAF15	866.051	-1.34353	0.132364	-10.1503	3.30434e-24	1.20351e-22
FREM2	220.722	-2.37933	0.2345	-10.1464	3.43809e-24	1.24988e-22
NUP37	1360.64	-1.0889	0.107528	-10.1266	4.20989e-24	1.5276e-22
ERCC6L	1236.76	-1.08338	0.107048	-10.1205	4.48109e-24	1.62297e-22
ENDOD1	539.388	-1.42092	0.140767	-10.0941	5.86617e-24	2.10889e-22
IL27RA	429.693	-1.60748	0.159447	-10.0816	6.66639e-24	2.39214e-22
MAP7D1	1511.72	-0.943248	0.0938719	-10.0482	9.35159e-24	3.32495e-22
HIST1H2AG	7023.01	-0.81666	0.0813145	-10.0432	9.8396e-24	3.4857e-22
HIST2H2BF	2593.57	-0.965332	0.096398	-10.014	1.32268e-23	4.66858e-22
SNX14	2514.55	-0.801919	0.08009	-10.0127	1.34006e-23	4.72136e-22
CDCA7L	892.509	-1.30248	0.130164	-10.0064	1.42785e-23	5.01245e-22
UQCC2	993.181	-1.13418	0.113486	-9.994	1.61906e-23	5.67344e-22
SDC1	815.26	-1.22118	0.122207	-9.99273	1.63996e-23	5.73631e-22
PRKAG2	1098.84	-1.05204	0.105379	-9.98336	1.80248e-23	6.28215e-22
SUDS3	1544.44	-0.938441	0.0940719	-9.97579	1.94547e-23	6.76834e-22
CDCA3	2087.17	-0.876219	0.0884371	-9.90782	3.8494e-23	1.31796e-21
MLH1	1824.82	-0.854706	0.0863311	-9.90032	4.14959e-23	1.41824e-21
SNX7	871.204	-1.20306	0.121537	-9.89869	4.21753e-23	1.43893e-21
NME4	991.904	-1.09452	0.110643	-9.89236	4.49299e-23	1.53022e-21
KIAA1715	1395.47	-0.935676	0.0947097	-9.87941	5.1135e-23	1.7385e-21
FAM129A	2866.3	-0.832117	0.0844526	-9.85307	6.64825e-23	2.24457e-21
F2R	1220.55	-1.09776	0.111588	-9.83765	7.75027e-23	2.59407e-21
C14orf159	1507.11	-1.03651	0.105423	-9.83188	8.20745e-23	2.74236e-21
PLAT	229.267	-2.10104	0.213749	-9.82949	8.40422e-23	2.80328e-21
ANKRD13A	757.093	-1.18361	0.120936	-9.78706	1.27956e-22	4.22452e-21
BLM	1152.49	-1.0262	0.104876	-9.78491	1.30707e-22	4.30331e-21
TIMELESS	2823.4	-0.815536	0.0834321	-9.77485	1.44375e-22	4.74238e-21
GNE	1015.9	-1.04781	0.107233	-9.77132	1.49492e-22	4.90216e-21
UBE2T	1006.61	-1.0751	0.110092	-9.76547	1.58381e-22	5.17617e-21
DKK3	1151.94	-0.995706	0.102007	-9.76112	1.65326e-22	5.39407e-21
CCNA1	257.283	-1.95504	0.200613	-9.74532	1.93174e-22	6.29209e-21
LRRCC1	1234.47	-1.07278	0.110242	-9.73119	2.21977e-22	7.18207e-21
HIST4H4	2498.08	-0.91256	0.0938144	-9.72729	2.30663e-22	7.45068e-21
MAPKAPK3	2056.73	-0.865605	0.0889989	-9.72602	2.33556e-22	7.5316e-21
SCN8A	632.102	-1.33199	0.137097	-9.71567	2.58535e-22	8.32327e-21
PRKCA	1312.97	-1.10782	0.114353	-9.68771	3.40077e-22	1.08584e-20
PTPRS	577.637	-1.35531	0.140007	-9.68028	3.65704e-22	1.16193e-20
TIE1	92.199	-4.75419	0.491595	-9.67096	4.0062e-22	1.26872e-20
CHMP7	1029.7	-1.02461	0.106068	-9.65988	4.46382e-22	1.40676e-20
ANK2	1156.33	-1.14453	0.118839	-9.63091	5.92032e-22	1.85973e-20
EPB41L1	233.819	-2.26421	0.235198	-9.62682	6.16042e-22	1.93202e-20
OGDHL	162.875	-2.60278	0.270677	-9.61582	6.85598e-22	2.1467e-20
PRIM1	1342.67	-0.947551	0.0986897	-9.60131	7.8933e-22	2.46355e-20
ALDH2	174.141	-2.47736	0.259142	-9.55983	1.17947e-21	3.65766e-20
FNBP1L	1218.78	-0.960045	0.100446	-9.55785	1.20226e-21	3.72241e-20
LACTB	399.962	-1.53104	0.160213	-9.55628	1.2206e-21	3.77318e-20
RBM6	1855.11	-0.835249	0.0876319	-9.53133	1.55283e-21	4.75474e-20
KPNA5	608.201	-1.27584	0.133986	-9.52224	1.69485e-21	5.16518e-20
FECH	800.161	-1.11605	0.117271	-9.51687	1.78473e-21	5.43057e-20
SORT1	1852.26	-0.941108	0.0989768	-9.50837	1.93679e-21	5.86566e-20
CGNL1	267.111	-2.05038	0.215863	-9.49853	2.12877e-21	6.42704e-20
SART1	1446.18	-0.971125	0.102275	-9.49528	2.1963e-21	6.62062e-20
HIST2H2BE	3724.03	-0.901295	0.0951198	-9.47536	2.65843e-21	8.00124e-20
KIAA1524	1845.26	-0.815031	0.0860916	-9.46703	2.87923e-21	8.63904e-20
HDAC3	1085.69	-0.978785	0.103489	-9.4579	3.14181e-21	9.38336e-20
FBXO45	1384.14	-0.897896	0.095031	-9.44845	3.43891e-21	1.02549e-19
JAKMIP2	166.711	-2.41231	0.255407	-9.44496	3.55525e-21	1.05694e-19
NOTCH3	135.724	-2.97498	0.315216	-9.4379	3.80339e-21	1.12898e-19
UBE2S	2874.68	-0.837604	0.0888679	-9.42527	4.29007e-21	1.2657e-19
LRRC16A	917.481	-1.09771	0.116519	-9.42086	4.47408e-21	1.31599e-19
ADI1	1345.36	-0.893673	0.0953261	-9.37491	6.92376e-21	2.01214e-19
HIST1H2AH	3517.81	-0.855767	0.0914225	-9.36057	7.93061e-21	2.29787e-19
RB1	1674.86	-0.857236	0.091679	-9.35041	8.73113e-21	2.52604e-19
PPA2	1388.29	-0.931651	0.099828	-9.33257	1.03336e-20	2.97637e-19
PLK4	1352.88	-0.932944	0.100273	-9.30403	1.35227e-20	3.87763e-19
LIN52	673.864	-1.23087	0.132502	-9.28942	1.55128e-20	4.42217e-19
FREM1	176.475	-2.39083	0.257406	-9.28815	1.56991e-20	4.46216e-19
TCF19	1037.76	-1.01032	0.108841	-9.2825	1.65552e-20	4.69177e-19
TYMS	2671.13	-0.925423	0.099922	-9.26145	2.01679e-20	5.65779e-19
ACSF2	409.345	-1.54333	0.166796	-9.25279	2.18699e-20	6.10878e-19
CMSS1	677.831	-1.20744	0.130788	-9.23205	2.65497e-20	7.38408e-19
MZT1	1169.58	-0.958848	0.103937	-9.22524	2.82914e-20	7.84602e-19
SH3KBP1	2320.88	-0.834672	0.0904891	-9.22401	2.86204e-20	7.92594e-19
ANAPC15	508.833	-1.3096	0.142183	-9.21062	3.24257e-20	8.91615e-19
HIST2H3D	606.191	-1.38447	0.150583	-9.19407	3.78242e-20	1.03527e-18
CENPF	11059.6	-1.49602	0.1631	-9.17245	4.62398e-20	1.26252e-18
TAF6	982.537	-1.0425	0.113898	-9.15293	5.54117e-20	1.50448e-18
FHOD3	566.721	-1.29971	0.142182	-9.14118	6.17763e-20	1.67261e-18
SH3D19	979.304	-0.981403	0.107516	-9.12795	6.98095e-20	1.88224e-18
SCPEP1	1127.87	-0.94442	0.103477	-9.1269	7.04906e-20	1.89797e-18
PRPS1	2190.32	-0.866383	0.0950874	-9.11144	8.12927e-20	2.18276e-18
PSRC1	602.887	-1.21892	0.133922	-9.10173	8.89002e-20	2.37389e-18
GAMT	233.273	-1.91329	0.210659	-9.08241	1.06193e-19	2.82014e-18
SMARCD3	129.211	-2.69857	0.297544	-9.06947	1.19601e-19	3.16754e-18
HPS3	912.493	-1.02323	0.113045	-9.05156	1.40942e-19	3.72259e-18
AIF1L	239.797	-2.04108	0.225543	-9.0496	1.43488e-19	3.7847e-18
IQGAP3	2590.48	-0.831739	0.0922733	-9.01386	1.98926e-19	5.18355e-18
TIAM1	782.203	-1.14765	0.127392	-9.00883	2.08275e-19	5.41989e-18
TJP2	1249.59	-0.953665	0.105872	-9.00769	2.10442e-19	5.46897e-18
KIF14	1948.72	-0.862594	0.0957833	-9.00568	2.14337e-19	5.56274e-18
PDHA1	2078.74	-0.804878	0.0894293	-9.00017	2.25376e-19	5.82588e-18
GPSM3	162.996	-2.29411	0.255526	-8.97798	2.75783e-19	7.05371e-18
COMMD7	686.296	-1.17101	0.130512	-8.97239	2.90152e-19	7.41148e-18
MAGED1	1255.9	-0.918395	0.102612	-8.95018	3.54892e-19	9.02952e-18
SAPCD2	1138.01	-0.98538	0.11021	-8.94097	3.85772e-19	9.78952e-18
CKAP2L	1777.85	-0.888888	0.0997815	-8.90834	5.18007e-19	1.29422e-17
NEURL1B	208.789	-2.03435	0.229134	-8.87841	6.78222e-19	1.68152e-17
CPXM1	122.54	-2.71039	0.305901	-8.86036	7.97581e-19	1.9674e-17
AURKB	1351.6	-0.908508	0.10276	-8.84109	9.4788e-19	2.33222e-17
NHLRC3	849.265	-1.03502	0.117143	-8.83558	9.95836e-19	2.44711e-17
C2CD5	1771.69	-0.812693	0.0921443	-8.81979	1.14671e-18	2.79311e-17
NEK2	1055.63	-0.997516	0.113133	-8.81721	1.17347e-18	2.85115e-17
CRMP1	191.002	-2.28904	0.259928	-8.80645	1.29168e-18	3.12372e-17
TCF3	1263.94	-0.949552	0.108107	-8.78343	1.58567e-18	3.80033e-17
LITAF	486.382	-1.34899	0.153895	-8.76561	1.8576e-18	4.41932e-17
APOOL	795.192	-1.09398	0.124861	-8.76159	1.92514e-18	4.57438e-17
TRIP6	963.487	-0.988604	0.112946	-8.75288	2.07981e-18	4.93585e-17
EGFL7	225.273	-1.86176	0.212712	-8.75246	2.0875e-18	4.94204e-17
FANCE	527.592	-1.26676	0.144802	-8.74825	2.16691e-18	5.11754e-17
HIST1H2AE	3625.81	-0.811353	0.0927982	-8.7432	2.26594e-18	5.3255e-17
LANCL1	1283.7	-0.962825	0.110305	-8.72874	2.57524e-18	6.03054e-17
WNT5B	517.82	-1.29156	0.148162	-8.71721	2.8515e-18	6.6614e-17
CREB3L1	199.954	-2.04769	0.234969	-8.71473	2.91455e-18	6.79234e-17
CEP164	1341.55	-0.834341	0.0961155	-8.68062	3.93634e-18	9.08633e-17
GDA	681.048	-1.21932	0.140483	-8.67945	3.97692e-18	9.15823e-17
ADK	1254.96	-0.860704	0.099248	-8.67226	4.23638e-18	9.70966e-17
CCDC80	440.173	-1.32471	0.153107	-8.65221	5.0511e-18	1.15361e-16
FCGRT	377	-1.40911	0.163066	-8.64136	5.55456e-18	1.26711e-16
PAFAH1B3	1642.24	-0.859602	0.0994848	-8.64053	5.59517e-18	1.27487e-16
GPRASP1	154.863	-2.2521	0.260675	-8.63949	5.64622e-18	1.285e-16
U1	1196.12	-0.878876	0.101865	-8.62783	6.25295e-18	1.41314e-16
C9orf78	1004.12	-0.999026	0.115799	-8.62721	6.28681e-18	1.41914e-16
LINC01606	432.939	-1.33945	0.15534	-8.62269	6.53969e-18	1.47451e-16
NDUFA5	977.931	-1.01043	0.117323	-8.6124	7.15471e-18	1.6113e-16
UST	690.213	-1.06435	0.123831	-8.59521	8.31153e-18	1.85675e-16
PACSIN3	608.369	-1.13514	0.132514	-8.56618	1.06974e-17	2.34654e-16
PLAC8	1127.33	-0.962897	0.11268	-8.54542	1.28074e-17	2.79989e-16
SLC4A8	351.737	-1.49659	0.175189	-8.54273	1.31082e-17	2.86243e-16
HIST2H2AB	639.323	-1.13997	0.133639	-8.5302	1.46089e-17	3.17229e-16
ACAT1	1250.44	-0.855801	0.100582	-8.50849	1.76211e-17	3.80934e-16
PHTF1	958.362	-0.959013	0.112754	-8.50534	1.81066e-17	3.90993e-16
TMC6	322.118	-1.52361	0.179145	-8.50487	1.818e-17	3.92142e-16
CEP57L1	654.715	-1.1147	0.131087	-8.50348	1.83997e-17	3.96442e-16
OGFOD3	479.832	-1.29262	0.152138	-8.49635	1.95647e-17	4.2061e-16
TROAP	1233.61	-0.929709	0.109594	-8.48322	2.19053e-17	4.6885e-16
FAM169A	1179.71	-0.860155	0.101548	-8.47041	2.44533e-17	5.2281e-16
ACSS2	756.208	-1.0328	0.122126	-8.45684	2.74723e-17	5.8478e-16
DSN1	1063.15	-0.886753	0.104864	-8.4562	2.76225e-17	5.87333e-16
DNAJC22	172.004	-2.07747	0.245731	-8.45427	2.80846e-17	5.96505e-16
SEMA6B	82.0043	-3.4556	0.409323	-8.44223	3.11328e-17	6.58367e-16
WDR76	1695.07	-0.884178	0.104873	-8.43092	3.42953e-17	7.24456e-16
IQGAP2	298.029	-1.88768	0.224536	-8.40702	4.20561e-17	8.84545e-16
C5orf42	1247.96	-0.880102	0.104709	-8.40519	4.27164e-17	8.96491e-16
NARS2	369.402	-1.39633	0.166274	-8.39775	4.551e-17	9.53059e-16
FBXO2	75.2379	-3.86269	0.460101	-8.39532	4.64628e-17	9.70917e-16
NRCAM	125.347	-2.66354	0.317298	-8.39446	4.68049e-17	9.77015e-16
FANCL	709.374	-1.04649	0.124671	-8.394	4.69864e-17	9.79751e-16
BCAM	209.108	-1.88509	0.224783	-8.38629	5.01739e-17	1.04285e-15
CYFIP2	890.069	-0.946772	0.112929	-8.3838	5.12479e-17	1.06404e-15
BTN3A2	428.438	-1.36086	0.162425	-8.37842	5.36418e-17	1.109e-15
DOK6	232.64	-1.89919	0.226691	-8.37786	5.38973e-17	1.11309e-15
SEPT5	173.921	-2.06444	0.246621	-8.37089	5.71839e-17	1.17972e-15
FAM83D	1632.23	-0.809927	0.0968655	-8.36136	6.20005e-17	1.27502e-15
MVK	353.334	-1.41808	0.169746	-8.35414	6.59099e-17	1.35398e-15
ARHGEF39	547.385	-1.16443	0.139448	-8.35023	6.81301e-17	1.39516e-15
RERG	253.933	-1.67291	0.200644	-8.33769	7.57568e-17	1.54807e-15
PRUNE2	151.588	-2.30854	0.277437	-8.32097	8.72447e-17	1.77908e-15
ANP32B	1343.25	-2.07007	0.249276	-8.30435	1.00364e-16	2.03804e-15
RRP9	830.555	-0.989475	0.119321	-8.29251	1.10881e-16	2.2469e-15
LINC01419	927.537	-0.923844	0.111895	-8.25632	1.50232e-16	3.02536e-15
NCAPH	1185.68	-1.04417	0.126726	-8.23965	1.72714e-16	3.46374e-15
SGSM2	1079.1	-0.861516	0.10466	-8.23154	1.84826e-16	3.6914e-15
ARHGDIB	155.198	-2.14085	0.260239	-8.22646	1.92832e-16	3.84337e-15
FNBP1	1075.71	-0.911493	0.110825	-8.22463	1.9579e-16	3.89833e-15
CADM4	364.298	-1.36791	0.166418	-8.21971	2.04001e-16	4.05765e-15
TGFA	498.174	-1.22685	0.149475	-8.2077	2.2546e-16	4.45707e-15
FBXO43	326.973	-1.52078	0.185744	-8.18754	2.66622e-16	5.2441e-15
KCTD9	858.683	-0.923282	0.112904	-8.17759	2.89586e-16	5.68427e-15
ZNF33B	741.872	-1.08158	0.13262	-8.15549	3.47763e-16	6.77823e-15
APAF1	699.094	-1.05746	0.129836	-8.1446	3.8053e-16	7.40945e-15
APBB1	551.888	-1.11087	0.136461	-8.14057	3.93421e-16	7.63749e-15
PPL	128.747	-2.4351	0.299192	-8.13891	3.98838e-16	7.73491e-15
KIF15	1088.48	-0.901702	0.110912	-8.12988	4.29699e-16	8.31679e-15
TMEM54	692.689	-1.00986	0.124616	-8.1038	5.32689e-16	1.0259e-14
SUCLG2	658.799	-1.0262	0.126642	-8.10316	5.35516e-16	1.03032e-14
CEP128	1191.44	-0.981952	0.121299	-8.09531	5.71167e-16	1.0935e-14
FAM81A	311.969	-1.44152	0.178212	-8.08877	6.02684e-16	1.1527e-14
FAM9C	1351.43	-0.867951	0.107455	-8.07732	6.62068e-16	1.26007e-14
COMMD4	1186.32	-0.80431	0.0996019	-8.07525	6.73394e-16	1.28037e-14
MPST	494.7	-1.18124	0.146806	-8.04631	8.53292e-16	1.60825e-14
DDRGK1	647.984	-1.07869	0.134259	-8.03437	9.40635e-16	1.77115e-14
GALNT13	382.991	-1.32688	0.165224	-8.0308	9.68386e-16	1.81636e-14
CHD1L	1245.5	-0.801487	0.10015	-8.00285	1.21573e-15	2.25846e-14
PTP4A3	172.519	-1.95189	0.243956	-8.00101	1.23407e-15	2.29035e-14
MCM10	1539.67	-0.882108	0.110311	-7.99655	1.27952e-15	2.37016e-14
SH3BGRL	647.306	-1.06316	0.133189	-7.98232	1.43604e-15	2.64999e-14
NLRP1	900.376	-0.955848	0.119758	-7.98148	1.44585e-15	2.66555e-14
SRSF12	101.014	-2.72888	0.341979	-7.97967	1.46721e-15	2.70237e-14
SPIDR	1100.64	-0.860738	0.107884	-7.9784	1.48242e-15	2.7278e-14
DPYSL5	180.107	-1.91782	0.240422	-7.9769	1.5005e-15	2.75583e-14
LONRF1	894.028	-0.934438	0.117507	-7.95222	1.83205e-15	3.32389e-14
NDUFB6	932.229	-0.918982	0.115636	-7.94718	1.90803e-15	3.4585e-14
POPDC3	412.52	-1.51758	0.191048	-7.94344	1.96649e-15	3.55782e-14
TMEM2	807.765	-0.92418	0.116364	-7.94215	1.987e-15	3.59159e-14
RAB11FIP3	408.036	-1.25202	0.157668	-7.94085	2.00806e-15	3.62627e-14
CTSD	862.633	-0.938656	0.118222	-7.93977	2.02561e-15	3.65457e-14
DCHS1	143.395	-2.13124	0.268658	-7.93289	2.14106e-15	3.845e-14
SLCO4C1	126.836	-2.42613	0.305955	-7.92969	2.19685e-15	3.93535e-14
SEC22C	1242.14	-0.802396	0.101195	-7.92924	2.20488e-15	3.94501e-14
ME1	531.081	-1.13818	0.143687	-7.92121	2.35207e-15	4.20062e-14
HIST1H2AK	531.068	-1.1731	0.148374	-7.90633	2.6508e-15	4.70814e-14
GRIPAP1	819.648	-0.93103	0.117945	-7.89375	2.93246e-15	5.19415e-14
HIST1H2BM	213.536	-1.79276	0.227454	-7.88183	3.22612e-15	5.70389e-14
RPS6KA1	605.129	-1.04096	0.132338	-7.8659	3.66445e-15	6.45535e-14
DSE	1001.32	-0.835802	0.106399	-7.85533	3.98712e-15	6.99837e-14
NEIL3	432.237	-1.21462	0.155069	-7.83278	4.77217e-15	8.33112e-14
LRRC45	575.917	-1.11397	0.14232	-7.8272	4.98838e-15	8.69295e-14
PELP1	582.194	-1.06361	0.135894	-7.82676	5.0062e-15	8.71618e-14
TMEM170B	561.533	-1.08905	0.139149	-7.82651	5.01583e-15	8.72512e-14
EXOC6	685.446	-1.00165	0.128461	-7.79731	6.32428e-15	1.09229e-13
HEATR5A	327.423	-1.39585	0.179173	-7.79048	6.67529e-15	1.14882e-13
CDK14	340.036	-1.41187	0.181395	-7.78341	7.05936e-15	1.21063e-13
MPP2	233.39	-1.59589	0.205219	-7.77654	7.45333e-15	1.27369e-13
CDKN3	671.846	-1.03687	0.133336	-7.7764	7.46194e-15	1.27404e-13
SH3PXD2B	523.267	-1.24202	0.159918	-7.76659	8.06248e-15	1.36935e-13
ELOVL2	1255.44	-0.803396	0.103565	-7.7574	8.66852e-15	1.46715e-13
GALM	295.334	-1.43291	0.184752	-7.75584	8.77582e-15	1.48402e-13
RECQL4	954.014	-0.886462	0.114336	-7.75311	8.96673e-15	1.51498e-13
FAM114A1	916.796	-0.854271	0.110942	-7.70018	1.35872e-14	2.27582e-13
SMYD2	978.265	-0.840672	0.109187	-7.69934	1.36766e-14	2.28883e-13
PTPRJ	1171.51	-0.817517	0.106439	-7.68061	1.58332e-14	2.64064e-13
MAP4K2	440.083	-1.24157	0.161694	-7.67856	1.60885e-14	2.6809e-13
BEX2	708.999	-0.946621	0.123401	-7.67111	1.7052e-14	2.83903e-13
FP236383.7	697.846	-1.16615	0.152255	-7.6592	1.87091e-14	3.10428e-13
OAF	332.544	-1.45874	0.190472	-7.65854	1.8806e-14	3.11769e-13
SPATA5	979.556	-0.894194	0.116847	-7.65268	1.96833e-14	3.25478e-13
INADL	754.24	-0.938805	0.122816	-7.644	2.10581e-14	3.47324e-13
GPR162	170.072	-1.88026	0.246645	-7.62336	2.47148e-14	4.06601e-13
PTS	540.13	-1.09031	0.143124	-7.6179	2.57838e-14	4.22754e-13
KRT15	248.202	-1.50694	0.198602	-7.58772	3.25585e-14	5.28919e-13
ECH1	926.56	-0.832322	0.109725	-7.58554	3.311e-14	5.36531e-13
RGS17	565.426	-1.06887	0.141237	-7.56793	3.7922e-14	6.12462e-13
LSM5	1187.06	-0.840242	0.111222	-7.55464	4.20018e-14	6.76103e-13
PIK3R3	796.942	-0.889364	0.117799	-7.54984	4.35803e-14	6.99771e-13
STK17B	1123.67	-0.814875	0.108152	-7.53455	4.90033e-14	7.81677e-13
ABCB7	861.008	-0.850244	0.112941	-7.52819	5.14472e-14	8.19314e-13
GPRASP2	440.091	-1.13241	0.150444	-7.52709	5.1882e-14	8.25562e-13
LRP12	975.665	-0.806605	0.107232	-7.52207	5.39175e-14	8.56547e-13
TNFAIP8L1	414.299	-1.18594	0.157851	-7.51305	5.7765e-14	9.14676e-13
MRC2	582.821	-1.09059	0.14579	-7.48058	7.39954e-14	1.16126e-12
BRCC3	630.654	-0.96073	0.128564	-7.47277	7.8525e-14	1.22541e-12
AOX1	893.935	-0.847933	0.113578	-7.46563	8.29032e-14	1.29062e-12
PAK3	406.181	-1.25731	0.168504	-7.46161	8.54726e-14	1.32849e-12
KIAA1211	319.233	-1.38143	0.185167	-7.46042	8.62472e-14	1.33945e-12
PEMT	282.949	-1.64596	0.220801	-7.45452	9.01978e-14	1.39301e-12
SGOL1	738.016	-0.928735	0.124629	-7.452	9.1939e-14	1.41877e-12
GPR161	391.76	-1.30059	0.17458	-7.44985	9.34453e-14	1.44087e-12
SMO	416.771	-1.26433	0.169754	-7.44802	9.47545e-14	1.45874e-12
BLOC1S5	443.06	-1.13473	0.153009	-7.4161	1.20624e-13	1.84383e-12
DFNA5	484.412	-1.13747	0.154134	-7.37973	1.58613e-13	2.39996e-12
FAM114A2	728.832	-0.896726	0.121615	-7.37348	1.66232e-13	2.50743e-12
FAM168A	823.021	-0.96165	0.130431	-7.37284	1.6703e-13	2.51556e-12
TSPAN15	314.979	-1.30361	0.176836	-7.37186	1.6826e-13	2.53016e-12
TRPV2	369.016	-1.22606	0.166662	-7.35655	1.88718e-13	2.81815e-12
CADPS2	365.836	-1.26671	0.172402	-7.34742	2.02062e-13	3.00125e-12
DNA2	902.436	-0.813399	0.110738	-7.34522	2.05414e-13	3.0487e-12
MICU2	728.491	-0.892015	0.121867	-7.31958	2.48753e-13	3.66855e-12
CDKN2C	462.148	-1.08735	0.149563	-7.27017	3.59023e-13	5.22075e-12
SPC25	439.294	-1.15299	0.158692	-7.26556	3.71498e-13	5.39812e-12
POLE2	296.916	-1.34055	0.18486	-7.25168	4.11632e-13	5.959e-12
GALNT11	661.934	-0.908853	0.125566	-7.23803	4.55257e-13	6.5466e-12
FGFR4	376.758	-1.27294	0.175884	-7.23736	4.57494e-13	6.5739e-12
NLRP2	354.389	-1.2206	0.168801	-7.23097	4.79556e-13	6.87565e-12
TMEM65	764.802	-0.865771	0.119759	-7.2293	4.855e-13	6.95572e-12
SLC37A4	689.618	-0.91165	0.12618	-7.22499	5.01143e-13	7.16398e-12
EVL	457.652	-1.09495	0.151657	-7.21987	5.20387e-13	7.43361e-12
LYPD6	165.782	-1.76484	0.244753	-7.2107	5.56654e-13	7.93416e-12
PNMAL1	1000.65	-0.800726	0.111215	-7.19982	6.02933e-13	8.57491e-12
AGFG2	215.726	-1.53533	0.213281	-7.19866	6.08089e-13	8.64189e-12
BEX1	763.78	-0.897666	0.125078	-7.17686	7.1332e-13	1.00637e-11
FSTL3	199.326	-1.64239	0.228916	-7.17466	7.24871e-13	1.02044e-11
PALM	137.016	-1.98997	0.277384	-7.17407	7.27988e-13	1.02409e-11
BID	700.078	-0.878354	0.122531	-7.16841	7.58712e-13	1.06576e-11
GINS1	790.238	-0.847557	0.118246	-7.16777	7.6228e-13	1.07e-11
SYNC	66.7173	-3.07199	0.428597	-7.16756	7.63483e-13	1.07092e-11
LEPR	311.377	-1.27572	0.178158	-7.1606	8.03267e-13	1.12428e-11
P3H3	499.188	-1.01465	0.141891	-7.15087	8.62265e-13	1.20426e-11
GTSE1	1049.94	-0.824551	0.115387	-7.14597	8.93646e-13	1.24629e-11
TTC39A	88.0339	-2.50794	0.351752	-7.12985	1.00482e-12	1.39731e-11
PKIB	1061.15	-0.841241	0.118134	-7.12105	1.07109e-12	1.48522e-11
CFDP1	577.573	-0.997849	0.140225	-7.11605	1.11061e-12	1.53672e-11
CASK	559.675	-0.970716	0.136434	-7.11493	1.11969e-12	1.54819e-11
LRP1	228.103	-1.65423	0.232925	-7.102	1.22961e-12	1.68935e-11
SNTA1	431.493	-1.12927	0.159293	-7.08926	1.34832e-12	1.84721e-11
CHMP2A	825.055	-0.823195	0.116288	-7.07893	1.45268e-12	1.98738e-11
COL16A1	204.083	-1.57473	0.222991	-7.06186	1.64284e-12	2.2318e-11
OVOS2	170.538	-1.71357	0.243225	-7.0452	1.85194e-12	2.50185e-11
MYL9	347.115	-1.19474	0.169814	-7.03561	1.98395e-12	2.67833e-11
ASPM	6007.19	-1.3283	0.189374	-7.01416	2.31336e-12	3.09292e-11
SCG2	184.47	-1.66298	0.237387	-7.00536	2.46345e-12	3.2868e-11
AKAP5	138.507	-1.9074	0.27259	-6.99733	2.60889e-12	3.4713e-11
ATP8B3	404.737	-1.13151	0.161753	-6.99531	2.64676e-12	3.51928e-11
HIST1H4A	218.623	-1.51491	0.216577	-6.99478	2.65677e-12	3.52776e-11
GBAS	829.245	-0.877318	0.125605	-6.98472	2.85416e-12	3.77438e-11
PDGFC	565.823	-0.979678	0.14028	-6.98372	2.87456e-12	3.79876e-11
RASGEF1A	134.294	-1.98885	0.28512	-6.9755	3.04792e-12	4.00876e-11
MOCS2	844.825	-0.849613	0.121896	-6.96997	3.17006e-12	4.16658e-11
POLE4	554.51	-1.09316	0.156863	-6.96891	3.19395e-12	4.19514e-11
TMEM173	244.013	-1.39897	0.200797	-6.96708	3.2358e-12	4.24724e-11
CENPE	3633.7	-1.21027	0.174119	-6.95082	3.6317e-12	4.74762e-11
ATP8B1	380.1	-1.15269	0.165843	-6.95051	3.63966e-12	4.75482e-11
RSU1	754.557	-0.963345	0.138617	-6.94971	3.66041e-12	4.77551e-11
FBN2	760.735	-1.92839	0.277525	-6.94854	3.69083e-12	4.81196e-11
ETNK2	348.298	-1.17167	0.168905	-6.93682	4.01017e-12	5.21779e-11
ARSJ	267.002	-1.3229	0.190822	-6.93265	4.13029e-12	5.37048e-11
FLT4	257.093	-1.34255	0.193761	-6.92891	4.24082e-12	5.49947e-11
CRISPLD1	195.776	-1.55419	0.224405	-6.92583	4.33427e-12	5.6169e-11
PPARG	246.184	-1.40524	0.203382	-6.90934	4.86912e-12	6.27651e-11
SMIM20	774.459	-0.827205	0.119917	-6.89814	5.26895e-12	6.76495e-11
RGS19	324.845	-1.34412	0.194948	-6.89473	5.39667e-12	6.91979e-11
SNUPN	387.895	-1.12053	0.162846	-6.88094	5.9458e-12	7.57885e-11
RPL13P12	797.681	-0.860525	0.125271	-6.8693	6.45177e-12	8.20224e-11
GNAL	699.758	-0.843623	0.122828	-6.86835	6.49491e-12	8.25169e-11
CYBA	374.351	-1.11789	0.162779	-6.86752	6.53275e-12	8.29433e-11
TECR	609.855	-0.905373	0.131976	-6.86014	6.87945e-12	8.71172e-11
FAR2	764.062	-0.893671	0.130282	-6.85951	6.90974e-12	8.74439e-11
NLGN1	218.712	-1.5235	0.222106	-6.85934	6.91807e-12	8.74922e-11
INO80C	267.676	-1.3051	0.190309	-6.85779	6.99354e-12	8.83316e-11
CIB2	218.872	-1.43838	0.210044	-6.84799	7.48923e-12	9.4408e-11
KRT80	523.5	-1.02783	0.150233	-6.84156	7.83332e-12	9.8426e-11
PEG10	4186.6	-1.26474	0.185081	-6.83341	8.29219e-12	1.03856e-10
MND1	347.374	-1.14511	0.167959	-6.81781	9.24411e-12	1.15332e-10
ATG16L2	327.897	-1.17884	0.173078	-6.811	9.69221e-12	1.20689e-10
LZTS2	534.016	-0.94728	0.139221	-6.80414	1.01653e-11	1.26095e-10
MANEA	600.27	-0.967271	0.142269	-6.79888	1.05438e-11	1.3054e-10
FAM111B	1083.19	-0.803072	0.118153	-6.79688	1.06911e-11	1.3228e-10
AMN1	355.319	-1.13138	0.166515	-6.79443	1.08738e-11	1.34369e-10
TIPIN	662.59	-0.903141	0.132957	-6.79275	1.10019e-11	1.35865e-10
LMO7	797.103	-0.864101	0.127724	-6.76539	1.32949e-11	1.63041e-10
RNF157	531.12	-1.03849	0.153593	-6.76131	1.36753e-11	1.67283e-10
TRIM16L	686.79	-0.848536	0.125604	-6.75565	1.42199e-11	1.73726e-10
C16orf62	872.994	-0.834062	0.123683	-6.74357	1.54542e-11	1.87977e-10
ROBO1	746.485	-0.865339	0.128652	-6.72622	1.74131e-11	2.11144e-10
ARHGEF16	219.203	-1.40596	0.209176	-6.72145	1.79926e-11	2.17626e-10
DISC1	85.8691	-2.39157	0.356229	-6.71359	1.89896e-11	2.28688e-10
ASRGL1	268.582	-1.27341	0.189725	-6.71186	1.92157e-11	2.31124e-10
COX7B2	229.597	-1.39434	0.207855	-6.70825	1.96974e-11	2.36625e-10
HAUS1	725.212	-0.82825	0.123666	-6.69748	2.12051e-11	2.53951e-10
CYB5A	459.278	-1.03672	0.154852	-6.69486	2.15883e-11	2.57903e-10
ETAA1	643.429	-0.851733	0.127239	-6.69397	2.17193e-11	2.59309e-10
MEF2C	503.714	-0.970083	0.145741	-6.65619	2.81012e-11	3.30824e-10
CAT	512.348	-0.963287	0.144802	-6.65242	2.88311e-11	3.39211e-10
IL11	128.426	-1.87092	0.281402	-6.64856	2.95972e-11	3.47173e-10
SNX18	542.027	-0.929657	0.139837	-6.64814	2.96827e-11	3.47965e-10
TAF12	631.438	-0.877262	0.132317	-6.63002	3.35646e-11	3.9276e-10
FZD2	229.644	-1.35342	0.204265	-6.62583	3.45293e-11	4.03563e-10
SH3PXD2A	203.968	-1.60833	0.243036	-6.61767	3.64915e-11	4.24706e-10
SLC40A1	122.443	-1.91431	0.289367	-6.61553	3.70231e-11	4.30635e-10
IL4R	455.846	-1.08127	0.16384	-6.59954	4.12447e-11	4.76881e-10
CLMP	600.668	-0.903095	0.137055	-6.58927	4.4198e-11	5.09208e-10
RPAIN	700.192	-0.809141	0.122821	-6.58795	4.45939e-11	5.12856e-10
MAP1B	12817.1	-1.0519	0.159797	-6.58275	4.61838e-11	5.29573e-10
NRG1	381.068	-1.10325	0.167989	-6.56743	5.11896e-11	5.84212e-10
FLT1	58.4656	-3.03329	0.462197	-6.56276	5.282e-11	6.01758e-10
KIF7	189.545	-1.47344	0.225791	-6.5257	6.76833e-11	7.59061e-10
RLTPR	148.519	-1.68049	0.257642	-6.52256	6.9116e-11	7.74682e-10
MGST3	680.103	-0.810831	0.124509	-6.51221	7.40541e-11	8.25739e-10
SCFD2	236.177	-1.33472	0.205322	-6.50064	7.99801e-11	8.89263e-10
MYO18A	664.371	-0.914901	0.140754	-6.49999	8.03229e-11	8.92053e-10
HSPB1	561.488	-0.877298	0.135223	-6.48779	8.71052e-11	9.63518e-10
CCDC167	630.798	-0.862026	0.133211	-6.47113	9.72751e-11	1.07113e-09
NFASC	376.46	-1.04811	0.162145	-6.46401	1.01961e-10	1.11829e-09
LLGL2	204.453	-1.3994	0.216727	-6.45696	1.06826e-10	1.16834e-09
ALPK1	216.177	-1.35916	0.210575	-6.45452	1.08566e-10	1.18671e-09
PHACTR1	352.163	-1.09037	0.169351	-6.43854	1.2063e-10	1.31266e-09
PGPEP1	394.178	-1.02036	0.158651	-6.4315	1.26347e-10	1.37027e-09
NDRG4	136.552	-1.7976	0.279666	-6.42768	1.29569e-10	1.40364e-09
IL7R	228.463	-1.33284	0.207691	-6.41745	1.38578e-10	1.49207e-09
SGCB	586.329	-0.856348	0.133607	-6.40944	1.46058e-10	1.56914e-09
NPNT	48.7751	-3.37309	0.526578	-6.40568	1.49696e-10	1.60467e-09
TMEM98	83.2833	-2.28515	0.356902	-6.40272	1.52635e-10	1.63256e-09
MGMT	249.194	-1.26481	0.197568	-6.40191	1.53442e-10	1.64029e-09
TMEM117	230.407	-1.32514	0.207096	-6.3987	1.5671e-10	1.67247e-09
ENPP1	414.392	-0.992425	0.155304	-6.3902	1.65665e-10	1.76707e-09
FBLN1	172.957	-1.57114	0.245949	-6.38805	1.68016e-10	1.79017e-09
ARRB1	77.4133	-2.49121	0.390065	-6.38663	1.69578e-10	1.80582e-09
NEFH	74.0513	-2.85288	0.446849	-6.38444	1.72024e-10	1.82987e-09
SMTN	427.989	-0.980615	0.153718	-6.37931	1.77888e-10	1.88604e-09
CORO2A	196.484	-1.43223	0.225501	-6.35134	2.13448e-10	2.24224e-09
PDK3	193.051	-1.41969	0.223544	-6.35083	2.14162e-10	2.24731e-09
HMGN5	71.4267	-2.5092	0.397075	-6.31922	2.62889e-10	2.72766e-09
TMTC1	211.236	-1.47793	0.233962	-6.31697	2.66743e-10	2.7647e-09
IGFBP6	231.591	-1.30546	0.206834	-6.31163	2.76119e-10	2.85731e-09
CBR3	100.897	-2.07304	0.328468	-6.31122	2.76836e-10	2.86319e-09
ARRB2	344.197	-1.07326	0.170097	-6.3097	2.79576e-10	2.89e-09
LOXL1-AS1	210.37	-1.36827	0.217867	-6.28031	3.37902e-10	3.46158e-09
AMPH	127.32	-1.80773	0.288379	-6.26859	3.6434e-10	3.72652e-09
PIF1	275.068	-1.20606	0.193023	-6.24828	4.14987e-10	4.21346e-09
GPM6B	267.235	-1.21181	0.19419	-6.24031	4.36703e-10	4.41777e-09
DPYD	357.654	-1.04363	0.167316	-6.23749	4.44636e-10	4.49101e-09
B3GNTL1	185.856	-1.46613	0.235203	-6.23345	4.56267e-10	4.6013e-09
IGFBP4	94.0188	-2.08727	0.334985	-6.23095	4.63625e-10	4.66824e-09
SNPH	68.1079	-2.47019	0.397659	-6.21184	5.23678e-10	5.24299e-09
ADCY6	571.557	-0.843498	0.135819	-6.21044	5.28359e-10	5.28713e-09
HPCAL1	571.398	-0.837686	0.135096	-6.20067	5.62227e-10	5.61735e-09
ANO5	364.631	-1.04177	0.168432	-6.18507	6.20767e-10	6.17997e-09
AGAP2	52.6781	-2.9966	0.484788	-6.18126	6.35911e-10	6.32749e-09
LIMD2	543.772	-0.856015	0.138591	-6.17655	6.55189e-10	6.50931e-09
MYO5C	342.54	-1.05195	0.170432	-6.17226	6.73222e-10	6.68163e-09
CMBL	221.818	-1.28465	0.208583	-6.15896	7.32253e-10	7.23421e-09
SFXN5	438.735	-0.937402	0.152365	-6.15233	7.63516e-10	7.52775e-09
DCPS	323.799	-1.11244	0.180905	-6.14931	7.78192e-10	7.66466e-09
LINC00355	309.174	-1.13029	0.183833	-6.14847	7.82362e-10	7.70182e-09
FAM72B	473.846	-0.890275	0.144949	-6.14199	8.14915e-10	8.01415e-09
PPM1E	572.063	-0.938523	0.153187	-6.12665	8.97482e-10	8.81275e-09
ARHGEF40	487.676	-0.87996	0.143894	-6.11533	9.63571e-10	9.42358e-09
CD82	349.084	-1.02537	0.167876	-6.1079	1.00952e-09	9.84316e-09
COG6	473.339	-0.894087	0.146397	-6.10727	1.01351e-09	9.87717e-09
DYNC1I1	147.616	-1.55677	0.255215	-6.09983	1.06181e-09	1.03168e-08
FAM105A	232.914	-1.25277	0.205384	-6.09964	1.06308e-09	1.03239e-08
OLMALINC	197.349	-1.40024	0.230666	-6.07043	1.27568e-09	1.23208e-08
SYTL4	289.676	-1.10369	0.181849	-6.06926	1.285e-09	1.23984e-08
ZBTB17	392.8	-0.960251	0.158414	-6.06166	1.3472e-09	1.29535e-08
MXD3	281.858	-1.13623	0.187846	-6.04872	1.46e-09	1.39896e-08
SPARC	55.6703	-2.71891	0.449515	-6.04854	1.4616e-09	1.3998e-08
MAPK11	199.538	-1.32439	0.219536	-6.03268	1.61264e-09	1.53612e-08
CAND2	399.998	-0.98471	0.16356	-6.02047	1.73915e-09	1.65015e-08
HIST1H3H	3079.88	-1.2321	0.204869	-6.01407	1.80921e-09	1.71328e-08
IGSF3	541.652	-0.851561	0.141611	-6.01339	1.81679e-09	1.71962e-08
KLHDC8B	268.541	-1.14998	0.191358	-6.00958	1.86009e-09	1.75632e-08
CCBE1	40.4694	-3.6339	0.604869	-6.00774	1.88125e-09	1.77371e-08
SYT17	102.489	-1.89599	0.315699	-6.00569	1.90515e-09	1.79363e-08
MYL4	186.28	-1.3906	0.231558	-6.00541	1.90847e-09	1.79589e-08
LIN7A	439.431	-0.92653	0.154296	-6.0049	1.9145e-09	1.80068e-08
PLEKHO1	199.102	-1.38112	0.230238	-5.99866	1.98951e-09	1.86762e-08
RBP7	309.066	-1.20668	0.201179	-5.99802	1.99735e-09	1.87407e-08
DZIP1L	324.42	-1.05716	0.176746	-5.98126	2.21421e-09	2.0626e-08
B3GNT2	530.832	-0.822603	0.137755	-5.97151	2.3507e-09	2.18032e-08
NPFFR2	309.709	-1.0508	0.176074	-5.96796	2.40234e-09	2.22397e-08
TMOD2	272.805	-1.16323	0.194937	-5.9672	2.41363e-09	2.23336e-08
CRABP2	139.619	-1.56419	0.262218	-5.96523	2.44284e-09	2.25716e-08
ASS1	111.83	-1.7773	0.298539	-5.95333	2.6274e-09	2.42077e-08
TRAK1	675.91	-0.858196	0.14446	-5.94072	2.8377e-09	2.60835e-08
REEP1	65.2509	-2.48027	0.417607	-5.93923	2.86366e-09	2.62865e-08
SEPT3	249.218	-1.1964	0.201625	-5.93382	2.95968e-09	2.71148e-08
FAM195A	255.974	-1.16966	0.197305	-5.92817	3.06325e-09	2.80108e-08
KIF1A	258.12	-1.1891	0.200652	-5.92618	3.10064e-09	2.83127e-08
STMN3	387.073	-0.968993	0.163541	-5.92509	3.12135e-09	2.84884e-08
RILPL2	191.693	-1.34507	0.227144	-5.92166	3.18701e-09	2.90467e-08
ARL4A	473.022	-0.858576	0.145121	-5.91626	3.2934e-09	2.99601e-08
SCN1B	264.141	-1.12439	0.190143	-5.91338	3.3516e-09	3.0461e-08
MTMR11	172.533	-1.38823	0.234904	-5.90977	3.4258e-09	3.10772e-08
OSBP2	182.258	-1.347	0.228582	-5.89288	3.79526e-09	3.43004e-08
MPP4	167.802	-1.43133	0.243524	-5.87759	4.16284e-09	3.75004e-08
THEMIS2	52.1749	-2.79382	0.475783	-5.87205	4.3043e-09	3.87356e-08
SAP30	290.965	-1.08833	0.185363	-5.87135	4.32266e-09	3.88679e-08
LTBP1	580.151	-0.804485	0.13731	-5.85888	4.66001e-09	4.16121e-08
LDB2	84.2319	-2.01524	0.344009	-5.8581	4.68186e-09	4.17688e-08
P3H2	435.84	-0.91574	0.156351	-5.85694	4.71483e-09	4.20243e-08
ZFAND4	425.474	-0.91113	0.155695	-5.852	4.85684e-09	4.32305e-08
PASK	403.642	-0.95587	0.163372	-5.85086	4.89031e-09	4.35085e-08
COL13A1	194.075	-1.31644	0.225122	-5.8477	4.98418e-09	4.42828e-08
S1PR5	45.5679	-3.00327	0.514613	-5.83597	5.3478e-09	4.72969e-08
MED30	368.674	-0.982363	0.168672	-5.82412	5.7416e-09	5.06183e-08
GPER1	72.2629	-2.19371	0.37756	-5.81023	6.23875e-09	5.47526e-08
SOX12	285.137	-1.09068	0.187835	-5.80658	6.37613e-09	5.58321e-08
PALD1	238.037	-1.20504	0.208415	-5.78192	7.38527e-09	6.42154e-08
UGT3A2	32.2891	-4.61559	0.802101	-5.75438	8.69624e-09	7.50645e-08
COL4A6	154.899	-1.49465	0.259946	-5.74986	8.93184e-09	7.6893e-08
KIT	63.8445	-2.3244	0.404751	-5.74279	9.31287e-09	8.00313e-08
CYP11A1	34.7572	-4.0088	0.699469	-5.7312	9.97222e-09	8.53575e-08
RP11-479O16.1	200.57	-1.27796	0.223154	-5.72683	1.02326e-08	8.73932e-08
KCNH7	41.7479	-3.1167	0.544353	-5.72551	1.03125e-08	8.79983e-08
HPSE	161.541	-1.40661	0.246043	-5.71694	1.08462e-08	9.235e-08
ZNF204P	127.919	-1.62898	0.285367	-5.70837	1.1406e-08	9.67855e-08
APOO	450.326	-0.913335	0.160031	-5.70723	1.14829e-08	9.73862e-08
NYNRIN	63.969	-2.31891	0.406682	-5.70203	1.18391e-08	1.00145e-07
E2F8	278.71	-1.07202	0.188035	-5.70118	1.18982e-08	1.00557e-07
CORO1A	84.1139	-2.00319	0.351804	-5.69404	1.24066e-08	1.044e-07
C4orf19	99.3297	-1.78347	0.314375	-5.67304	1.40283e-08	1.17435e-07
THRB	123.289	-1.57994	0.278566	-5.67169	1.41396e-08	1.18315e-07
MGAT4A	370.403	-0.925365	0.163353	-5.66484	1.47164e-08	1.23036e-07
IFI27L2	349.406	-0.977076	0.172545	-5.66274	1.48978e-08	1.24445e-07
FZD1	414.806	-0.871318	0.153971	-5.65897	1.52284e-08	1.27097e-07
MOCS1	471.284	-0.821931	0.145248	-5.65882	1.52416e-08	1.27153e-07
MMP9	46.6134	-2.8032	0.495552	-5.65671	1.543e-08	1.28559e-07
LINC01234	269.338	-1.15203	0.203909	-5.64973	1.60697e-08	1.33316e-07
AMOT	466.199	-0.855999	0.151803	-5.63888	1.71158e-08	1.41451e-07
DPF3	67.4413	-2.25165	0.399813	-5.63176	1.78378e-08	1.47076e-07
LPIN3	85.5764	-1.9083	0.339471	-5.6214	1.89413e-08	1.55742e-07
PRKCH	375.047	-0.907379	0.161521	-5.6177	1.93515e-08	1.58914e-07
COLEC12	152.21	-1.42273	0.253799	-5.60574	2.07363e-08	1.69639e-07
ARHGEF25	296.981	-1.05821	0.188843	-5.60365	2.0988e-08	1.71626e-07
NAP1L5	321.544	-0.976994	0.174374	-5.60287	2.1083e-08	1.7233e-07
NINL	278.332	-1.04416	0.18671	-5.59242	2.23922e-08	1.82188e-07
FBLN5	52.5089	-2.55911	0.457617	-5.59224	2.24158e-08	1.82303e-07
SYT16	155.102	-1.53191	0.274232	-5.58621	2.32083e-08	1.8804e-07
CPE	307.185	-1.02004	0.183018	-5.57344	2.49761e-08	2.01438e-07
KIF26A	121.209	-1.56444	0.280777	-5.57182	2.52087e-08	2.03061e-07
PDK2	552.97	-0.808339	0.14509	-5.57131	2.52836e-08	2.03495e-07
SPTB	99.2247	-1.79672	0.323166	-5.55974	2.70176e-08	2.16733e-07
CYR61	6148.08	-0.900671	0.162196	-5.55299	2.80821e-08	2.25085e-07
SHF	88.1951	-1.90268	0.342734	-5.55148	2.8326e-08	2.26853e-07
SUOX	319.641	-0.961648	0.173309	-5.54874	2.87731e-08	2.30149e-07
MIF	529.604	-0.811993	0.146402	-5.54631	2.91755e-08	2.33176e-07
MOXD1	376.218	-0.889804	0.16056	-5.54187	2.99257e-08	2.38877e-07
CTSV	264.655	-1.05188	0.189837	-5.54097	3.00795e-08	2.39907e-07
TOP1MT	703.983	-0.807658	0.145843	-5.53785	3.06205e-08	2.43821e-07
PCOLCE	133.612	-1.53098	0.276931	-5.5284	3.23168e-08	2.55963e-07
DCLRE1B	366.362	-0.92057	0.166843	-5.5176	3.43667e-08	2.71535e-07
NRGN	77.8994	-1.9817	0.359178	-5.51731	3.44225e-08	2.71865e-07
MAT1A	44.9812	-2.83343	0.515526	-5.49618	3.88096e-08	3.04655e-07
ATP1A3	216.486	-1.217	0.221483	-5.49481	3.91133e-08	3.06791e-07
LGI2	176.297	-1.27634	0.232544	-5.48857	4.05201e-08	3.17057e-07
ETFDH	338.882	-0.941471	0.171619	-5.48583	4.11539e-08	3.21627e-07
ADA	270.941	-1.02567	0.186989	-5.48519	4.13017e-08	3.22651e-07
DBNDD1	400.843	-0.871472	0.15891	-5.48404	4.15717e-08	3.2463e-07
C4orf27	407.905	-0.910256	0.166132	-5.47911	4.27468e-08	3.33404e-07
NXPH2	68.625	-2.38086	0.435484	-5.46715	4.57329e-08	3.55552e-07
TCEA3	209.216	-1.22599	0.224278	-5.46639	4.59296e-08	3.56652e-07
SEMA3E	390.1	-0.863083	0.157937	-5.46473	4.63625e-08	3.5987e-07
OTUB2	347.986	-0.919825	0.168482	-5.45949	4.77503e-08	3.69461e-07
EPHB2	263.251	-1.0365	0.190127	-5.45164	4.99069e-08	3.85072e-07
PLXNC1	101.901	-1.7671	0.324148	-5.45154	4.99358e-08	3.85143e-07
GK	291.919	-0.982779	0.180374	-5.44856	5.07786e-08	3.91487e-07
ITGB3	93.4072	-1.75602	0.322531	-5.4445	5.19506e-08	3.99888e-07
PLXND1	330.47	-0.975626	0.180332	-5.41015	6.29703e-08	4.8052e-07
CXXC5	75.2697	-1.98115	0.367139	-5.39618	6.80765e-08	5.16844e-07
TMSB15A	65.6536	-2.39292	0.443773	-5.39221	6.95965e-08	5.27971e-07
E2F2	511.485	-0.861975	0.159922	-5.38997	7.04683e-08	5.33958e-07
LINC01446	281.99	-0.991309	0.18416	-5.38286	7.33131e-08	5.54216e-07
FBLN2	159.035	-1.34508	0.250221	-5.37554	7.63521e-08	5.76292e-07
GPR19	188.34	-1.23499	0.229857	-5.37285	7.75005e-08	5.83768e-07
RAPGEF5	172.512	-1.31036	0.243888	-5.3728	7.7523e-08	5.83768e-07
BTN3A1	334.322	-0.91759	0.170988	-5.3664	8.03239e-08	6.03455e-07
MYRF	90.9377	-1.81899	0.339093	-5.3643	8.1264e-08	6.10046e-07
PLEKHA2	454.099	-0.833762	0.155622	-5.35759	8.43376e-08	6.31653e-07
FAM172A	464.087	-0.836285	0.156247	-5.35233	8.68281e-08	6.48305e-07
GMDS	261.583	-1.05538	0.197288	-5.34944	8.8226e-08	6.57731e-07
CHRDL1	133.997	-1.51564	0.284262	-5.33184	9.72245e-08	7.20389e-07
NDRG2	86.2354	-1.7922	0.336996	-5.31818	1.04812e-07	7.73069e-07
LINC01420	182.235	-1.24871	0.234928	-5.31528	1.06496e-07	7.84595e-07
C11orf80	266.085	-1.00799	0.189679	-5.31417	1.07144e-07	7.88176e-07
GALNT6	304.276	-0.965029	0.181932	-5.30434	1.1308e-07	8.28386e-07
PRMT6	398.96	-0.849551	0.160434	-5.29534	1.18794e-07	8.68935e-07
SPTLC3	44.8899	-2.66656	0.504328	-5.28736	1.24095e-07	9.0532e-07
SNAP91	304.592	-0.953129	0.180638	-5.27647	1.31696e-07	9.58614e-07
LRCH2	385.331	-0.841514	0.159686	-5.26981	1.36567e-07	9.90469e-07
ADGRB3	102.126	-1.75025	0.332756	-5.25987	1.44161e-07	1.04347e-06
LGR4	339.879	-0.888078	0.168917	-5.25748	1.46039e-07	1.05549e-06
DIXDC1	282.556	-0.964772	0.183695	-5.25204	1.50424e-07	1.08517e-06
C9orf84	203.431	-1.25063	0.238155	-5.2513	1.51026e-07	1.08911e-06
AFAP1L2	37.3558	-3.05103	0.581588	-5.24603	1.55411e-07	1.11906e-06
ARHGEF6	208.43	-1.14119	0.217773	-5.24029	1.60322e-07	1.15186e-06
PREX1	167.993	-1.24719	0.23813	-5.2374	1.62851e-07	1.16874e-06
TMEM241	265.783	-1.03876	0.198805	-5.22504	1.7412e-07	1.24546e-06
LVCAT1	63.6429	-2.0779	0.398532	-5.21389	1.8492e-07	1.31786e-06
NSUN7	169.622	-1.23393	0.23681	-5.21063	1.88205e-07	1.33882e-06
CCDC64	113.185	-1.58742	0.304894	-5.20648	1.92455e-07	1.36754e-06
KCNMB4	113.259	-1.50799	0.289796	-5.20362	1.95443e-07	1.38675e-06
TCEAL1	360.595	-0.858884	0.165081	-5.20281	1.96295e-07	1.39228e-06
CCDC69	92.3069	-1.6734	0.321828	-5.19967	1.9964e-07	1.41394e-06
OLFML2A	44.2506	-2.57712	0.496586	-5.18968	2.10656e-07	1.48979e-06
ZNF792	294.772	-0.99669	0.192139	-5.18734	2.13317e-07	1.50641e-06
MPP1	312.267	-0.90809	0.175165	-5.18419	2.16955e-07	1.52932e-06
JAG2	245.329	-1.02242	0.19738	-5.17993	2.2197e-07	1.56184e-06
EPOR	194.11	-1.13347	0.21918	-5.1714	2.32344e-07	1.63011e-06
ASTN2	132.77	-1.37023	0.265463	-5.16167	2.44762e-07	1.71043e-06
SEPT4	48.3187	-2.42601	0.470143	-5.16015	2.46749e-07	1.72183e-06
SH3GL3	77.7895	-1.83605	0.355961	-5.158	2.49608e-07	1.74053e-06
ELAVL2	53.7884	-2.37528	0.460724	-5.15555	2.52888e-07	1.76151e-06
BASP1	350.225	-0.885353	0.171918	-5.14984	2.60702e-07	1.81268e-06
SLC36A4	430.963	-0.857432	0.166524	-5.149	2.6188e-07	1.81957e-06
TBC1D16	327.998	-0.900395	0.175101	-5.14214	2.71629e-07	1.87857e-06
SCARNA22	356.625	-0.847585	0.164939	-5.13877	2.76545e-07	1.90984e-06
NEXN	56.8167	-2.21207	0.430596	-5.13722	2.78831e-07	1.92494e-06
NCALD	56.2769	-2.19088	0.426752	-5.13386	2.83857e-07	1.95478e-06
KHK	78.1805	-1.81942	0.355003	-5.12507	2.97421e-07	2.03806e-06
KIF16B	334.636	-0.873248	0.170623	-5.11799	3.0881e-07	2.11089e-06
CASP6	264.86	-1.00059	0.195513	-5.11776	3.09179e-07	2.11267e-06
FRMD5	292.979	-0.939911	0.184061	-5.10651	3.28161e-07	2.23373e-06
SLC39A11	257.585	-0.973612	0.190748	-5.10418	3.32236e-07	2.25909e-06
CTSH	184.297	-1.17442	0.230176	-5.10228	3.35583e-07	2.27945e-06
RAPGEF4	129.358	-1.38864	0.272257	-5.10049	3.38777e-07	2.29793e-06
ATP9A	286.487	-0.923319	0.181597	-5.08443	3.68723e-07	2.48802e-06
DLG4	219.822	-1.08454	0.213351	-5.08335	3.70831e-07	2.5005e-06
CD40	123.795	-1.40111	0.27573	-5.08147	3.74534e-07	2.52109e-06
ANKRD36BP2	197.328	-1.10655	0.217897	-5.07832	3.80785e-07	2.55874e-06
HSD17B7	408.719	-0.850948	0.167634	-5.07621	3.85035e-07	2.58372e-06
ZNF483	384.747	-0.843465	0.166237	-5.07386	3.89832e-07	2.6141e-06
KCTD14	288.707	-0.967942	0.191107	-5.06492	4.08582e-07	2.73416e-06
FST	79.852	-1.81975	0.360165	-5.05253	4.35997e-07	2.90859e-06
ANKMY2	235.713	-1.02337	0.202562	-5.0521	4.36983e-07	2.91417e-06
PCDH18	32.6241	-3.26607	0.648173	-5.03889	4.68233e-07	3.10338e-06
ST6GALNAC3	168.853	-1.18007	0.234442	-5.03355	4.8149e-07	3.18472e-06
PTPRH	164.374	-1.19656	0.23773	-5.03328	4.82162e-07	3.18808e-06
AC093616.4	118.144	-1.44075	0.286446	-5.02974	4.91151e-07	3.2442e-06
TRERF1	183.111	-1.21052	0.241099	-5.02085	5.14443e-07	3.38998e-06
ANO4	250.112	-0.972051	0.193621	-5.02039	5.15668e-07	3.3969e-06
TMEM177	307.479	-0.887495	0.176893	-5.01712	5.24525e-07	3.45173e-06
KIF21B	39.6452	-2.70054	0.538412	-5.01576	5.2825e-07	3.47271e-06
HOXC8	363.614	-0.8488	0.169242	-5.01529	5.29524e-07	3.47991e-06
DCTN6	239.67	-1.00566	0.200549	-5.01452	5.31674e-07	3.49067e-06
GPR137C	61.6144	-2.05174	0.40916	-5.01451	5.31701e-07	3.49067e-06
THBS4	55.9251	-2.13787	0.426609	-5.0113	5.40638e-07	3.54455e-06
SNN	183.725	-1.1266	0.225232	-5.00194	5.67571e-07	3.70611e-06
ARNT2	98.5908	-1.69425	0.339579	-4.98928	6.06052e-07	3.93751e-06
CAPN5	212.464	-1.04953	0.210407	-4.98807	6.09848e-07	3.96085e-06
GSTM4	69.1134	-1.97019	0.395036	-4.98736	6.12112e-07	3.97422e-06
MAPT	79.7358	-1.7684	0.355002	-4.98137	6.31357e-07	4.0896e-06
SLC1A1	52.488	-2.20403	0.442864	-4.97676	6.46572e-07	4.18118e-06
DLK2	77.3544	-1.77554	0.356864	-4.9754	6.51125e-07	4.20875e-06
ADGRB2	62.9631	-2.01656	0.405398	-4.97428	6.54903e-07	4.22801e-06
RNFT2	281.337	-0.935808	0.188505	-4.96438	6.89217e-07	4.43774e-06
ZNF618	247.648	-1.00162	0.202041	-4.95749	7.14106e-07	4.58886e-06
COMMD1	301.688	-0.900473	0.18194	-4.9493	7.44812e-07	4.77353e-06
GPM6A	72.432	-1.82226	0.368673	-4.94277	7.70219e-07	4.92661e-06
FKBPL	361.719	-0.813836	0.164722	-4.94065	7.78618e-07	4.97378e-06
TJP3	40.4293	-2.56803	0.520257	-4.93609	7.97054e-07	5.07985e-06
NUDT14	416.935	-0.806261	0.163478	-4.93193	8.14229e-07	5.1825e-06
CXorf57	288.034	-0.951538	0.193213	-4.92482	8.44383e-07	5.36388e-06
RBM20	46.1657	-2.34759	0.476724	-4.92441	8.4614e-07	5.37328e-06
TMEM71	99.4285	-1.5506	0.315275	-4.91825	8.73208e-07	5.5307e-06
FAT3	96.4666	-1.55536	0.316408	-4.91567	8.8481e-07	5.5987e-06
DGCR6	38.3244	-2.63571	0.536668	-4.91125	9.04954e-07	5.72057e-06
SMPDL3B	38.145	-2.70965	0.554711	-4.88479	1.0354e-06	6.49445e-06
SLC25A20	278.012	-0.897009	0.184167	-4.87062	1.11246e-06	6.94858e-06
RIMKLA	83.682	-1.67927	0.344998	-4.86747	1.13037e-06	7.0514e-06
TNS2	206.795	-1.07875	0.221649	-4.86694	1.13339e-06	7.06566e-06
DACH1	62.462	-1.97194	0.405617	-4.86159	1.16445e-06	7.25234e-06
SMIM10	169.985	-1.16199	0.239647	-4.84874	1.24248e-06	7.7111e-06
SLC27A6	163.18	-1.16595	0.240589	-4.84626	1.25813e-06	7.80071e-06
LRP2	67.5284	-1.98726	0.411168	-4.8332	1.34354e-06	8.28794e-06
MUC15	191.235	-1.0662	0.220652	-4.83205	1.35136e-06	8.32297e-06
ONECUT2	133.837	-1.2986	0.269194	-4.82404	1.4068e-06	8.65067e-06
FAM46B	154.115	-1.19419	0.248179	-4.81182	1.49559e-06	9.15027e-06
MIR503HG	148.907	-1.20667	0.250866	-4.81	1.50927e-06	9.22525e-06
GBP1	131.885	-1.28863	0.268129	-4.80601	1.53976e-06	9.40571e-06
SH3BP1	210.366	-1.01453	0.211112	-4.80563	1.54267e-06	9.41962e-06
NEFL	112.607	-1.42377	0.296752	-4.79784	1.60389e-06	9.77897e-06
C10orf10	44.8921	-2.29518	0.478639	-4.79521	1.62502e-06	9.8985e-06
IFITM2	333.927	-0.820426	0.171275	-4.7901	1.66699e-06	1.01414e-05
RAB11FIP4	58.6279	-1.97635	0.413182	-4.78325	1.72486e-06	1.04804e-05
ZFYVE28	94.2638	-1.5719	0.328699	-4.78218	1.73403e-06	1.05328e-05
FAM189A1	230.622	-0.969327	0.202998	-4.77506	1.79651e-06	1.08816e-05
NRG2	225.42	-0.978886	0.205385	-4.7661	1.87822e-06	1.13376e-05
SFRP1	341.898	-0.820806	0.172438	-4.76	1.93592e-06	1.16642e-05
CHSY3	244.766	-0.942681	0.198125	-4.75802	1.95499e-06	1.17754e-05
TRIM6	109.822	-1.3855	0.291585	-4.75163	2.01779e-06	1.21199e-05
TNFAIP2	35.1264	-2.65392	0.55996	-4.73948	2.14271e-06	1.28226e-05
ADAP2	106.71	-1.42165	0.300051	-4.73803	2.1581e-06	1.29107e-05
PRX	295.92	-0.860506	0.181879	-4.73121	2.23183e-06	1.33148e-05
ERG	115.699	-1.34792	0.285089	-4.72807	2.26668e-06	1.35103e-05
MMP2	48.3383	-2.15574	0.456264	-4.72476	2.30391e-06	1.36902e-05
IKZF4	44.254	-2.3269	0.493431	-4.71575	2.40821e-06	1.4275e-05
FUT9	258.402	-1.09741	0.232733	-4.71534	2.4131e-06	1.42996e-05
TEAD2	278.638	-0.885259	0.188083	-4.70673	2.51717e-06	1.48599e-05
GRAMD1C	199.296	-1.06827	0.227223	-4.70142	2.58354e-06	1.52306e-05
DNM1	149.618	-1.19575	0.254388	-4.70048	2.5955e-06	1.52872e-05
VEPH1	266.343	-0.88694	0.188753	-4.69893	2.61522e-06	1.5394e-05
RASGRP2	30.2101	-2.90746	0.621152	-4.68076	2.85812e-06	1.67223e-05
TMEM25	63.0423	-1.84397	0.394096	-4.67898	2.88309e-06	1.68481e-05
CERS4	79.1485	-1.61171	0.345062	-4.6708	3.00031e-06	1.74753e-05
SEMA4G	84.2032	-1.59914	0.342472	-4.6694	3.02076e-06	1.75871e-05
ST3GAL5	203.585	-1.00059	0.214318	-4.66872	3.03087e-06	1.76374e-05
FUOM	316.282	-0.814483	0.174555	-4.66605	3.07042e-06	1.78461e-05
CHN2	105.44	-1.38651	0.297381	-4.6624	3.12546e-06	1.81552e-05
GS1-358P8.4	229.488	-0.992755	0.213064	-4.65942	3.17096e-06	1.84029e-05
HPCAL4	56.5477	-1.9972	0.429345	-4.65173	3.29166e-06	1.90578e-05
CPS1	35.2646	-2.57713	0.554193	-4.65024	3.31548e-06	1.91843e-05
RP11-734I18.1	133.72	-1.26861	0.273047	-4.64613	3.38222e-06	1.95414e-05
FLVCR2	39.6313	-2.39088	0.515221	-4.64049	3.47582e-06	2.00226e-05
VWA1	94.0356	-1.46011	0.314671	-4.64012	3.48213e-06	2.0053e-05
HSPA2	215.173	-0.963191	0.207583	-4.64002	3.48378e-06	2.00565e-05
NBEA	325.231	-0.926472	0.19974	-4.63839	3.51126e-06	2.01848e-05
RAB3D	235.641	-0.964153	0.207874	-4.63817	3.51511e-06	2.0201e-05
DTWD2	232.075	-0.931794	0.20094	-4.63717	3.53211e-06	2.02927e-05
SCARA3	73.3704	-1.79858	0.388141	-4.63383	3.58967e-06	2.06112e-05
WNT5A	39.804	-2.41241	0.521013	-4.63022	3.65274e-06	2.09361e-05
LPAR1	287.959	-0.959625	0.208058	-4.61229	3.98248e-06	2.26787e-05
ARHGAP33	245.352	-0.989603	0.214563	-4.61217	3.98483e-06	2.26855e-05
THSD1	378.292	-0.851602	0.184722	-4.61019	4.02307e-06	2.28898e-05
EFEMP1	114.378	-1.32933	0.288592	-4.60627	4.09948e-06	2.32904e-05
TMTC4	245.758	-0.920136	0.200049	-4.59954	4.23421e-06	2.39926e-05
GMPR	27.7769	-3.02148	0.657169	-4.59772	4.27141e-06	2.41893e-05
SSTR2	64.6026	-1.78799	0.389174	-4.59431	4.34176e-06	2.45734e-05
RILP	251.971	-0.885835	0.193347	-4.58159	4.61462e-06	2.6019e-05
CSPG5	25.3001	-3.32535	0.726135	-4.57952	4.6604e-06	2.62314e-05
DLG3	137.809	-1.22597	0.268721	-4.56222	5.06147e-06	2.83574e-05
CCDC85A	29.4415	-2.86753	0.628768	-4.56054	5.10217e-06	2.85772e-05
PLPPR3	30.3345	-3.01797	0.663087	-4.55139	5.32925e-06	2.97888e-05
LRRC28	220.162	-1.00578	0.221869	-4.53323	5.80872e-06	3.23015e-05
NOTUM	21.2906	-3.96776	0.87675	-4.52553	6.0243e-06	3.34429e-05
ROR2	76.399	-1.63715	0.362303	-4.51874	6.22088e-06	3.44553e-05
ATG10	264.868	-0.907903	0.201	-4.51692	6.27448e-06	3.47027e-05
KIAA0513	293.797	-0.819787	0.181714	-4.51142	6.43962e-06	3.5535e-05
CYP27C1	128.415	-1.2068	0.268204	-4.49956	6.80944e-06	3.74163e-05
PTN	106.66	-1.34556	0.299314	-4.49549	6.94103e-06	3.81069e-05
OGG1	258.462	-0.884419	0.19676	-4.49492	6.95975e-06	3.81989e-05
MGAT4C	43.5615	-2.23568	0.497715	-4.4919	7.05902e-06	3.87219e-05
SLC25A23	329.681	-0.820137	0.182798	-4.48657	7.23804e-06	3.96032e-05
USP18	189.673	-1.00114	0.223379	-4.48182	7.40108e-06	4.03928e-05
ZNF804A	100.393	-1.37162	0.307915	-4.45452	8.40801e-06	4.53654e-05
UBE3D	216.328	-0.947995	0.212877	-4.45325	8.45813e-06	4.55851e-05
RP11-465B22.3	219.759	-0.915776	0.205833	-4.44912	8.62238e-06	4.64328e-05
NFATC4	251.609	-0.866784	0.19486	-4.44824	8.65758e-06	4.65696e-05
TM6SF1	42.9781	-2.16732	0.487647	-4.44445	8.8117e-06	4.73199e-05
GCNT1	197.423	-0.997816	0.224534	-4.44394	8.83255e-06	4.74057e-05
RP11-160O5.1	113.594	-1.30083	0.292798	-4.44275	8.88155e-06	4.76555e-05
PPP2R2B	35.2701	-2.41155	0.545287	-4.42253	9.755e-06	5.21117e-05
PRDM5	241.223	-0.910835	0.206037	-4.42073	9.83662e-06	5.24899e-05
SRRM3	39.8506	-2.27578	0.515761	-4.41247	1.02199e-05	5.43855e-05
PPFIA3	176.458	-1.02777	0.23295	-4.41198	1.0243e-05	5.44939e-05
PAGR1	101.984	-1.37981	0.313221	-4.40523	1.05674e-05	5.60964e-05
PECR	120.459	-1.24222	0.282	-4.40505	1.05761e-05	5.61275e-05
TSPAN13	94.6573	-1.38923	0.315832	-4.39863	1.08936e-05	5.76705e-05
PARD3B	214.041	-0.914918	0.208007	-4.39849	1.09009e-05	5.7683e-05
C1orf21	261.818	-0.840394	0.191457	-4.38947	1.13628e-05	5.99417e-05
ARSI	79.5537	-1.49862	0.341912	-4.38305	1.17031e-05	6.16535e-05
TEC	321.492	-0.818063	0.186798	-4.37939	1.1901e-05	6.26446e-05
FPGT	214.828	-0.918415	0.209926	-4.37495	1.21461e-05	6.37795e-05
ZNF114	262.648	-0.868945	0.198719	-4.37273	1.22703e-05	6.43792e-05
CIT	1982.71	-0.994434	0.227721	-4.3669	1.26022e-05	6.59956e-05
UMAD1	309.036	-0.805815	0.185034	-4.35495	1.33098e-05	6.94581e-05
KCNH5	201.927	-1.00249	0.230244	-4.35404	1.3365e-05	6.96898e-05
AP1G2	74.4803	-1.54395	0.354655	-4.3534	1.34044e-05	6.98765e-05
ECM1	59.5634	-1.74584	0.401107	-4.35254	1.34569e-05	7.01122e-05
MALAT1	172658	-0.868902	0.199766	-4.34961	1.36382e-05	7.09426e-05
GTF2IP4	291.15	-0.804455	0.184982	-4.34883	1.36863e-05	7.1174e-05
MEX3A	170.325	-1.15073	0.264813	-4.34545	1.3899e-05	7.218e-05
IL17RC	277.868	-0.806712	0.185705	-4.34406	1.39876e-05	7.25657e-05
FBXL21	128.835	-1.16987	0.26941	-4.34235	1.4097e-05	7.30552e-05
GFI1	108.318	-1.29745	0.299591	-4.33073	1.48613e-05	7.67294e-05
BDH1	58.7112	-1.74888	0.404104	-4.3278	1.50608e-05	7.77179e-05
RAB6B	186.163	-0.968822	0.223864	-4.32773	1.50653e-05	7.77204e-05
ANKRD6	243.363	-0.855701	0.197798	-4.32615	1.51741e-05	7.82198e-05
HIST1H4K	211.419	-1.05867	0.245054	-4.32014	1.55931e-05	8.02516e-05
C16orf74	84.3737	-1.43034	0.332217	-4.30543	1.66659e-05	8.53652e-05
RP11-57H14.4	87.5511	-1.39748	0.324754	-4.3032	1.68351e-05	8.6098e-05
ECSCR	12.409	-7.05528	1.63955	-4.30319	1.68355e-05	8.6098e-05
FAM171A2	149.516	-1.09159	0.254482	-4.28946	1.79107e-05	9.1308e-05
NOD1	237.841	-0.882872	0.206246	-4.28067	1.86334e-05	9.47681e-05
HFE	137.388	-1.10811	0.259024	-4.27804	1.88547e-05	9.56681e-05
SH3GL2	98.0073	-1.40921	0.329586	-4.27568	1.90556e-05	9.66623e-05
A4GALT	134.71	-1.11237	0.260519	-4.26983	1.95626e-05	9.89497e-05
SOX2	86.9861	-1.43807	0.336815	-4.26961	1.95811e-05	9.89916e-05
RAET1E	73.6843	-1.51919	0.357139	-4.25379	2.10184e-05	0.000105462
F11R	271.758	-0.806345	0.189638	-4.25203	2.11842e-05	0.000106211
HNF4G	89.754	-1.39453	0.32805	-4.25096	2.1286e-05	0.000106666
CLYBL	63.4291	-1.63422	0.384819	-4.24673	2.16914e-05	0.00010853
PAX6	278.535	-0.819326	0.193584	-4.2324	2.31215e-05	0.000115328
AAMDC	161.557	-1.00636	0.238175	-4.2253	2.38623e-05	0.000118749
PDE8B	22.4679	-3.31965	0.786037	-4.22328	2.40773e-05	0.000119788
GUCY1B3	89.1887	-1.38775	0.329059	-4.21733	2.47209e-05	0.000122613
HRH1	258.282	-0.819285	0.194531	-4.21158	2.53588e-05	0.000125584
GRAMD3	171.808	-0.979495	0.232599	-4.21109	2.54141e-05	0.000125826
LSAMP	22.1918	-3.12883	0.744128	-4.20469	2.61435e-05	0.000129174
TMEM160	121.765	-1.24234	0.295751	-4.20061	2.66192e-05	0.000131457
RINL	119.312	-1.2075	0.287589	-4.19869	2.68458e-05	0.000132509
MAP3K15	230.303	-0.864608	0.206453	-4.18791	2.81538e-05	0.000138542
PRRX2	28.3653	-2.83294	0.676921	-4.18504	2.85112e-05	0.000140265
GALNT16	89.4474	-1.36378	0.326088	-4.18225	2.88641e-05	0.000141786
CTD-2228K2.7	245.525	-0.836481	0.200042	-4.18153	2.89552e-05	0.000142162
BTN3A3	196.956	-0.938676	0.224563	-4.18001	2.91497e-05	0.000143008
ZNF771	151.549	-1.02908	0.246663	-4.17201	3.01928e-05	0.000147752
GDPD5	92.6536	-1.33467	0.320211	-4.1681	3.07148e-05	0.00015008
PPP2R2C	50.2709	-1.91098	0.458839	-4.16482	3.11601e-05	0.000151911
S1PR3	82.7791	-1.40839	0.338714	-4.15804	3.20989e-05	0.000155985
RORB	76.4787	-1.49618	0.359835	-4.15797	3.21082e-05	0.000155985
TMEM255A	35.6176	-2.26624	0.546517	-4.1467	3.37305e-05	0.000163254
SSH3	160.447	-1.0022	0.241699	-4.14648	3.37619e-05	0.000163324
COL5A2	96.7217	-1.38302	0.333574	-4.14606	3.38247e-05	0.000163546
EFNB3	37.1889	-2.15295	0.520175	-4.13889	3.48984e-05	0.00016836
SYNPO	201.444	-0.910146	0.220254	-4.13225	3.59231e-05	0.000172789
CLIP3	182.559	-1.09287	0.264641	-4.12962	3.63366e-05	0.000174594
RP11-255H23.2	188.433	-0.91082	0.220731	-4.12638	3.68519e-05	0.000176949
PMF1	193.837	-0.921638	0.22336	-4.12624	3.68737e-05	0.00017701
CSRNP3	22.7418	-2.9874	0.725201	-4.1194	3.79853e-05	0.000182121
C1QL4	82.1122	-1.38098	0.335516	-4.11599	3.85516e-05	0.0001847
FBXO44	197.913	-0.904279	0.220488	-4.10125	4.10917e-05	0.000195998
TNFRSF1B	67.4032	-1.53592	0.374681	-4.09928	4.1444e-05	0.000197436
SPX	126.832	-1.10852	0.270503	-4.09798	4.16773e-05	0.000198499
MRAS	254.151	-0.811388	0.198051	-4.09687	4.1877e-05	0.000199206
GLIPR2	222.753	-0.92375	0.22633	-4.08143	4.47595e-05	0.000211931
HSD17B8	209.235	-0.858884	0.210871	-4.07302	4.64074e-05	0.000219164
LINC01293	25.0856	-2.72255	0.669969	-4.06369	4.83032e-05	0.000227379
NES	16.7506	-3.95687	0.975216	-4.05743	4.96152e-05	0.000232877
GRK5	110.911	-1.16254	0.28735	-4.04574	5.21582e-05	0.000243752
RNASET2	58.6323	-1.61312	0.399558	-4.03726	5.4079e-05	0.000251518
PCDH9	125.293	-1.09514	0.271425	-4.03479	5.46523e-05	0.000253819
ZBTB8B	29.8366	-2.38312	0.591918	-4.02609	5.67127e-05	0.000262259
ZNF730	148.859	-1.01338	0.251758	-4.02521	5.69243e-05	0.000263175
EFCAB2	186.735	-0.890749	0.221526	-4.02097	5.79586e-05	0.000267511
GABRQ	107.954	-1.25158	0.31128	-4.02075	5.80136e-05	0.000267701
SEMA3F	34.6101	-2.28375	0.569255	-4.01181	6.02543e-05	0.000277381
SEMA6A	94.2083	-1.34075	0.334293	-4.01071	6.05372e-05	0.000278551
GPR158	195.591	-0.886511	0.2214	-4.00412	6.22499e-05	0.000285822
PTPRN	18.644	-3.47941	0.869531	-4.00148	6.29479e-05	0.000288754
FRMD3	38.8559	-2.04989	0.512303	-4.00132	6.29902e-05	0.00028888
CHST9	20.1121	-3.15794	0.789253	-4.00118	6.30269e-05	0.00028898
LRP4	119.818	-1.10311	0.275801	-3.99965	6.34353e-05	0.000290647
FRY	47.5375	-1.79455	0.449082	-3.99604	6.4412e-05	0.000294635
TNFSF11	19.9006	-3.13777	0.786466	-3.98972	6.61525e-05	0.000301885
RND2	26.7577	-2.57881	0.648449	-3.97689	6.98213e-05	0.000317285
DENND2A	22.6524	-2.82961	0.712591	-3.97087	7.16109e-05	0.000324961
RIMS4	73.7959	-1.4194	0.357642	-3.96878	7.2241e-05	0.000327437
CFD	115.829	-1.11421	0.282882	-3.93879	8.18951e-05	0.000367081
RALGPS1	90.1874	-1.25915	0.319863	-3.93652	8.26725e-05	0.000370395
CCDC171	251.444	-0.893173	0.227286	-3.92974	8.5038e-05	0.000379591
RTN4R	77.8855	-1.3606	0.346876	-3.92245	8.76522e-05	0.000390452
LHPP	38.2655	-2.01189	0.513181	-3.92044	8.83867e-05	0.000393363
ITGAX	49.3168	-1.72632	0.440492	-3.91907	8.88902e-05	0.000395151
NAALAD2	72.0767	-1.42603	0.364901	-3.908	9.3065e-05	0.000413048
SLIT2	104.012	-1.25133	0.320634	-3.90269	9.5131e-05	0.000421557
DACT3	16.7432	-3.62626	0.931213	-3.89412	9.85545e-05	0.000436016
LINC01270	36.9513	-2.07864	0.534244	-3.89081	9.99091e-05	0.000441205
NEK3	218.117	-0.831447	0.213874	-3.88756	0.000101258	0.000447059
REEP2	185.848	-0.863342	0.222096	-3.88725	0.000101387	0.000447529
MAOA	113.817	-1.10682	0.28529	-3.87965	0.000104609	0.000460701
STARD5	87.7057	-1.25497	0.323993	-3.87345	0.000107304	0.000471503
BRMS1L	185.551	-0.894923	0.231067	-3.873	0.000107502	0.000472265
KIF17	161.126	-0.918912	0.237516	-3.86884	0.000109353	0.000479309
GLI1	20.0613	-2.95763	0.766025	-3.86101	0.00011292	0.000493277
CTB-193M12.5	159.778	-0.92941	0.241063	-3.85546	0.00011551	0.000503797
NOL4L	223.371	-0.809768	0.210643	-3.84427	0.000120913	0.000525002
PLA2R1	78.4475	-1.34281	0.349335	-3.84391	0.000121089	0.000525647
MRAP2	79.5292	-1.32701	0.345407	-3.84188	0.000122094	0.000529775
CHST6	32.3285	-2.19543	0.571855	-3.83913	0.00012347	0.000535267
DRP2	36.9071	-2.00198	0.521987	-3.8353	0.000125409	0.000542825
STON1	71.3988	-1.38541	0.361714	-3.83011	0.000128085	0.000553912
FDXR	182.289	-0.861186	0.225265	-3.82299	0.000131844	0.000569026
NINJ2	14.5414	-4.18364	1.09492	-3.82094	0.000132942	0.000573511
PCDH7	269.741	-0.805043	0.210865	-3.81781	0.000134641	0.000580149
RAB26	30.2501	-2.22523	0.582917	-3.8174	0.000134864	0.000580771
EFNA4	54.1143	-1.59325	0.417562	-3.8156	0.00013585	0.000584629
SERGEF	123.953	-1.08225	0.283778	-3.81372	0.000136889	0.000588837
CSMD1	146.95	-0.998675	0.261901	-3.81317	0.000137193	0.000589885
PPP1R14A	37.4554	-1.98355	0.520616	-3.81	0.000138969	0.000596725
SRGAP2B	217.22	-0.817131	0.214478	-3.80986	0.000139048	0.000596934
SNCG	58.2562	-1.6214	0.426821	-3.79877	0.000145414	0.000621653
RNF212	205.081	-0.837418	0.220747	-3.79357	0.000148498	0.000634
NID2	40.3579	-1.89553	0.500094	-3.79035	0.000150436	0.000641426
TSPAN33	128.735	-1.01018	0.267861	-3.7713	0.000162402	0.000688815
EYA1	86.8125	-1.24065	0.32923	-3.76832	0.000164349	0.000695707
ZNF467	67.8587	-1.45848	0.387078	-3.76794	0.000164602	0.000696625
SLC9A2	182.613	-0.846521	0.224716	-3.76708	0.000165171	0.000698423
NAP1L2	86.8213	-1.22164	0.32476	-3.76168	0.000168779	0.000711973
AVPI1	162.012	-0.890148	0.236696	-3.76072	0.000169428	0.000714395
APOC1	146.99	-0.970689	0.258431	-3.75608	0.000172595	0.00072665
PDGFD	96.0414	-1.18705	0.31613	-3.75494	0.000173385	0.000729345
MIR100HG	209.947	-0.807352	0.215228	-3.75116	0.000176021	0.000739632
NEGR1	66.6329	-1.4003	0.373587	-3.74827	0.000178062	0.000747246
ANK1	31.7579	-2.14222	0.572029	-3.74496	0.000180423	0.000755837
ADGRG1	49.8049	-1.62417	0.434648	-3.73674	0.000186423	0.000778285
KLHL14	62.2171	-1.45221	0.389404	-3.72932	0.000191996	0.000799659
NOV	240.693	-0.80163	0.215608	-3.71799	0.000200811	0.000832979
HES7	107.673	-1.09538	0.295163	-3.71112	0.000206341	0.000853671
KRT8P3	56.0801	-1.55014	0.417824	-3.71003	0.000207233	0.000856509
RP11-818F20.5	23.786	-2.5075	0.675985	-3.70941	0.000207746	0.000857899
IKZF2	199.554	-0.803395	0.217456	-3.69452	0.000220306	0.000904569
TRADD	179.475	-0.83688	0.227855	-3.67286	0.000239852	0.000977587
HECW1	26.8565	-2.28355	0.621789	-3.67254	0.000240153	0.000978402
RP11-540B6.6	61.0414	-1.47974	0.402961	-3.67217	0.000240501	0.000979616
AC007246.3	136.555	-0.955233	0.260201	-3.67114	0.000241473	0.000983164
ZDHHC15	164.427	-0.93168	0.253821	-3.67062	0.00024196	0.000984939
ZNF385B	24.1357	-2.42181	0.660252	-3.66801	0.000244445	0.000994013
BSPRY	52.455	-1.56987	0.428245	-3.66582	0.000246548	0.00100193
LPCAT2	178.719	-0.841557	0.230535	-3.65046	0.000261775	0.00105938
DOCK8	101.544	-1.08963	0.299021	-3.644	0.000268432	0.00108474
SLC19A3	48.1378	-1.61128	0.442304	-3.64291	0.000269572	0.00108822
LINC01173	7.73623	-6.37475	1.75081	-3.64103	0.000271546	0.00109572
CHD5	41.7154	-1.80334	0.495544	-3.63912	0.000273574	0.00110322
DCLK1	50.7432	-1.57751	0.433881	-3.63582	0.0002771	0.00111697
ABLIM3	89.2081	-1.18921	0.328011	-3.62551	0.000288394	0.00115889
CORO6	38.0048	-1.82244	0.502933	-3.62363	0.000290498	0.00116662
ACADS	137.694	-0.953428	0.263275	-3.62142	0.00029299	0.00117614
POU3F2	101.64	-1.13267	0.313294	-3.61537	0.000299918	0.00120023
JPH3	22.2659	-2.51845	0.697255	-3.61196	0.000303897	0.00121465
GPLD1	67.5863	-1.34494	0.372654	-3.6091	0.000307265	0.0012271
PQLC2L	92.1018	-1.15902	0.321415	-3.606	0.000310952	0.00124048
SRPX2	15.4262	-3.46038	0.95991	-3.60489	0.000312279	0.00124533
SYNGR1	102.353	-1.07133	0.297714	-3.59853	0.000320026	0.00127257
EGFLAM	19.2542	-2.7216	0.76065	-3.578	0.000346238	0.00136811
FAM160A1	172.869	-0.829591	0.231918	-3.57709	0.000347435	0.00137256
NLGN2	182.029	-0.867391	0.242919	-3.57071	0.00035602	0.00140419
AQP3	32.0404	-2.02115	0.566439	-3.56816	0.000359495	0.00141703
RP11-480I12.5	16.5248	-3.04788	0.855473	-3.56281	0.00036691	0.00144216
ANOS1	74.9118	-1.23849	0.347684	-3.56212	0.000367876	0.00144479
PTGER3	68.9959	-1.32948	0.373473	-3.55979	0.000371154	0.00145678
LMX1B	38.5859	-1.79484	0.504732	-3.55603	0.000376499	0.00147537
CYP26A1	25.1025	-2.26566	0.637497	-3.55399	0.000379435	0.00148537
NOVA2	22.4949	-2.64855	0.745753	-3.5515	0.000383037	0.00149857
GCHFR	130.611	-0.947671	0.266887	-3.55083	0.000384021	0.00150212
AC108463.2	30.0092	-2.04373	0.575823	-3.54923	0.000386366	0.00151007
SULT1C2	27.0618	-2.20042	0.620035	-3.54887	0.000386893	0.00151152
GALNT12	33.6504	-1.98121	0.558578	-3.54689	0.000389806	0.00152198
TNFRSF11A	112.61	-1.00229	0.282689	-3.54555	0.00039179	0.00152912
AK7	135.039	-0.949117	0.268353	-3.53682	0.00040497	0.00157644
HFM1	21.6316	-2.58917	0.732123	-3.53652	0.000405431	0.00157742
OBSCN	172.201	-0.835872	0.236376	-3.5362	0.00040593	0.0015789
DCHS2	59.39	-1.46151	0.413571	-3.53388	0.000409502	0.00159248
RNF128	159.209	-0.867272	0.24553	-3.53225	0.000412045	0.00160109
CA5B	102.245	-1.05275	0.298559	-3.52611	0.000421705	0.0016347
DSTNP2	102.605	-1.05209	0.298484	-3.5248	0.000423802	0.00164173
TRIM2	35.4979	-1.89009	0.536231	-3.52477	0.000423858	0.00164173
MYO1D	115.08	-0.997972	0.28326	-3.52317	0.000426423	0.00165067
ARHGEF4	102.982	-1.05865	0.300552	-3.52235	0.000427736	0.00165411
TMOD1	53.4544	-1.52306	0.433063	-3.51694	0.000436551	0.00168317
RAPGEFL1	34.3686	-1.87108	0.532084	-3.51651	0.000437255	0.00168555
GDNF	95.4305	-1.10399	0.314057	-3.51524	0.000439356	0.0016923
TTYH2	115.628	-0.991304	0.282117	-3.51381	0.000441735	0.00169978
ZNF385D	57.9681	-1.39522	0.397188	-3.51274	0.000443504	0.00170499
LMTK3	20.1772	-2.63898	0.752549	-3.50672	0.000453663	0.0017381
C14orf37	21.3866	-2.45787	0.70134	-3.50453	0.000457417	0.00175145
PCDHAC2	104.728	-1.03667	0.29637	-3.49788	0.000468969	0.00179215
ST5	153.391	-0.852134	0.244198	-3.48952	0.000483892	0.00184482
SYTL1	81.0545	-1.19128	0.341596	-3.4874	0.000487739	0.00185839
ST8SIA4	163.99	-0.822711	0.236326	-3.48126	0.000499065	0.00189781
ALKBH7	161.537	-0.829404	0.238736	-3.47415	0.000512469	0.0019446
TAC1	141.59	-0.896972	0.258388	-3.47141	0.000517731	0.00196341
MESP1	34.6062	-1.87647	0.541084	-3.46799	0.000524368	0.00198625
LINC01057	21.7048	-2.50454	0.722496	-3.46652	0.000527251	0.00199601
IRF5	56.4193	-1.42626	0.411573	-3.46538	0.000529479	0.00200288
MGAT3	12.6046	-5.60219	1.61891	-3.46046	0.000539254	0.00203827
AGA	171.872	-0.813684	0.235159	-3.46014	0.0005399	0.00204031
ACOX2	35.1636	-1.7967	0.519421	-3.45905	0.000542077	0.00204774
RP11-620J15.1	29.8971	-2.10135	0.608938	-3.45085	0.000558825	0.00210609
DPEP3	22.918	-2.34446	0.679678	-3.44937	0.000561902	0.00211563
ANKDD1A	42.5437	-1.62333	0.470946	-3.44697	0.000566914	0.00213202
ICAM5	151.604	-0.850385	0.246887	-3.44443	0.000572254	0.00214961
CD24	94.1605	-1.06428	0.309682	-3.4367	0.000588846	0.00220553
RP11-392P7.6	163.477	-0.811876	0.236313	-3.43559	0.000591263	0.00221202
STXBP2	136.756	-0.878533	0.256598	-3.42377	0.000617585	0.00229898
SPTBN4	80.0927	-1.1604	0.339201	-3.42097	0.000623993	0.00232194
MNS1	96.5158	-1.07736	0.315015	-3.42004	0.00062613	0.00232856
PRKG1	64.7225	-1.38914	0.406486	-3.41744	0.00063212	0.00234993
TLE2	139.433	-0.963859	0.283597	-3.39869	0.000677094	0.00250418
C2orf72	49.7421	-1.47026	0.432828	-3.39688	0.000681593	0.0025189
KIZ	195.83	-0.806572	0.237679	-3.39354	0.000689958	0.0025469
DHRS13	124.293	-0.920506	0.271268	-3.39334	0.000690452	0.00254824
ABCB4	15.4178	-2.94659	0.87004	-3.38673	0.000707306	0.00260203
COL4A4	57.1409	-1.4443	0.426698	-3.38483	0.00071222	0.00261763
C3orf14	89.5909	-1.0739	0.318027	-3.37677	0.000733423	0.00268843
CTD-2020K17.1	26.949	-2.0283	0.603622	-3.36021	0.00077884	0.0028383
EDNRB	31.6652	-1.87056	0.556897	-3.3589	0.000782534	0.00285074
TSC22D3	26.0829	-2.16287	0.647197	-3.34191	0.000832037	0.00301913
CTD-2263F21.1	36.7226	-1.74514	0.522586	-3.33943	0.000839495	0.00304334
RASSF5	66.0369	-1.26903	0.38026	-3.33728	0.000846029	0.00306531
F12	108.21	-0.962566	0.288696	-3.33419	0.000855496	0.0030973
KIAA1522	177.83	-0.802176	0.240797	-3.33134	0.000864299	0.00312568
ANK3	104.69	-1.00044	0.30084	-3.32548	0.000882661	0.00318555
KCND1	57.8241	-1.36536	0.410893	-3.32292	0.000890791	0.00321012
NUP62CL	88.9405	-1.05445	0.318806	-3.30751	0.000941289	0.00337518
LRRC7	30.4053	-1.85226	0.56121	-3.30048	0.000965209	0.00345203
ACBD7	102.911	-1.01334	0.30748	-3.29563	0.00098202	0.00350781
RP4-555D20.2	77.1846	-1.13909	0.346025	-3.29192	0.000995062	0.00354792
ELMOD1	153.716	-0.800025	0.243044	-3.29169	0.000995882	0.0035493
SHISA3	36.3259	-1.67813	0.510537	-3.28698	0.00101267	0.0036045
FAM201A	148.602	-0.815078	0.248056	-3.28586	0.0010167	0.00361752
DOK4	137.27	-0.849205	0.258541	-3.2846	0.00102126	0.0036324
TMEM150C	94.5717	-1.00592	0.307635	-3.26985	0.00107603	0.00380423
CCDC181	93.4034	-1.0128	0.309841	-3.26877	0.00108017	0.00381815
MTUS1	117.815	-0.982416	0.300801	-3.266	0.00109077	0.00385142
ADRB1	73.9111	-1.14066	0.349397	-3.26466	0.00109595	0.00386619
RAET1G	10.9005	-5.39417	1.65291	-3.26344	0.00110067	0.00388002
XYLB	156.78	-0.831309	0.254952	-3.26064	0.00111159	0.00391569
CCNB3	47.8699	-1.44226	0.442643	-3.25829	0.00112085	0.00394399
U47924.6	64.9634	-1.21547	0.373393	-3.2552	0.00113312	0.00398214
MILR1	27.3859	-1.95542	0.60153	-3.25074	0.00115105	0.00403711
TRPM4	123.928	-0.879295	0.271141	-3.24294	0.00118304	0.00414182
SLC27A2	122.585	-0.880595	0.271567	-3.24265	0.00118425	0.00414531
SCN2A	34.2321	-1.73356	0.535875	-3.23502	0.00121636	0.0042424
RP11-496I9.1	14.7761	-2.86974	0.889206	-3.2273	0.00124963	0.00435139
ADAMTS12	52.0492	-1.34657	0.417887	-3.22232	0.00127156	0.00441827
PITX1	72.9183	-1.13924	0.353707	-3.22085	0.00127813	0.00443949
OPRK1	14.6182	-2.85077	0.886473	-3.21585	0.00130057	0.00450696
CSMD3	46.4125	-1.56003	0.485836	-3.21102	0.00132263	0.00457285
KCTD19	83.2461	-1.10832	0.345162	-3.21102	0.00132265	0.00457285
MVB12B	73.3963	-1.12321	0.350048	-3.20873	0.00133323	0.00460616
FAM72C	124.298	-0.891023	0.278709	-3.19697	0.00138878	0.00477852
ARMCX4	46.5105	-1.44609	0.452423	-3.19632	0.00139191	0.00478842
KCNS3	75.0735	-1.13725	0.356145	-3.19322	0.00140696	0.00483208
TBX1	51.8092	-1.38987	0.435803	-3.18921	0.00142662	0.00489485
DPP4	37.9509	-1.79882	0.564563	-3.18621	0.0014415	0.0049411
LINC01291	21.5687	-2.22289	0.697667	-3.18618	0.00144163	0.0049411
KCNT2	112.874	-0.930455	0.292225	-3.18404	0.00145234	0.00497165
FOXO6	19.5135	-2.4121	0.758635	-3.17953	0.00147516	0.00504001
RP11-111M22.2	63.0775	-1.20672	0.380232	-3.17363	0.00150546	0.0051345
CADM2	21.932	-2.13728	0.673558	-3.17313	0.00150807	0.00514157
MSI1	13.4077	-2.9663	0.935091	-3.17221	0.00151285	0.00515697
ADAMTSL3	117.703	-0.962197	0.303784	-3.16737	0.00153825	0.00523437
FAM65B	11.9794	-3.46301	1.09435	-3.16443	0.00155385	0.00528282
CRACR2A	42.1237	-1.47647	0.466793	-3.16301	0.00156146	0.00530498
TEX19	23.4895	-2.0488	0.649041	-3.15666	0.00159588	0.00540962
C10orf54	50.2663	-1.35421	0.429583	-3.15239	0.00161939	0.00548191
NEBL	21.4766	-2.22256	0.705244	-3.15148	0.00162447	0.00549693
CNTNAP2	90.2483	-1.0194	0.323696	-3.14924	0.00163695	0.00553337
RP5-1028K7.2	21.4094	-2.30279	0.731308	-3.14886	0.00163907	0.00553957
RHOU	99.0087	-0.970539	0.308345	-3.14758	0.00164631	0.00555789
KCNK3	10.6274	-3.69142	1.17459	-3.14272	0.00167387	0.00564145
CHST4	121.582	-0.851366	0.271223	-3.13899	0.00169534	0.00570687
ARL4D	60.5728	-1.22235	0.389585	-3.13757	0.00170354	0.00572953
AXIN2	36.3648	-1.58249	0.5051	-3.13301	0.00173021	0.00581164
RAMP1	15.4654	-2.70747	0.864802	-3.13074	0.00174368	0.00585237
CERKL	56.8033	-1.30572	0.417432	-3.12798	0.00176014	0.00589844
PET117	27.3011	-1.98802	0.635732	-3.12714	0.00176517	0.00591426
P2RY2	30.7638	-1.74539	0.55847	-3.12531	0.00177617	0.00594598
RP11-138B4.1	21.861	-2.22124	0.712265	-3.11856	0.00181735	0.00606472
ATL1	31.1893	-1.74765	0.561681	-3.11147	0.00186161	0.00619886
RP11-79E3.3	18.6066	-2.47543	0.797064	-3.10568	0.00189843	0.00630418
KREMEN2	17.4136	-2.39333	0.771006	-3.10416	0.00190819	0.00633008
PDGFRL	91.9781	-1.02475	0.331014	-3.0958	0.00196285	0.0064958
TMEM121	19.9626	-2.2231	0.718223	-3.09528	0.00196629	0.00650395
FRMD4B	124.991	-0.851543	0.275626	-3.08948	0.00200506	0.00662653
BRSK1	56.2175	-1.24206	0.403018	-3.0819	0.00205686	0.0067781
ST8SIA1	69.8903	-1.1376	0.369505	-3.07871	0.00207899	0.00684174
HLA-F-AS1	64.47	-1.17013	0.380206	-3.07763	0.00208654	0.00686542
EPS8L1	93.0085	-0.982408	0.319515	-3.07468	0.00210725	0.00692536
TNFAIP8L3	47.0939	-1.37685	0.448012	-3.07324	0.00211746	0.00695184
SALL2	66.6087	-1.1592	0.37727	-3.07261	0.00212198	0.0069655
C11orf88	5.19767	-5.79677	1.88803	-3.07027	0.00213867	0.00701318
LAMC3	44.9777	-1.40246	0.457113	-3.06807	0.00215445	0.00706014
ZNF853	73.3657	-1.09158	0.355825	-3.06775	0.00215678	0.00706539
VAV3	38.8071	-1.49602	0.487745	-3.06721	0.00216069	0.00707495
F3	99.8237	-0.935724	0.305075	-3.06719	0.00216079	0.00707495
CA8	72.6501	-1.12774	0.368048	-3.06412	0.00218309	0.00713862
FNDC4	54.6339	-1.26685	0.414638	-3.05531	0.00224829	0.00733178
FEZF1-AS1	73.4973	-1.09074	0.358253	-3.04461	0.00232985	0.00757264
GCNT3	16.7528	-2.51054	0.826	-3.0394	0.00237051	0.00769159
MLXIPL	15.5015	-2.54985	0.841314	-3.0308	0.00243909	0.00789827
HOXC4	58.5082	-1.1969	0.396043	-3.02214	0.00250993	0.0081087
PGF	126.224	-0.816111	0.270217	-3.02021	0.00252603	0.00815122
TRI-TAT2-3	50.5165	-1.43427	0.475181	-3.01838	0.00254132	0.00819649
CPSF1P1	17.0976	-2.35917	0.782647	-3.01435	0.0025753	0.00829782
RP5-1187M17.10	53.5278	-1.29478	0.43033	-3.00881	0.00262272	0.008431
RP11-428J1.4	13.7998	-2.74213	0.911389	-3.00874	0.00262337	0.0084317
MIR621	95.0983	-0.937992	0.312643	-3.00021	0.00269796	0.0086417
DLL1	34.8056	-1.65859	0.553168	-2.99835	0.00271446	0.00868653
GNAO1	30.3324	-1.69637	0.565996	-2.99715	0.00272517	0.00871848
GDF7	9.82138	-3.56452	1.19084	-2.99327	0.00276003	0.00881839
PDE4B	52.382	-1.26102	0.421988	-2.98829	0.00280545	0.00894729
GRB14	107.866	-0.949416	0.318154	-2.98414	0.00284374	0.00905455
EDIL3	27.2133	-1.92323	0.646428	-2.97516	0.00292832	0.00929793
KCNC1	4.83079	-5.69553	1.91457	-2.97484	0.00293144	0.00930631
LINC01194	96.9822	-0.918322	0.3089	-2.97288	0.00295018	0.00935967
ZNF365	66.798	-1.11043	0.374544	-2.96476	0.00302922	0.00958068
LMO2	25.3135	-1.83586	0.620187	-2.96017	0.0030747	0.00970866
C2orf88	121.552	-0.817052	0.276061	-2.95968	0.00307957	0.00971935
TNS1	26.2629	-1.79818	0.607664	-2.95918	0.00308464	0.00973375
KRT8P36	24.4389	-1.99653	0.675088	-2.95744	0.00310202	0.00978225
KDM8	90.2841	-0.927011	0.314656	-2.9461	0.00321804	0.0101136
CTD-2291D10.4	39.1235	-1.45488	0.493858	-2.94595	0.0032196	0.0101152
RP11-11N9.4	129.326	-0.821311	0.278818	-2.94569	0.0032224	0.0101224
CHRD	15.8052	-2.38492	0.810873	-2.94118	0.00326968	0.0102576
TMEM37	10.7432	-3.28198	1.11623	-2.94024	0.00327963	0.0102855
ELFN2	63.8171	-1.14039	0.388369	-2.93636	0.00332091	0.0103949
C1QTNF2	104.226	-0.912295	0.311033	-2.93311	0.00335586	0.010489
PI15	10.7158	-3.23807	1.10481	-2.93088	0.00338007	0.0105562
GABRA3	103.879	-0.871335	0.297554	-2.92833	0.00340792	0.0106312
RP11-568K15.1	86.6725	-0.939801	0.321471	-2.92344	0.00346184	0.0107786
ABCG2	77.6997	-0.998793	0.341736	-2.9227	0.00347007	0.0108008
CALB2	36.2433	-1.55416	0.532624	-2.91792	0.00352371	0.0109449
TSPAN7	12.4314	-2.82597	0.969828	-2.91389	0.00356959	0.0110626
PPP1R1A	4.60318	-5.62536	1.93394	-2.90875	0.00362879	0.0112157
TP53I11	27.3661	-1.83631	0.632321	-2.90408	0.00368331	0.0113571
RP11-398K22.12	58.4848	-1.17098	0.403413	-2.90268	0.00369979	0.0114007
KCNIP3	126.914	-0.807096	0.278139	-2.90177	0.00371059	0.0114267
ADAMTS7	37.8095	-1.46131	0.503708	-2.90111	0.00371846	0.0114469
CDHR1	13.8583	-2.55513	0.88226	-2.89612	0.00377808	0.0116106
RP11-89K21.1	9.36615	-3.48896	1.20626	-2.89238	0.0038233	0.0117384
CARD17	14.6483	-2.44284	0.844767	-2.89173	0.00383121	0.0117608
EBF1	36.1239	-1.4589	0.505179	-2.88789	0.00387837	0.0118924
SERTM1	27.3368	-1.71525	0.594304	-2.88614	0.00389996	0.0119529
IRAK1BP1	132.293	-0.853829	0.296093	-2.88365	0.00393095	0.0120384
COL25A1	66.6573	-1.19286	0.413707	-2.88334	0.00393479	0.0120483
EGFEM1P	50.7375	-1.30696	0.454451	-2.87592	0.00402854	0.0123062
CCDC106	104.832	-0.844509	0.293903	-2.87343	0.00406039	0.0123938
POLN	55.7594	-1.24401	0.433123	-2.87219	0.00407641	0.0124368
RBM47	13.1852	-2.71238	0.94539	-2.86906	0.004117	0.0125488
TMEM74	94.7635	-0.897513	0.313021	-2.86726	0.00414048	0.0126105
TIAM2	118.693	-0.815419	0.285703	-2.85408	0.0043161	0.0130853
EIF4E3	60.3003	-1.13309	0.397182	-2.85283	0.00433319	0.0131335
KCNJ12	61.8514	-1.20413	0.422368	-2.8509	0.00435962	0.0131992
ADAMTS7P4	7.96022	-4.9287	1.72919	-2.85029	0.00436798	0.0132224
SPTSSB	7.85577	-4.91144	1.72369	-2.84938	0.00438048	0.0132562
APBA1	82.0942	-0.93942	0.329916	-2.84745	0.00440704	0.0133262
LYPD6B	14.3983	-2.42286	0.856134	-2.83	0.00465481	0.0140012
CLEC11A	117.342	-0.828006	0.292994	-2.82602	0.00471309	0.0141524
TSHZ3	104.988	-0.826653	0.292653	-2.82468	0.00473275	0.0142048
MAMSTR	25.0763	-1.72813	0.612034	-2.82359	0.00474897	0.0142491
VASH2	29.2988	-1.62831	0.577448	-2.81985	0.00480465	0.0143984
LRRC75B	43.664	-1.37938	0.489821	-2.81608	0.00486129	0.0145345
CHST13	4.30593	-5.53131	1.9713	-2.80592	0.00501735	0.0149573
KCNH2	12.9663	-2.86826	1.02232	-2.80563	0.00502185	0.0149684
GYLTL1B	73.8916	-0.979931	0.34934	-2.80509	0.00503024	0.0149865
KCNIP2	23.379	-1.87996	0.670622	-2.8033	0.00505823	0.0150537
NELL1	7.55853	-4.85547	1.73288	-2.80197	0.00507922	0.0151093
MAP3K8	38.3646	-1.3956	0.498444	-2.79991	0.00511169	0.0151872
CLVS2	42.0475	-1.3279	0.474466	-2.79873	0.00513048	0.0152384
SLC16A12	56.1299	-1.11546	0.399133	-2.79471	0.00519455	0.0154122
VASH1	113.28	-0.810303	0.290032	-2.79384	0.00520865	0.0154516
PBX1	60.0263	-1.09239	0.391067	-2.79336	0.00521643	0.0154724
MT-TD	8.10482	-3.91014	1.40237	-2.78825	0.00529942	0.0156945
DAPK2	15.9334	-2.25635	0.811597	-2.78014	0.00543357	0.0160575
TCF7	81.4077	-0.953729	0.343799	-2.77409	0.00553565	0.016341
GAP43	9.92854	-3.11609	1.1233	-2.77406	0.00553622	0.016341
RP11-513O17.1	4.18277	-5.4844	1.97815	-2.7725	0.00556283	0.0164096
POU2F2	71.9994	-1.00167	0.36334	-2.75683	0.0058364	0.017154
GUCA1B	38.7753	-1.36599	0.496197	-2.75293	0.00590647	0.0173333
RP11-74E22.8	4.11314	-5.46321	1.98554	-2.7515	0.0059323	0.0173891
EMID1	20.2452	-2.0292	0.73762	-2.751	0.00594127	0.0174121
UBE2SP1	49.5347	-1.21376	0.442122	-2.74531	0.00604539	0.0176879
FLT3	63.8448	-1.03351	0.376714	-2.74349	0.00607905	0.017773
POF1B	56.1657	-1.13168	0.412715	-2.74203	0.00610606	0.0178412
SP2-AS1	96.5798	-0.862864	0.315425	-2.73556	0.00622735	0.0181328
DBP	63.0787	-1.02481	0.375737	-2.72747	0.00638226	0.0185477
RP11-250B2.6	11.5932	-2.71693	0.996207	-2.72728	0.00638597	0.0185557
RTEL1-TNFRSF6B	72.3304	-0.955613	0.350442	-2.72688	0.00639361	0.0185752
ERBB4	20.5267	-1.92416	0.706459	-2.72368	0.006456	0.0187385
IGDCC3	16.2783	-2.11855	0.779309	-2.7185	0.0065579	0.0189899
FGFR3	54.4602	-1.12421	0.41372	-2.71731	0.00658141	0.0190495
CCDC28B	65.103	-1.02924	0.379033	-2.71544	0.00661886	0.0191493
MXRA8	10.7024	-2.87516	1.05928	-2.71426	0.00664239	0.0192002
PRRG4	29.1458	-1.56006	0.575414	-2.71119	0.00670419	0.0193501
MNX1	42.5908	-1.29356	0.478264	-2.7047	0.00683657	0.0196941
RAB40B	47.4859	-1.18403	0.438057	-2.70292	0.00687341	0.0197914
RPS2P7	32.5371	-1.48188	0.549652	-2.69604	0.00701701	0.020163
LDHD	23.5961	-1.75945	0.652722	-2.69556	0.0070271	0.020186
GPC5	10.0045	-3.11444	1.15667	-2.6926	0.0070898	0.02033
PPFIA4	40.8957	-1.28116	0.477252	-2.68446	0.00726475	0.020749
DDN	50.8945	-1.13756	0.42441	-2.68034	0.00735465	0.0209779
SMYD3	99.9483	-0.804832	0.300329	-2.67984	0.00736584	0.0210068
PEX5L	24.4744	-1.73998	0.650343	-2.67548	0.00746225	0.0212505
TAS2R14	51.3589	-1.13604	0.424738	-2.6747	0.00747972	0.0212909
VGLL3	98.1398	-0.812976	0.305061	-2.66496	0.00769967	0.0218409
DLGAP3	22.7127	-1.71243	0.644255	-2.658	0.00786055	0.0222412
ZBBX	28.3759	-1.53009	0.576605	-2.65363	0.00796321	0.0224989
RP11-680F8.1	66.8348	-0.98391	0.370825	-2.6533	0.00797091	0.0225141
MYZAP	10.9699	-2.64798	0.999259	-2.64994	0.00805056	0.0227225
CTNNA2	32.647	-1.45907	0.551105	-2.64754	0.00810803	0.022856
RAB3C	15.0866	-2.14604	0.814231	-2.63566	0.00839732	0.0235744
GJA1	62.1297	-0.995178	0.377822	-2.63399	0.00843884	0.0236602
HMX2	38.8249	-1.32784	0.504318	-2.63294	0.00846492	0.0237265
SFN	15.0555	-2.12998	0.812142	-2.62266	0.00872456	0.0243733
C16orf45	23.1358	-1.6576	0.633321	-2.61732	0.00886234	0.0246907
CCM2L	11.8359	-2.49999	0.958351	-2.60864	0.00909037	0.0252679
PMFBP1	39.3171	-1.27974	0.490838	-2.60726	0.00912689	0.0253513
NOVA1	57.6521	-1.04993	0.402725	-2.60707	0.00913196	0.0253618
AGTR1	23.5013	-1.70938	0.655911	-2.60611	0.00915776	0.0254189
NEFM	17.3806	-1.95772	0.751422	-2.60535	0.00917812	0.0254681
APC2	29.9586	-1.43569	0.551961	-2.60108	0.00929315	0.0257516
RGS7	24.0898	-1.65435	0.636341	-2.59978	0.00932841	0.0258394
NMU	22.9069	-1.70514	0.657002	-2.59533	0.00944992	0.0261364
KCNK13	35.4116	-1.31359	0.506372	-2.59413	0.00948309	0.0262094
ASIC1	98.4137	-0.829261	0.31973	-2.59363	0.00949689	0.0262364
HSD3B7	45.8326	-1.14984	0.443696	-2.59151	0.00955554	0.0263422
HKDC1	40.9352	-1.25044	0.483428	-2.5866	0.00969271	0.0266673
TLX2	7.15955	-3.71836	1.43989	-2.58239	0.00981172	0.0269527
EPHB6	8.01919	-3.2456	1.25712	-2.58177	0.00982947	0.0269938
CLDN23	39.9029	-1.23207	0.477343	-2.58109	0.00984886	0.027028
DACT1	86.9261	-0.82367	0.319156	-2.58078	0.00985788	0.0270413
PLEKHA7	69.4169	-1.0083	0.390904	-2.5794	0.00989719	0.0271358
LRRC36	37.074	-1.30169	0.50469	-2.57919	0.00990322	0.0271465
NECAB2	24.3513	-1.59855	0.621846	-2.57065	0.0101509	0.0277901
ASPG	20.9563	-1.74272	0.678116	-2.56995	0.0101714	0.0278378
CKMT1A	19.6039	-1.83326	0.713868	-2.56806	0.0102268	0.0279546
SLC25A21	37.6661	-1.32344	0.515397	-2.5678	0.0102346	0.027968
RP11-501O2.5	13.9907	-2.16539	0.847147	-2.5561	0.0105854	0.0288291
UG0898H09	14.6886	-2.08846	0.819215	-2.54934	0.0107926	0.0293104
MYH3	56.8723	-1.01407	0.398829	-2.54262	0.0110026	0.0298232
RP11-545E17.3	59.3564	-1.0038	0.395137	-2.54038	0.0110732	0.0299977
GAPLINC	13.0738	-2.24913	0.886438	-2.53726	0.0111723	0.0302367
C6orf3	16.1193	-1.96414	0.774605	-2.53567	0.0112233	0.0303704
DRAXIN	8.84401	-2.93015	1.15601	-2.53472	0.0112538	0.0304446
AKR1C2	65.3674	-0.948259	0.374597	-2.53141	0.0113605	0.0306905
PTGER2	6.17675	-4.55956	1.81005	-2.51903	0.0117678	0.0316587
CTD-2184D3.5	33.7194	-1.34028	0.532416	-2.51736	0.0118237	0.0317958
CAMK2N2	67.1504	-0.924991	0.36747	-2.51718	0.0118297	0.0318074
CNR1	30.2275	-1.38364	0.549924	-2.51606	0.0118674	0.0318956
GNAZ	38.4383	-1.26427	0.502939	-2.51377	0.0119449	0.0320798
KCNC4	73.7743	-0.869843	0.346035	-2.51374	0.0119458	0.0320798
TMEM45A	59.8357	-0.966103	0.384766	-2.51089	0.0120428	0.0322909
TP73	32.0899	-1.34157	0.534832	-2.5084	0.0121279	0.0324743
FGFBP3	69.8061	-0.910517	0.363496	-2.50489	0.0122491	0.0327671
TRAM1L1	39.5521	-1.21266	0.485913	-2.49564	0.0125731	0.0335322
PCSK1N	77.1405	-0.868826	0.348221	-2.49504	0.0125941	0.0335838
NUDT8	65.5663	-0.928306	0.372218	-2.49399	0.0126317	0.0336609
NKX2-4	66.5234	-0.909854	0.364917	-2.49332	0.0126555	0.0337149
EFCAB8	7.66841	-3.16967	1.27284	-2.49023	0.0127661	0.0339537
CAPN6	12.9405	-2.24931	0.904367	-2.48716	0.0128766	0.0342242
CDADC1	67.5669	-0.932588	0.37557	-2.48313	0.0130233	0.0345715
FIGF	10.4016	-2.52844	1.01977	-2.47942	0.0131595	0.0348852
SHANK1	10.7052	-2.56739	1.03866	-2.47183	0.0134425	0.0355288
RP11-250B2.3	8.02784	-3.29496	1.33427	-2.46949	0.0135307	0.0357426
STAC2	7.5067	-3.16087	1.28137	-2.46679	0.0136329	0.0359691
FTCD	22.6894	-1.67573	0.679318	-2.46679	0.0136332	0.0359691
MAPK13	21.8187	-1.6229	0.658151	-2.46584	0.0136692	0.0360494
EBI3	12.8338	-2.2066	0.895793	-2.4633	0.0137667	0.0362793
KIAA0226L	16.6281	-1.87712	0.762291	-2.46247	0.0137983	0.036349
NTRK1	17.3036	-1.83497	0.745535	-2.46128	0.0138441	0.0364441
CTC-436P18.3	17.3036	-1.83497	0.745535	-2.46128	0.0138441	0.0364441
WIF1	34.4316	-1.25645	0.512056	-2.45374	0.014138	0.0371094
ADAMTSL4	56.7792	-0.986676	0.402472	-2.45154	0.0142247	0.0373018
CCDC169	55.7067	-0.99527	0.406106	-2.45077	0.0142552	0.0373767
NKX2-2	15.2147	-2.02862	0.83212	-2.43789	0.0147732	0.0386045
KIAA1324	24.2868	-1.56414	0.642093	-2.436	0.0148507	0.0387757
TAS2R15P	29.7423	-1.36813	0.564157	-2.42509	0.0153044	0.039773
HOXD11	10.9191	-2.36707	0.976717	-2.4235	0.0153718	0.0399267
CDK15	67.7479	-0.8808	0.363797	-2.42113	0.0154722	0.0401446
PRSS35	7.31391	-3.11759	1.2879	-2.42069	0.0154911	0.0401829
SLC16A7	5.63317	-4.41506	1.82429	-2.42015	0.015514	0.0402314
CHRM4	6.35355	-3.52697	1.46223	-2.41204	0.0158635	0.0410556
FOXP2	49.3342	-1.02291	0.426029	-2.40104	0.0163486	0.0421144
CES3	47.4033	-1.04715	0.436603	-2.3984	0.0164668	0.0423741
SBSPON	12.3909	-2.15416	0.898387	-2.39781	0.0164932	0.0424252
PID1	64.5523	-0.90705	0.378414	-2.39698	0.0165308	0.042505
BRSK2	27.2205	-1.4257	0.595026	-2.39603	0.0165738	0.0425816
HID1	45.1551	-1.08363	0.452605	-2.3942	0.0166566	0.0427549
CDK18	21.5475	-1.68555	0.706472	-2.38587	0.0170387	0.043626
TMEM74B	29.5697	-1.34067	0.562187	-2.38474	0.0170911	0.0437254
SYPL2	65.6005	-0.876911	0.368062	-2.38251	0.0171952	0.0439512
ARHGAP20	77.5241	-0.819477	0.344223	-2.38066	0.0172816	0.0441316
EFNA3	36.4895	-1.18987	0.499843	-2.38048	0.01729	0.0441414
C20orf196	46.2836	-1.0551	0.443719	-2.37786	0.0174134	0.0444213
ATOH8	45.2559	-1.04973	0.443314	-2.36791	0.0178887	0.0455082
KLHL4	31.5417	-1.28387	0.542449	-2.36681	0.017942	0.0456318
HNRNPA1P16	47.8526	-1.02534	0.433406	-2.36576	0.0179929	0.0457373
SPNS2	16.0647	-1.82696	0.7729	-2.36377	0.0180901	0.0459481
CYP26B1	16.2713	-1.82439	0.773764	-2.35781	0.0183832	0.0465609
AC096669.2	13.8665	-1.98687	0.842682	-2.35779	0.018384	0.0465609
TRAF3IP2	51.7888	-0.980651	0.416095	-2.3568	0.0184333	0.0466674
EFNA1	54.1107	-0.961934	0.411532	-2.33745	0.019416	0.0487863
NKX2-5	48.6174	-1.00833	0.431735	-2.33553	0.0195159	0.0490056
SNORD104	71.4482	-0.818395	0.350515	-2.33484	0.019552	0.0490645
CACNB2	16.7765	-1.75718	0.753647	-2.33157	0.0197235	0.049399
NKAIN3	14.384	-1.90767	0.818228	-2.33147	0.0197286	0.049399

## Sheet: up_genes_in_shSFTA1P-2
gene	baseMean	log2FoldChange	lfcSE	stat	pvalue	padj
ISG15	7254.67	2.56293	0.0638095	40.1654	0	0
OASL	1677.43	4.00977	0.111569	35.9398	7.30489e-283	6.9276e-279
IFIT2	7921.87	2.12251	0.0610374	34.774	6.0172e-265	2.8532e-261
ZNFX1	6755.01	2.22731	0.0650839	34.2221	1.13485e-256	3.58745e-253
CTD-2228K2.7	1586.76	3.15693	0.101695	31.0432	1.40745e-211	2.96613e-208
IFIT1	5431.58	2.03094	0.0663184	30.624	5.86326e-206	1.11209e-202
DDX58	4553.54	1.95542	0.0676763	28.8937	1.43157e-183	2.26272e-180
MKNK2	4420.47	2.19546	0.0767675	28.5989	6.93642e-180	1.01202e-176
DDX60	3590	2.3295	0.082206	28.3373	1.20021e-176	1.62603e-173
FAM214B	2916.13	2.07686	0.0790577	26.2702	4.20333e-152	4.42914e-149
IFIH1	2857.46	2.2604	0.0863402	26.1801	4.47623e-151	4.46846e-148
ABCA1	1699.51	2.45698	0.093951	26.1517	9.43046e-151	8.94338e-148
OSGIN1	1914.43	2.4985	0.0972965	25.6792	1.99704e-145	1.40288e-142
CBX6	3344.76	1.92401	0.0751124	25.615	1.03716e-144	6.55728e-142
PPL	1066.33	3.11256	0.123472	25.2086	3.22087e-140	1.97065e-137
ABCC3	870.661	3.37272	0.134294	25.1146	3.44861e-139	2.04406e-136
IFIT3	4378.48	1.80872	0.0725117	24.9439	2.48882e-137	1.43047e-134
TNKS1BP1	2170.33	2.24204	0.0910156	24.6336	5.522e-134	3.08046e-131
NEB	1449.65	2.65122	0.108381	24.462	3.75366e-132	1.97766e-129
GBA2	2531.05	1.99517	0.081911	24.3578	4.79158e-131	2.45627e-128
FTL	63083.5	1.45157	0.0611666	23.7314	1.71054e-124	7.91314e-122
PSAP	20766.1	1.34418	0.0569273	23.6122	2.8877e-123	1.21713e-120
CERK	2878.68	1.91113	0.0815799	23.4264	2.29968e-121	9.28043e-119
FTH1	18135.4	1.70465	0.0739283	23.0581	1.21867e-117	4.53226e-115
TAPBP	1825.03	2.41852	0.10614	22.786	6.31006e-115	2.21635e-112
NEU1	3565.42	1.75475	0.0771942	22.7316	2.18002e-114	7.38364e-112
HERC5	5135.56	1.45693	0.0649306	22.4383	1.66346e-111	5.4398e-109
DNAJB2	1509.59	2.175	0.0972812	22.3579	1.01241e-110	3.2004e-108
STK40	3328.2	1.83785	0.0831148	22.1121	2.41653e-108	7.2753e-106
MVP	4942.86	1.45502	0.0658526	22.0951	3.52671e-108	1.04517e-105
GRN	3316.25	2.07725	0.0954558	21.7614	5.38751e-105	1.54825e-102
MTHFR	1114.59	2.40901	0.112453	21.4223	8.27562e-102	2.30829e-99
NQO1	15870.6	1.27648	0.0597269	21.372	2.43322e-101	6.68855e-99
TXNRD1	27770.2	1.23706	0.0585271	21.1365	3.6739e-99	9.8145e-97
TSC1	4084.92	1.50211	0.0722003	20.8048	3.91305e-96	9.39478e-94
MGAT4B	6899.84	1.42956	0.0688433	20.7655	8.88297e-96	2.10604e-93
APOL2	1715.09	1.84853	0.0890953	20.7478	1.28248e-95	3.00305e-93
DDR1	1714.72	1.8017	0.0912053	19.7543	7.36068e-87	1.48521e-84
SMPD1	694.066	2.74906	0.140544	19.5601	3.38575e-85	6.48662e-83
SQSTM1	76493.9	1.13586	0.0584301	19.4396	3.56735e-84	6.56912e-82
GSN	4525.81	1.3705	0.0708995	19.3302	2.98984e-83	5.29983e-81
IFITM3	3168.98	1.51044	0.0781735	19.3216	3.53367e-83	6.20584e-81
STAT3	2511.13	1.5374	0.0802811	19.1502	9.64938e-82	1.64883e-79
PSKH1	805.889	2.46145	0.128695	19.1263	1.52588e-81	2.56118e-79
USF2	3495.58	1.47219	0.0772303	19.0623	5.19593e-81	8.4958e-79
SAMD9	2831.31	1.48775	0.0784431	18.966	3.25727e-80	5.14838e-78
STAT2	2818.39	1.49561	0.0795699	18.7962	8.10567e-79	1.18262e-76
ZFYVE26	4410.26	1.30874	0.0697612	18.7603	1.59411e-78	2.30805e-76
NLRC5	490.504	3.04676	0.164784	18.4894	2.51363e-76	3.48e-74
TPRG1L	1404.65	1.77522	0.096308	18.4327	7.18194e-76	9.871e-74
DYNLRB1	1358.19	1.81076	0.09898	18.2942	9.19822e-75	1.22002e-72
AHNAK2	32589.1	1.18431	0.0649182	18.2431	2.34711e-74	3.07018e-72
USP40	1983.84	1.59589	0.0877475	18.1873	6.51232e-74	8.28988e-72
MDM2	2953.97	1.34119	0.0744861	18.0059	1.75086e-72	2.11224e-70
AGRN	3199.15	1.39711	0.0777589	17.9672	3.52073e-72	4.14769e-70
SMCR8	3260.5	1.41098	0.0786401	17.9422	5.51998e-72	6.46281e-70
EMC10	1412.19	1.7404	0.0974479	17.8598	2.42521e-71	2.82202e-69
TMED4	2809.99	1.42871	0.0802944	17.7935	7.9424e-71	9.12991e-69
HSD17B10	989.25	2.05785	0.115696	17.7867	8.95628e-71	1.02334e-68
B3GAT3	1280.27	1.76152	0.0994766	17.7079	3.64279e-70	4.11267e-68
PGPEP1	1210.83	1.81548	0.103361	17.5644	4.61292e-69	5.11656e-67
WSB2	4174.09	1.27319	0.0724965	17.5621	4.8043e-69	5.29786e-67
KHNYN	3353.11	1.29793	0.0740871	17.519	1.02603e-68	1.12489e-66
EIF4EBP2	3625.81	1.4356	0.0820064	17.506	1.29019e-68	1.40638e-66
WWC3	729.622	2.39606	0.136935	17.4977	1.49063e-68	1.61559e-66
FSCN1	2538.43	1.48998	0.0855832	17.4097	6.96776e-68	7.50895e-66
CTSF	1005.98	1.98203	0.113909	17.4	8.24764e-68	8.83803e-66
HBP1	1616.66	1.57798	0.0925758	17.0453	3.79065e-65	3.97223e-63
TBC1D2	1127.19	1.84017	0.109055	16.8737	7.02192e-64	7.12218e-62
CREBRF	2118.05	1.41833	0.0841386	16.857	9.31559e-64	9.39834e-62
M6PR	6740.4	1.29349	0.0771133	16.7739	3.78988e-63	3.78329e-61
CIC	2487.55	1.57517	0.0942519	16.7124	1.06514e-62	1.04676e-60
LGALS3BP	1078.61	1.80313	0.108417	16.6314	4.12624e-62	3.89365e-60
SLC16A3	2356.89	1.36231	0.0830165	16.4101	1.6194e-60	1.48383e-58
SPRYD3	1445.31	1.63277	0.0997604	16.3669	3.29678e-60	2.97762e-58
ZBTB41	1663.3	1.4929	0.0913133	16.3493	4.40287e-60	3.92062e-58
GPC1	1476.81	1.5293	0.0938422	16.2965	1.04541e-59	9.05399e-58
RARG	952.707	1.89118	0.1166	16.2195	3.67307e-59	3.15236e-57
NCOA3	3102.68	1.21159	0.0749737	16.1603	9.61666e-59	8.14282e-57
BMF	339.176	3.14916	0.195147	16.1374	1.39232e-58	1.17369e-56
TKT	12144	0.956927	0.059443	16.0982	2.62585e-58	2.18441e-56
PLCD3	1039.88	1.81496	0.113004	16.0611	4.78274e-58	3.94409e-56
ITPR3	6028.04	1.08863	0.0678382	16.0475	5.95411e-58	4.84685e-56
VAT1	4104.56	1.16865	0.0729783	16.0136	1.02681e-57	8.24456e-56
WWP2	1209	1.68838	0.105435	16.0134	1.03019e-57	8.24456e-56
CLPTM1	5423.66	1.11557	0.0699354	15.9514	2.78468e-57	2.18252e-55
ALDH3B1	1219.12	1.73019	0.109365	15.8204	2.2503e-56	1.72799e-54
RSRP1	1875.74	1.34357	0.0855128	15.7119	1.25426e-55	9.44032e-54
OGDH	8090.71	1.01844	0.064998	15.6688	2.47064e-55	1.83767e-53
TMEM63B	1876.33	1.39666	0.0893537	15.6307	4.49816e-55	3.30684e-53
LRRC8A	2227.65	1.28906	0.0826947	15.5882	8.75906e-55	6.38974e-53
GNS	6958.47	0.948154	0.0608442	15.5833	9.45283e-55	6.86942e-53
SLC6A6	1756.12	1.34084	0.0863764	15.5232	2.41543e-54	1.73536e-52
SLC2A3	5784.1	0.981647	0.0632774	15.5134	2.81626e-54	2.0157e-52
ABR	2639.88	1.2063	0.0781458	15.4365	9.30399e-54	6.60932e-52
APOL1	362.678	2.84154	0.184928	15.3656	2.78362e-53	1.95544e-51
KLHDC3	1912.49	1.34618	0.0878449	15.3246	5.24067e-53	3.65441e-51
GLB1	2025.45	1.31742	0.0861367	15.2945	8.32323e-53	5.76156e-51
CUTA	3249.37	1.16091	0.0763456	15.206	3.22741e-52	2.20195e-50
LYST	1429.48	1.68386	0.110789	15.1988	3.59928e-52	2.44686e-50
PLEKHM1	1265.42	1.66191	0.109589	15.165	6.02788e-52	4.06871e-50
MME	9790.9	0.896535	0.0592189	15.1393	8.90991e-52	5.97153e-50
INA	2075.25	1.23146	0.081591	15.093	1.79945e-51	1.19336e-49
STAT1	5059.13	0.979055	0.0648701	15.0925	1.81326e-51	1.19833e-49
SPHK1	622.184	2.04668	0.136149	15.0327	4.48661e-51	2.94455e-49
RIOK3	4021.91	1.0335	0.0688305	15.0152	5.83994e-51	3.81952e-49
BIK	272.621	3.65786	0.243839	15.0011	7.22036e-51	4.70614e-49
AP2A1	1948.62	1.28019	0.0854127	14.9883	8.75325e-51	5.66631e-49
KIRREL	3234.03	1.10583	0.0738514	14.9738	1.0896e-50	7.02942e-49
SUPT5H	10687.6	0.894061	0.0599796	14.9061	3.00901e-50	1.9024e-48
KDM3A	3358.56	1.11777	0.075059	14.892	3.71728e-50	2.34238e-48
B2M	12098	0.963982	0.0654851	14.7206	4.75168e-49	2.92614e-47
KLHL24	1436.75	1.38323	0.0940032	14.7147	5.18667e-49	3.18367e-47
PLAG1	2444.6	1.31842	0.0899865	14.6513	1.32074e-48	7.92735e-47
CACFD1	346.894	2.80775	0.192125	14.6141	2.28212e-48	1.36116e-46
TRIM16L	1571.36	1.32562	0.0914952	14.4884	1.43391e-47	8.39413e-46
ZBTB43	1367	1.50157	0.103792	14.4671	1.95541e-47	1.13768e-45
CLIP2	1724.72	1.31095	0.0909995	14.4061	4.73491e-47	2.72143e-45
TMEM8A	2478.57	1.13199	0.0786627	14.3904	5.94481e-47	3.4065e-45
SYNM	1846.67	1.28916	0.0901416	14.3015	2.14122e-46	1.2087e-44
RHOF	1555.26	1.39738	0.0981551	14.2365	5.44101e-46	3.05324e-44
MYOF	18768.2	0.803378	0.0566268	14.1872	1.099e-45	6.1308e-44
DNAH1	415.903	2.35144	0.166058	14.1603	1.61222e-45	8.88922e-44
ACO2	2493.75	1.14157	0.0807387	14.139	2.18282e-45	1.20005e-43
DMPK	1319.78	1.44659	0.102359	14.1325	2.39529e-45	1.31305e-43
ARHGAP27	482.242	2.34134	0.16601	14.1036	3.60942e-45	1.956e-43
HELZ2	1089.14	1.52781	0.108795	14.0429	8.51078e-45	4.59897e-43
ZNF780B	2581.73	1.15649	0.0823572	14.0424	8.5793e-45	4.62283e-43
PTPRH	569.756	1.96458	0.140219	14.0108	1.33875e-44	7.15269e-43
SLC22A18	563.617	2.291	0.163552	14.0078	1.39592e-44	7.43717e-43
ACAP3	833.162	1.66619	0.119247	13.9725	2.29271e-44	1.21469e-42
GNAI2	4021.8	0.948329	0.0679979	13.9464	3.30687e-44	1.74711e-42
ESRRA	1745.64	1.37935	0.0989834	13.9352	3.87191e-44	2.03996e-42
IFI6	614.532	1.87059	0.134496	13.9081	5.65497e-44	2.94664e-42
IFI44	799.154	1.74298	0.125325	13.9076	5.69332e-44	2.9585e-42
SERPINB1	604.989	1.92902	0.138888	13.8891	7.37959e-44	3.81386e-42
CCL5	307.364	2.69917	0.194473	13.8794	8.44565e-44	4.34115e-42
SNX8	2569.88	1.13404	0.0819651	13.8356	1.55366e-43	7.92156e-42
RIT1	1133.8	1.44594	0.105302	13.7314	6.58759e-43	3.28808e-41
PLD3	5201.12	0.897277	0.0655475	13.689	1.1819e-42	5.85305e-41
FAM73B	787.609	1.61228	0.117936	13.6708	1.51643e-42	7.45133e-41
TOM1	672.668	1.89898	0.139008	13.661	1.7363e-42	8.48776e-41
DDA1	798.047	1.60838	0.117801	13.6533	1.92876e-42	9.40433e-41
GIPR	304.223	2.70726	0.199733	13.5544	7.46008e-42	3.52856e-40
EVI5L	519.703	2.03538	0.150686	13.5074	1.41365e-41	6.63682e-40
LRRK2	1747.47	1.16024	0.0862211	13.4566	2.81666e-41	1.31262e-39
APEH	4630.18	0.89056	0.0662546	13.4415	3.45452e-41	1.602e-39
TRNP1	1169.65	1.41871	0.105887	13.3983	6.18974e-41	2.84954e-39
CLIP4	807.09	1.55058	0.116216	13.3423	1.31382e-40	6.01911e-39
CSTB	2340.03	1.30414	0.0979196	13.3185	1.80788e-40	8.22303e-39
TMEM127	1628.55	1.25431	0.0942664	13.306	2.13623e-40	9.69329e-39
UBXN6	1847.67	1.22723	0.0926109	13.2514	4.42758e-40	1.99e-38
TRANK1	296.531	2.59144	0.196114	13.214	7.28829e-40	3.245e-38
ZBTB7B	850.314	1.50728	0.114182	13.2007	8.6936e-40	3.83469e-38
PITPNM1	2205.3	1.06854	0.081124	13.1717	1.27667e-39	5.61823e-38
ZC3H6	552.974	1.96447	0.149339	13.1544	1.60601e-39	7.03493e-38
ABCC2	525.071	1.90718	0.145302	13.1256	2.34909e-39	1.02426e-37
ING4	842.787	1.51002	0.115401	13.085	4.01219e-39	1.72561e-37
DDX60L	740.824	1.62986	0.124693	13.071	4.8196e-39	2.05886e-37
SRSF5	7514	0.806231	0.0617504	13.0563	5.85094e-39	2.49382e-37
SLC26A11	659.834	1.67778	0.129592	12.9466	2.45572e-38	1.02821e-36
CTSA	3103.31	0.985436	0.0765047	12.8807	5.77922e-38	2.36748e-36
HSF1	2540.89	1.01395	0.0789708	12.8396	9.83562e-38	3.99469e-36
TBC1D8	565.947	1.89323	0.147591	12.8276	1.14906e-37	4.65687e-36
GOLGA3	4399.65	0.852028	0.0664613	12.8199	1.2682e-37	5.11785e-36
IGF2R	6214.66	1.03182	0.0810125	12.7366	3.70216e-37	1.48141e-35
UAP1L1	676.692	1.64388	0.129381	12.7057	5.5001e-37	2.19161e-35
ADSSL1	464.984	1.95394	0.155169	12.5924	2.32602e-36	9.05904e-35
HMOX1	1982.34	1.14179	0.0906845	12.5909	2.371e-36	9.21531e-35
TCN2	594.354	1.68673	0.134409	12.5493	4.01001e-36	1.54276e-34
TEAD2	713.909	1.53175	0.122128	12.5422	4.38866e-36	1.68161e-34
HSPA1A	2895.62	0.945422	0.0755053	12.5213	5.71137e-36	2.17525e-34
CD276	1530.36	1.19159	0.0954757	12.4805	9.53402e-36	3.59507e-34
DCAF11	927.069	1.35877	0.109178	12.4455	1.47919e-35	5.54462e-34
CLIP1	4673.12	0.819575	0.0661264	12.3941	2.81442e-35	1.04464e-33
SEC24C	5208.8	0.823396	0.0665055	12.3809	3.31735e-35	1.22651e-33
PLPP2	2307.56	1.01405	0.0819343	12.3764	3.50554e-35	1.29357e-33
VDR	973.368	1.39378	0.1128	12.3562	4.50889e-35	1.65737e-33
IQCE	895.647	1.37631	0.111855	12.3045	8.56679e-35	3.11874e-33
PAK4	2682.5	0.97969	0.0796726	12.2964	9.46431e-35	3.43888e-33
PPP2R1A	3426.13	0.882308	0.0720607	12.244	1.80988e-34	6.48921e-33
NAB2	793.435	1.57081	0.128472	12.2269	2.23331e-34	7.97726e-33
WASL	1530.43	1.12255	0.0919785	12.2044	2.94336e-34	1.04545e-32
LIF	456.421	1.88488	0.154461	12.2029	2.99769e-34	1.06275e-32
ATXN7L3	1523.77	1.09934	0.0901831	12.1901	3.50836e-34	1.23916e-32
COL4A6	519.115	1.79424	0.147269	12.1834	3.81238e-34	1.34404e-32
BIN1	784.773	1.43221	0.117605	12.1781	4.06635e-34	1.42827e-32
RNF145	3777.53	0.864272	0.0712833	12.1245	7.8379e-34	2.72773e-32
SLC2A13	2429.76	0.958576	0.0791494	12.111	9.23988e-34	3.19222e-32
ST3GAL4	715.928	1.55418	0.128434	12.101	1.04357e-33	3.59878e-32
ARHGAP12	1577.6	1.09581	0.0905954	12.0957	1.11338e-33	3.82562e-32
HTT	4780.97	0.890378	0.0739404	12.0418	2.14159e-33	7.26648e-32
HLA-E	3450.75	0.870382	0.0722914	12.0399	2.19207e-33	7.42448e-32
MAFG	2117.75	0.98652	0.0820785	12.0192	2.81576e-33	9.45247e-32
HIP1R	1131.78	1.29104	0.107484	12.0115	3.09288e-33	1.03279e-31
CXCL10	149.445	3.94573	0.32865	12.0059	3.30857e-33	1.10094e-31
PLXNB2	2134.55	1.10796	0.0926542	11.958	5.89297e-33	1.94386e-31
TFE3	2270.88	1.05664	0.0884531	11.9458	6.83273e-33	2.24604e-31
TNRC18	1689.01	1.15583	0.0968075	11.9395	7.3678e-33	2.41773e-31
CYB5R3	1692.68	1.11277	0.0932171	11.9374	7.55878e-33	2.47612e-31
CDC25B	2281.21	1.06388	0.0891337	11.9357	7.70661e-33	2.5202e-31
DYNLL2	1888.51	0.997824	0.0837324	11.9168	9.67295e-33	3.14695e-31
NIPSNAP3A	1042.95	1.26661	0.106344	11.9105	1.04331e-32	3.38842e-31
DNAJB4	1411.65	1.12489	0.0947134	11.8768	1.56302e-32	5.05902e-31
PLEKHG5	1493.5	1.07921	0.0909868	11.8611	1.88399e-32	6.06682e-31
PDPR	3318.98	0.876593	0.0739939	11.8468	2.23497e-32	7.17271e-31
GRAMD1A	2518.69	0.980099	0.0827378	11.8458	2.26126e-32	7.24482e-31
ERRFI1	3757.12	0.848148	0.0716966	11.8297	2.74157e-32	8.7541e-31
H6PD	681.57	1.55841	0.131763	11.8274	2.81855e-32	8.96969e-31
SIRT2	2530.18	0.933759	0.0789591	11.8259	2.86964e-32	9.11699e-31
IDH3G	1468.42	1.1364	0.0961269	11.8218	3.00989e-32	9.5466e-31
ZNF335	1197.84	1.18575	0.100501	11.7984	3.97567e-32	1.25469e-30
SH3TC2	1663.2	1.04571	0.0891195	11.7337	8.55915e-32	2.65698e-30
ARRDC3	2099	1.00627	0.0859255	11.711	1.12016e-31	3.44344e-30
ZNF469	134.343	4.25496	0.363442	11.7074	1.16803e-31	3.57901e-30
MT-ND6	1709.15	1.10473	0.0949567	11.6341	2.76648e-31	8.3421e-30
RRAGD	3966.98	0.809972	0.0696286	11.6328	2.8088e-31	8.44288e-30
ACACB	357.515	2.00643	0.172712	11.6172	3.37074e-31	1.0084e-29
MAML1	1310.25	1.22109	0.105198	11.6075	3.773e-31	1.12697e-29
KRT80	1163.55	1.17983	0.101865	11.5823	5.06651e-31	1.50386e-29
ATG2A	781.171	1.39527	0.120495	11.5794	5.23919e-31	1.55268e-29
GRAMD1B	1690.24	1.0712	0.0927006	11.5555	6.92469e-31	2.03945e-29
COL4A3BP	1865.41	1.05424	0.0912635	11.5517	7.24151e-31	2.12945e-29
ARHGDIA	3428.16	1.04313	0.0905191	11.5239	1.00024e-30	2.92771e-29
CALCOCO1	1265.39	1.12875	0.0980255	11.5149	1.11026e-30	3.23974e-29
CCDC117	2521.28	0.945923	0.0823578	11.4855	1.55974e-30	4.53735e-29
MROH1	1531.77	1.09669	0.0955975	11.4719	1.82596e-30	5.30368e-29
ID3	1239.19	1.40287	0.1223	11.4707	1.85126e-30	5.36895e-29
MFGE8	957.392	1.25362	0.109329	11.4665	1.94444e-30	5.63057e-29
NCOA1	1511.77	1.06983	0.0934946	11.4427	2.55883e-30	7.37588e-29
SP100	1575.37	1.06362	0.0933817	11.3901	4.68677e-30	1.33475e-28
ZNF224	2380.08	0.942849	0.0830119	11.358	6.76818e-30	1.91887e-28
TMEM219	1729.37	0.986632	0.0868797	11.3563	6.90065e-30	1.9535e-28
ABCD2	303.356	2.15256	0.189794	11.3416	8.16769e-30	2.30531e-28
ZNF780A	3078.83	0.843923	0.0744149	11.3408	8.24126e-30	2.32261e-28
PLPPR2	301.36	2.3529	0.207825	11.3215	1.02659e-29	2.88135e-28
AP5Z1	1284.8	1.08888	0.0961778	11.3215	1.02694e-29	2.88135e-28
RRAS	1042.53	1.21928	0.107797	11.3109	1.15894e-29	3.23734e-28
FBXO32	303.437	2.23329	0.19806	11.2758	1.7278e-29	4.79811e-28
FOXK1	2112.2	0.930489	0.0828356	11.233	2.80927e-29	7.75595e-28
TMEM129	1109.5	1.17179	0.104335	11.231	2.87202e-29	7.91766e-28
ITPKC	1871.5	0.956827	0.0852058	11.2296	2.91785e-29	8.03235e-28
IL1RAP	1182.37	1.11641	0.0996118	11.2076	3.74127e-29	1.02396e-27
ZNF226	2313.24	0.891104	0.0796813	11.1834	4.9191e-29	1.33668e-27
TRIM56	1375.95	1.15384	0.103207	11.1799	5.1131e-29	1.38741e-27
TBC1D17	418.652	1.82113	0.163722	11.1233	9.6614e-29	2.59926e-27
CCDC85B	639.259	1.60427	0.144291	11.1183	1.02247e-28	2.74303e-27
SERTAD3	2347.81	0.927584	0.0834905	11.1101	1.12083e-28	2.99841e-27
FLCN	1296.69	1.10909	0.0998628	11.1062	1.17076e-28	3.12758e-27
ATG9A	1294.61	1.08734	0.0980357	11.0912	1.38376e-28	3.68103e-27
DHX58	123.757	4.06824	0.367317	11.0756	1.64845e-28	4.37901e-27
ARL6IP5	1681.05	1.16527	0.10547	11.0484	2.23221e-28	5.90493e-27
CTSD	1738.69	1.01596	0.0920541	11.0366	2.54545e-28	6.71483e-27
SNX11	994.756	1.16585	0.105682	11.0317	2.68618e-28	7.05662e-27
OAS3	1197.53	1.11915	0.101521	11.0238	2.93541e-28	7.69005e-27
KLC1	2376.95	0.866981	0.0786727	11.0201	3.05725e-28	7.9982e-27
PKP3	334.884	1.9393	0.176078	11.0139	3.27552e-28	8.55741e-27
MINK1	1267.6	1.06021	0.0962641	11.0136	3.28704e-28	8.57568e-27
COL4A5	1209.83	1.10241	0.100143	11.0084	3.47951e-28	9.06538e-27
ERF	3002.98	0.845525	0.0768879	10.9969	3.957e-28	1.02251e-26
TYW3	2217.82	0.949962	0.0864309	10.991	4.22199e-28	1.0895e-26
LAMB2	2395.92	0.850809	0.0775998	10.9641	5.68872e-28	1.46005e-26
KLHL21	1060.87	1.12639	0.103103	10.925	8.75854e-28	2.22984e-26
NISCH	2355.01	0.900839	0.0825269	10.9157	9.69673e-28	2.45551e-26
GM2A	1054.04	1.18202	0.108419	10.9024	1.1227e-27	2.83544e-26
FBLN2	475.994	1.6332	0.150173	10.8755	1.50897e-27	3.80089e-26
HDAC7	3172.04	0.801498	0.073883	10.8482	2.03349e-27	5.08159e-26
NSMF	1840.64	0.935347	0.0862234	10.8479	2.03959e-27	5.09011e-26
ARSD	358.586	1.81999	0.167781	10.8474	2.05171e-27	5.10693e-26
FRS2	1959.64	0.895709	0.0828607	10.8098	3.09253e-27	7.63751e-26
AMBRA1	1120.19	1.15413	0.106777	10.8088	3.12882e-27	7.70705e-26
GSTZ1	897.238	1.22475	0.113564	10.7847	4.06734e-27	9.9414e-26
ISG20	389.577	1.80689	0.167665	10.7768	4.43103e-27	1.07472e-25
PHLDB3	838.658	1.37239	0.127548	10.7598	5.32958e-27	1.28282e-25
DUS1L	1848.68	0.91313	0.0848859	10.7572	5.48366e-27	1.31823e-25
B3GNT5	1121.07	1.08343	0.10081	10.7472	6.11032e-27	1.46331e-25
KIAA1671	2754.81	0.926434	0.0863514	10.7287	7.46783e-27	1.78391e-25
PDE4D	1374.23	1.03091	0.0961266	10.7245	7.80686e-27	1.86255e-25
TEP1	1429.17	1.00787	0.0944786	10.6677	1.44075e-26	3.4201e-25
BSDC1	1548.52	0.950085	0.0891113	10.6618	1.53625e-26	3.62864e-25
HCN2	217.762	2.37568	0.222858	10.66	1.56524e-26	3.69252e-25
VPS11	1549.04	0.977401	0.0919383	10.6311	2.13687e-26	4.98524e-25
CCNE1	1086.77	1.136	0.107095	10.6074	2.75372e-26	6.41645e-25
MCOLN3	1160.24	1.11871	0.105505	10.6034	2.87336e-26	6.68701e-25
ANK1	197.34	2.71119	0.25575	10.6009	2.94989e-26	6.85668e-25
YIPF3	2472.74	0.846813	0.0800461	10.5791	3.72611e-26	8.60818e-25
SAMHD1	2430.14	0.838332	0.0793301	10.5677	4.20902e-26	9.66494e-25
VPS18	1864.56	0.949026	0.089809	10.5672	4.23116e-26	9.70403e-25
TOLLIP	527.319	1.4834	0.140381	10.5669	4.24168e-26	9.71642e-25
SLC25A39	2481.08	0.808432	0.076537	10.5626	4.44088e-26	1.01605e-24
HERC6	834.869	1.19756	0.113393	10.5612	4.51008e-26	1.03064e-24
RABEP2	487.578	1.58964	0.150523	10.5608	4.52719e-26	1.0333e-24
EPAS1	554.6	1.54957	0.146746	10.5595	4.59123e-26	1.04666e-24
USP20	621.57	1.36041	0.129028	10.5435	5.44273e-26	1.23631e-24
MAP2K7	526.683	1.51751	0.144108	10.5304	6.25772e-26	1.41466e-24
TMEM164	962.502	1.12538	0.106957	10.5218	6.85614e-26	1.54626e-24
ID2	158.916	2.84863	0.270795	10.5195	7.02451e-26	1.58047e-24
ZNF300	2247.29	0.855764	0.0815341	10.4958	9.03177e-26	2.02011e-24
APOL6	1114.93	1.19501	0.114063	10.4768	1.10449e-25	2.46168e-24
ARRDC2	487.342	1.55994	0.149047	10.4661	1.23669e-25	2.75309e-24
PPP3CB	1042.87	1.09908	0.105358	10.4318	1.77443e-25	3.91799e-24
POU2F2	262.982	2.13735	0.204932	10.4296	1.81722e-25	4.00782e-24
KIAA1147	1778.11	0.89529	0.085949	10.4165	2.08437e-25	4.58103e-24
ATP6V0D1	1480.63	0.949251	0.0915065	10.3736	3.26999e-25	7.09633e-24
TADA2B	1271.43	1.03458	0.0998037	10.3661	3.53614e-25	7.63027e-24
SIRT6	589.816	1.38489	0.133654	10.3618	3.70024e-25	7.97527e-24
NBEAL1	2187.2	0.921411	0.0889573	10.3579	3.85306e-25	8.29523e-24
NAPA	662.691	1.29682	0.125209	10.3573	3.87952e-25	8.34274e-24
RARRES3	116.328	3.73605	0.360917	10.3515	4.1179e-25	8.83532e-24
NPC2	3306.83	0.805724	0.0779228	10.34	4.64384e-25	9.94128e-24
AMDHD2	678.387	1.27617	0.123796	10.3086	6.44172e-25	1.37281e-23
DMWD	2124.56	0.888373	0.0863161	10.2921	7.64938e-25	1.62107e-23
KCTD2	1738.59	0.894058	0.0870166	10.2746	9.17545e-25	1.93368e-23
DHDDS	1251.72	0.989777	0.0963926	10.2682	9.80326e-25	2.05684e-23
PARP9	637.626	1.30164	0.12725	10.229	1.46961e-24	3.04969e-23
TSPAN4	2480.15	0.832599	0.0814729	10.2193	1.62441e-24	3.36604e-23
TMEM2	1550.13	0.915273	0.0895989	10.2152	1.69487e-24	3.50563e-23
EXOC3	1236.91	1.01011	0.0989927	10.2039	1.90542e-24	3.91974e-23
PIP5K1C	380.587	1.71586	0.168226	10.1998	1.98764e-24	4.07496e-23
CCDC69	322.36	1.81377	0.178618	10.1544	3.16668e-24	6.43066e-23
EDEM3	2170.01	0.811155	0.0798996	10.1522	3.24082e-24	6.57419e-23
SLC17A5	1465.35	0.935655	0.0923653	10.1299	4.06888e-24	8.2188e-23
RING1	856.708	1.19339	0.117926	10.1198	4.51363e-24	9.08812e-23
ADRBK1	1057.5	1.11308	0.110014	10.1176	4.61779e-24	9.28799e-23
EMC3	2102.88	0.883471	0.0876345	10.0813	6.68229e-24	1.33273e-22
RBL2	2098.88	0.845347	0.083892	10.0766	7.0109e-24	1.39534e-22
RGAG4	159.81	2.75821	0.273922	10.0693	7.5493e-24	1.50092e-22
PSEN2	379.294	1.63302	0.162295	10.062	8.12885e-24	1.60939e-22
PARP10	275.526	1.94933	0.194386	10.0281	1.14698e-23	2.25906e-22
PLEKHH1	778.756	1.21469	0.121287	10.015	1.30906e-23	2.57028e-22
TNRC6B	3150.06	0.869972	0.0869374	10.0069	1.42178e-23	2.78297e-22
ZNF540	231.024	2.14485	0.214867	9.98223	1.82324e-23	3.55045e-22
ZFAND2B	716.91	1.22158	0.122591	9.96469	2.17557e-23	4.21922e-22
MED24	1095.69	1.00461	0.101314	9.9158	3.55392e-23	6.8157e-22
CAMK2D	1812.57	0.903582	0.0912301	9.90442	3.98262e-23	7.61475e-22
HSD17B14	420.137	1.54793	0.156318	9.90242	4.06309e-23	7.75297e-22
LIX1L	1083.7	1.02907	0.104071	9.88821	4.68323e-23	8.91835e-22
SUSD1	805.464	1.15076	0.116442	9.88264	4.95095e-23	9.41872e-22
NUDT14	877.153	1.17544	0.118945	9.8822	4.97301e-23	9.45121e-22
TMEM132A	1244.4	0.997792	0.101014	9.87773	5.19976e-23	9.87225e-22
RAB4B	280.968	1.90512	0.192966	9.87281	5.46114e-23	1.03581e-21
PGM1	1457.64	0.908283	0.0920983	9.86211	6.07597e-23	1.14898e-21
RGS14	552.471	1.37999	0.139969	9.85923	6.25254e-23	1.18119e-21
KIAA0430	1124.45	0.992687	0.100833	9.84491	7.21033e-23	1.35808e-21
SORL1	2162.98	0.863552	0.0877302	9.84327	7.32881e-23	1.37766e-21
DCBLD1	966.21	1.1083	0.112741	9.8305	8.3205e-23	1.56098e-21
SCAMP2	1635.62	0.876272	0.089262	9.81685	9.52697e-23	1.78379e-21
ANKRD12	3479.08	0.838148	0.0855739	9.79444	1.18955e-22	2.21851e-21
ZBTB34	818.411	1.11705	0.114176	9.78351	1.32538e-22	2.46455e-21
SERTAD1	1236.81	0.966204	0.0987909	9.78029	1.36814e-22	2.53909e-21
ARID3A	662.264	1.31707	0.134711	9.77702	1.41312e-22	2.62e-21
PCDHB11	133.41	2.86681	0.293328	9.7734	1.46458e-22	2.71011e-21
SYT1	677.998	1.21368	0.124269	9.76655	1.56691e-22	2.89382e-21
MBD1	2367.53	0.814586	0.0834863	9.75713	1.7196e-22	3.16964e-21
IRAK2	946.231	1.04526	0.107139	9.75611	1.7369e-22	3.19842e-21
LIMK1	1614.26	0.858608	0.0880241	9.75423	1.76936e-22	3.25298e-21
PRDM11	568.169	1.33787	0.137158	9.7542	1.76995e-22	3.25298e-21
TNFRSF10D	1681.61	0.869734	0.0892598	9.74385	1.9599e-22	3.59859e-21
CBX7	454.817	1.5015	0.154658	9.70852	2.77334e-22	5.06275e-21
DYRK1B	529.956	1.42641	0.147305	9.68337	3.54808e-22	6.44601e-21
ZBTB20	427.969	1.67112	0.17284	9.66858	4.10013e-22	7.42761e-21
ACBD5	1621.93	0.848621	0.0878599	9.6588	4.51126e-22	8.14906e-21
ZNF84	1590.59	0.985676	0.102072	9.65666	4.60658e-22	8.30543e-21
OGFR	1460.8	0.917093	0.0953614	9.61703	6.77623e-22	1.20794e-20
LTBP3	445.542	1.60238	0.166624	9.61676	6.79351e-22	1.20988e-20
AVIL	127.066	3.20034	0.333203	9.60477	7.63283e-22	1.35681e-20
IGFBP6	577.784	1.29232	0.135481	9.53873	1.44593e-21	2.53934e-20
NUDT19	1104.83	1.03528	0.108651	9.52844	1.59668e-21	2.79891e-20
BAZ2B	2132.81	0.991857	0.104461	9.49503	2.20155e-21	3.83441e-20
SULT1C2	157.311	2.58774	0.272619	9.49217	2.26282e-21	3.93752e-20
ZFYVE1	1352.24	0.900425	0.0949343	9.48472	2.43024e-21	4.2211e-20
HPS1	1189.34	0.937687	0.0989329	9.47801	2.59183e-21	4.49354e-20
VPS8	1770.98	0.807955	0.0852962	9.47235	2.73621e-21	4.73951e-20
ABCC10	814.364	1.08842	0.114921	9.47105	2.77051e-21	4.79455e-20
MAFK	1318.79	0.893426	0.0944362	9.46063	3.06082e-21	5.28729e-20
RP11-362F19.1	1267.7	0.956155	0.101088	9.45859	3.1211e-21	5.38163e-20
MEGF6	181.666	2.26063	0.239317	9.44619	3.51403e-21	6.03173e-20
PDLIM7	1878.13	0.851547	0.090339	9.42613	4.25483e-21	7.28351e-20
ZNF641	840.55	1.1133	0.118123	9.42492	4.30415e-21	7.34804e-20
PCMTD1	1978.26	0.821668	0.0873539	9.4062	5.14406e-21	8.75043e-20
KMT2D	1487.02	1.04369	0.111017	9.40118	5.3955e-21	9.16993e-20
BMP1	589.812	1.2882	0.137115	9.39506	5.71835e-21	9.70125e-20
TRIOBP	1054.18	0.969619	0.103707	9.34962	8.79619e-21	1.47774e-19
TOM1L2	1341.2	0.959697	0.102706	9.34411	9.26698e-21	1.55408e-19
SFXN3	1659.58	0.838206	0.0897598	9.33832	9.78744e-21	1.6327e-19
KAT5	938.689	0.99925	0.107265	9.31569	1.21164e-20	2.00885e-19
CNNM2	428.769	1.42716	0.153228	9.31398	1.2313e-20	2.03788e-19
GRAMD4	322.281	1.63295	0.175346	9.31276	1.24549e-20	2.05957e-19
SATB1	676.747	1.23225	0.13249	9.30069	1.39532e-20	2.2993e-19
KAZALD1	614.498	1.20349	0.129428	9.29855	1.42375e-20	2.34413e-19
DCAF5	1950.46	0.833221	0.0898273	9.27581	1.76267e-20	2.89081e-19
NOV	542.011	1.31891	0.142189	9.27577	1.76342e-20	2.89081e-19
CPE	673.167	1.15279	0.124694	9.24497	2.35304e-20	3.8375e-19
BBC3	241.517	1.92011	0.208046	9.2293	2.72405e-20	4.41976e-19
CYHR1	1409.57	0.862452	0.0936894	9.20544	3.40285e-20	5.48826e-19
ADHFE1	293.453	1.75906	0.191218	9.19921	3.60586e-20	5.8058e-19
GNPTG	656.969	1.14794	0.124793	9.19877	3.62081e-20	5.82494e-19
OAS2	127.641	6.99899	0.760979	9.19734	3.66927e-20	5.89788e-19
RNF123	1231.71	0.896545	0.0976692	9.1794	4.33483e-20	6.94415e-19
REV3L	3182.19	0.879622	0.0959644	9.16613	4.90318e-20	7.84799e-19
TMEM38B	1493.83	0.839871	0.0916984	9.15906	5.23497e-20	8.37199e-19
WDR81	959.197	1.01089	0.11068	9.13345	6.6353e-20	1.05492e-18
DBP	217.243	2.02346	0.22171	9.1266	7.06825e-20	1.12e-18
NMI	1058.23	0.934609	0.102697	9.10067	8.97763e-20	1.41427e-18
MBTD1	1112.99	0.941698	0.103605	9.08934	9.96427e-20	1.56451e-18
MOSPD1	1168.65	0.926191	0.101985	9.08162	1.0697e-19	1.67678e-18
TM4SF19	98.0165	3.49662	0.385523	9.06982	1.19216e-19	1.86566e-18
THSD7A	135.705	2.68861	0.296884	9.05611	1.35186e-19	2.10688e-18
MIR22HG	1000.61	0.971123	0.10724	9.0556	1.35824e-19	2.11508e-18
RBM19	1446.06	0.828082	0.0914546	9.05457	1.37108e-19	2.13333e-18
MTSS1L	642.502	1.19459	0.131973	9.05181	1.40624e-19	2.18624e-18
STOML1	461.19	1.34426	0.148647	9.0433	1.52014e-19	2.35946e-18
SPP1	248.992	1.81397	0.2008	9.03369	1.65978e-19	2.56988e-18
DCDC2	107.68	2.98211	0.330926	9.0114	2.03441e-19	3.13713e-18
ZFP36	1275.77	0.968569	0.107491	9.01069	2.04757e-19	3.15486e-18
OSBPL7	444.791	1.34392	0.14939	8.99607	2.33946e-19	3.59291e-18
ARL14	304.229	1.62747	0.181055	8.98881	2.49914e-19	3.83504e-18
GBP3	510.493	1.25002	0.139379	8.9685	3.00585e-19	4.59034e-18
SGSH	653.524	1.13154	0.126208	8.96563	3.08506e-19	4.70372e-18
CEACAM1	116.489	6.8695	0.766269	8.96486	3.10663e-19	4.7328e-18
LSR	956.324	0.990149	0.110475	8.96265	3.16977e-19	4.81739e-18
ARVCF	1019.47	0.994305	0.110953	8.9615	3.20296e-19	4.86393e-18
LAMTOR1	1364.14	0.843185	0.0941672	8.95412	3.42451e-19	5.18377e-18
ZBTB47	414.095	1.42406	0.159329	8.93783	3.969e-19	5.99364e-18
ERCC6	903.919	0.995282	0.111799	8.90239	5.46562e-19	8.20145e-18
CFAP70	1700.12	0.800056	0.0899042	8.89899	5.63583e-19	8.45018e-18
PBX2	1479.22	0.806639	0.0906557	8.89782	5.69521e-19	8.53247e-18
LSM14B	939.525	0.9637	0.108417	8.88885	6.17422e-19	9.23553e-18
RNF213	9278.93	1.35193	0.152451	8.86793	7.45151e-19	1.11198e-17
PLD1	995.952	0.942917	0.106476	8.85564	8.32019e-19	1.2391e-17
G6PD	1555.51	0.832508	0.0940257	8.85405	8.43996e-19	1.25553e-17
PPP1R12B	407.16	1.36901	0.154688	8.8501	8.7438e-19	1.2987e-17
CLCN7	1043.44	0.966354	0.109414	8.83206	1.02764e-18	1.52037e-17
FOXP4	347.35	1.64966	0.186836	8.82946	1.05186e-18	1.55258e-17
HLCS	663.005	1.10358	0.124995	8.82902	1.05599e-18	1.55747e-17
KLF4	888.048	0.972532	0.110362	8.81222	1.22688e-18	1.8025e-17
SFXN5	874.616	0.993054	0.112803	8.80345	1.32671e-18	1.94314e-17
OAS1	75.9643	4.61611	0.524638	8.79866	1.3846e-18	2.02337e-17
ATG14	534.781	1.28982	0.14668	8.79343	1.45059e-18	2.11641e-17
TMC6	751.397	1.06711	0.121367	8.79246	1.46319e-18	2.13315e-17
CATSPERG	220.63	2.02411	0.230612	8.77711	1.67735e-18	2.43974e-17
TMEM222	688.675	1.08553	0.12373	8.77333	1.73453e-18	2.52098e-17
RUBCN	1946.52	0.852892	0.0975357	8.74441	2.2418e-18	3.23594e-17
BLCAP	1364.37	0.856023	0.0979335	8.74086	2.31334e-18	3.33412e-17
PLEKHM1P	506.872	1.30726	0.149876	8.72228	2.72648e-18	3.91174e-17
ASPSCR1	1206.92	0.877934	0.100758	8.71326	2.95252e-18	4.22964e-17
RORA	543.183	1.23825	0.142189	8.70851	3.07897e-18	4.40414e-17
USF3	1120.14	1.12366	0.12913	8.70178	3.26725e-18	4.6629e-17
TK2	617.391	1.11712	0.128458	8.69635	3.42718e-18	4.88013e-17
NIPAL2	794.685	1.0132	0.1166	8.68956	3.63842e-18	5.16541e-17
GSTK1	1329.44	0.823522	0.0948824	8.67939	3.97883e-18	5.64446e-17
JUNB	1043.04	1.09055	0.126056	8.65135	5.08957e-18	7.17191e-17
PLA2G4C	339.151	1.49043	0.17234	8.64819	5.23229e-18	7.36208e-17
ECE1	1495.02	0.813091	0.0940339	8.64679	5.29695e-18	7.44753e-17
XKR8	484.779	1.26618	0.146509	8.64234	5.50755e-18	7.72645e-17
SLC25A45	168.441	2.15903	0.249922	8.63883	5.67919e-18	7.96137e-17
PDE2A	117.207	2.65682	0.307775	8.63233	6.01121e-18	8.40816e-17
REXO1	529.107	1.23119	0.142893	8.61619	6.92178e-18	9.64624e-17
WBP1L	1346.3	0.82782	0.0962128	8.60405	7.69505e-18	1.07003e-16
BCAS3	668.948	1.08419	0.126048	8.60141	7.87452e-18	1.09178e-16
DIRC2	659.441	1.06625	0.124011	8.59802	8.10997e-18	1.12279e-16
ZNF471	258.728	1.6636	0.194163	8.56807	1.05237e-17	1.44954e-16
IRF1	644.283	1.08975	0.127293	8.56094	1.11948e-17	1.53863e-16
PANK1	305.396	1.53872	0.179934	8.55158	1.21412e-17	1.66509e-16
ATP6V1F	1166.89	0.883669	0.10342	8.54448	1.29112e-17	1.76685e-16
KIAA1456	82.1981	3.49417	0.409053	8.5421	1.31806e-17	1.80243e-16
CA11	345.459	1.46784	0.171858	8.54098	1.33083e-17	1.81858e-16
BAK1	1447.89	0.83159	0.0975389	8.52573	1.51849e-17	2.07054e-16
FAM109A	178.816	2.05017	0.240599	8.52111	1.58028e-17	2.1517e-16
TNK2	1310.22	0.84815	0.0998087	8.49776	1.93283e-17	2.61112e-16
LONRF3	947.884	0.920311	0.108355	8.49346	2.0058e-17	2.70391e-16
HDAC5	1070.65	0.904842	0.106545	8.49255	2.02146e-17	2.72308e-16
ARHGAP1	783.822	0.981033	0.115533	8.49138	2.042e-17	2.7488e-16
PPP2R5B	377.683	1.45303	0.171196	8.48754	2.11065e-17	2.83718e-16
RBAK	1141.63	0.865266	0.102022	8.48118	2.22915e-17	2.99013e-16
HMGCL	1082.65	0.875208	0.103254	8.47628	2.3251e-17	3.11442e-16
SHC2	208.238	1.84233	0.217741	8.46108	2.64908e-17	3.52845e-16
LRP5	891.26	1.00388	0.118689	8.45812	2.7173e-17	3.61171e-16
TRIM16	701.788	1.02698	0.121424	8.4578	2.72466e-17	3.61895e-16
ARNTL	410.916	1.31802	0.156612	8.41581	3.90192e-17	5.12519e-16
RNASEL	280.036	1.59204	0.189311	8.40966	4.11189e-17	5.39725e-16
DNAH8	1162.14	0.924711	0.110013	8.40548	4.26113e-17	5.58541e-16
C10orf10	183.575	1.94374	0.231312	8.40311	4.34805e-17	5.6954e-16
VWA5A	350.145	1.40146	0.166817	8.40117	4.42038e-17	5.78616e-16
EZH1	616.669	1.0791	0.128705	8.38428	5.10393e-17	6.6717e-16
ANKRD24	131.472	2.40309	0.286816	8.3785	5.36044e-17	6.98773e-16
STARD3	796.403	0.971428	0.116221	8.35845	6.35452e-17	8.2383e-16
PGLS	1104.19	0.888412	0.106604	8.33375	7.83216e-17	1.00714e-15
KIAA1217	316.356	1.51359	0.181893	8.32132	8.69875e-17	1.11479e-15
ENDOV	307.623	1.49579	0.179757	8.32116	8.71099e-17	1.11561e-15
ZNF597	435.907	1.2748	0.153202	8.32102	8.72096e-17	1.11613e-15
ULBP2	349.538	1.40683	0.169113	8.31891	8.87768e-17	1.13389e-15
KLHL28	581.663	1.0892	0.131042	8.31186	9.42146e-17	1.20254e-15
MIDN	535.915	1.18494	0.142826	8.29638	1.07336e-16	1.36633e-15
PPIC	1058.88	0.856687	0.103386	8.2863	1.16827e-16	1.48317e-15
ORMDL3	896.434	0.929838	0.112374	8.27452	1.28978e-16	1.63306e-15
MYL5	449.913	1.34607	0.162823	8.26706	1.37304e-16	1.73617e-15
TP53INP1	932.161	0.909561	0.11003	8.26652	1.37928e-16	1.7429e-15
LAMA3	431.292	1.32466	0.160395	8.25874	1.47222e-16	1.85538e-15
MYO15B	96.7921	3.07341	0.37216	8.25831	1.47749e-16	1.8608e-15
DUSP2	120.957	2.54051	0.307986	8.24877	1.60035e-16	2.01068e-15
BCL3	225.786	1.77658	0.215677	8.23726	1.76195e-16	2.20878e-15
MFI2	548.969	1.11664	0.135748	8.22584	1.9383e-16	2.42345e-15
ACOT11	304.314	1.45504	0.177436	8.20038	2.39629e-16	2.97645e-15
RP11-73M18.7	689.763	1.00941	0.123209	8.19269	2.55443e-16	3.1708e-15
ZNF783	302.052	1.4588	0.178197	8.18641	2.69136e-16	3.32771e-15
ABCA3	664.457	1.00897	0.123348	8.17991	2.84066e-16	3.49863e-15
MFSD11	1132.12	0.889942	0.108904	8.17182	3.03767e-16	3.73399e-15
PFKFB2	1038.23	0.840391	0.102919	8.16558	3.19898e-16	3.92973e-15
MNT	325.997	1.58474	0.194156	8.16218	3.29021e-16	4.03397e-15
ERBB4	118.429	2.61391	0.320445	8.1571	3.4316e-16	4.20286e-15
RAB27B	438.065	1.25894	0.154359	8.15594	3.46478e-16	4.23977e-15
BACE1	365.122	1.39502	0.171069	8.15472	3.49988e-16	4.27996e-15
PDIK1L	610.064	1.134	0.139079	8.15362	3.53194e-16	4.31639e-15
SPRED3	1044.09	0.88795	0.109068	8.14123	3.91268e-16	4.76022e-15
NACC2	978.446	0.871365	0.107046	8.14007	3.95045e-16	4.80001e-15
CUL9	775.029	1.01848	0.125188	8.13564	4.09781e-16	4.96951e-15
ARHGEF3	463.536	1.18091	0.145592	8.1111	5.01615e-16	6.03956e-15
GLIS2	167.474	2.12431	0.262233	8.10083	5.45867e-16	6.55698e-15
SH2B1	929.265	0.874125	0.107958	8.09689	5.63805e-16	6.76816e-15
ZNF117	458.768	1.30899	0.161715	8.09443	5.75313e-16	6.90194e-15
TMEM40	156.092	2.05243	0.254017	8.07989	6.48237e-16	7.73277e-15
LMBRD1	540.534	1.14799	0.142116	8.07786	6.59127e-16	7.84857e-15
COPG2	1130.38	0.821876	0.101757	8.07681	6.64808e-16	7.91055e-15
RP11-73M18.8	708.129	1.03769	0.129013	8.04334	8.74234e-16	1.03506e-14
ACTR1B	1084	0.84387	0.104932	8.04205	8.8349e-16	1.04536e-14
AKT1S1	1016.41	0.884213	0.110026	8.03638	9.25302e-16	1.09347e-14
LENG8	1034.31	0.877156	0.109319	8.02382	1.02505e-15	1.20752e-14
LMBRD2	924.408	0.879273	0.109688	8.01615	1.09111e-15	1.28143e-14
ZNF155	739.477	0.958392	0.119711	8.00589	1.18603e-15	1.39032e-14
ZBTB7A	503.033	1.21913	0.152535	7.99245	1.32287e-15	1.54311e-14
ERBB3	228.581	1.65798	0.207765	7.98009	1.46224e-15	1.6994e-14
ADCY6	1034.62	0.829085	0.104279	7.95064	1.8555e-15	2.14855e-14
PNPLA6	769.796	0.949493	0.119444	7.9493	1.87576e-15	2.17068e-14
NEAT1	10543.3	1.58261	0.199118	7.94811	1.89378e-15	2.1902e-14
PSORS1C1	348.233	1.37311	0.173173	7.92915	2.2065e-15	2.53641e-14
ZNF528	658.843	0.987018	0.124512	7.92707	2.24381e-15	2.57617e-14
SYNJ1	745.107	1.00677	0.127392	7.90294	2.72393e-15	3.10859e-14
RNFT1	1024.59	0.816836	0.10337	7.90208	2.74295e-15	3.12841e-14
HPCAL1	1048.04	0.861611	0.109094	7.89789	2.83671e-15	3.22565e-14
SRGAP1	992.3	0.833716	0.105751	7.88377	3.17645e-15	3.60549e-14
CXCL11	70.5997	3.43334	0.435729	7.87952	3.28628e-15	3.72793e-14
PLEKHH3	605.426	1.03904	0.131891	7.87805	3.3254e-15	3.77005e-14
BDH2	255.533	1.69454	0.215254	7.87226	3.48281e-15	3.94379e-14
RNPC3	518.72	1.13669	0.144552	7.8635	3.73555e-15	4.21238e-14
KATNAL1	764.068	0.937774	0.119291	7.86122	3.80422e-15	4.28727e-14
GRIN2B	558.69	1.17213	0.149105	7.8611	3.80766e-15	4.28859e-14
ZNF222	692.392	0.959342	0.122707	7.81814	5.36089e-15	5.99529e-14
HAGHL	349.946	1.30149	0.166735	7.80572	5.91627e-15	6.6047e-14
SLC37A2	99.8388	2.58269	0.331169	7.79871	6.25426e-15	6.97381e-14
SEC16A	2149.04	0.815779	0.104729	7.78945	6.72999e-15	7.48228e-14
ATP6V0A1	923.997	0.840593	0.107988	7.78413	7.01962e-15	7.79515e-14
TECPR1	991.792	0.908983	0.116936	7.77333	7.64491e-15	8.4598e-14
RNF103	879.522	0.853853	0.109939	7.76659	8.06249e-15	8.90631e-14
UNC93B1	531.784	1.11288	0.144038	7.72627	1.10743e-14	1.21204e-13
PTPRB	563.247	1.03145	0.133566	7.72245	1.14111e-14	1.24602e-13
FAM234A	385.853	1.28262	0.166466	7.70498	1.30861e-14	1.42646e-13
EME2	345.411	1.32498	0.172092	7.69926	1.36854e-14	1.4858e-13
ZNF235	826.055	0.921261	0.11973	7.69448	1.42076e-14	1.53986e-13
ZFAT	682.729	0.954929	0.124226	7.68705	1.5056e-14	1.6281e-13
NADSYN1	1070.01	0.828973	0.107992	7.67622	1.63858e-14	1.76685e-13
TMEM173	549.937	1.04265	0.1362	7.65525	1.92938e-14	2.071e-13
KIAA2026	1611.54	0.819317	0.107128	7.648	2.04131e-14	2.18867e-13
ANAPC2	917.578	0.855873	0.112191	7.62871	2.37118e-14	2.53518e-13
CPEB3	304.674	1.37302	0.180648	7.60055	2.94873e-14	3.128e-13
TRAPPC6A	423.313	1.21894	0.160486	7.5953	3.07091e-14	3.25033e-13
SQRDL	366.86	1.23294	0.162355	7.59412	3.09885e-14	3.27808e-13
ZMAT3	942.35	0.834532	0.110365	7.56159	3.98184e-14	4.19342e-13
ZNF790	527.602	1.08618	0.143692	7.5591	4.0587e-14	4.26963e-13
TXN2	1047.92	0.843447	0.111682	7.55225	4.27797e-14	4.48537e-13
KIAA1683	55.4973	4.94565	0.655202	7.54828	4.41061e-14	4.62188e-13
ANKRD19P	351.986	1.27702	0.169566	7.53111	5.03119e-14	5.25477e-13
LGALS3	537.307	1.03494	0.137723	7.51463	5.70706e-14	5.94104e-13
ICA1	734.976	0.908616	0.120929	7.51361	5.7517e-14	5.98423e-13
ZNF460	936.244	0.835818	0.111302	7.50947	5.93658e-14	6.17319e-13
HES4	239.038	1.51901	0.20277	7.49128	6.82043e-14	7.04592e-13
PHYH	545.907	1.0333	0.137989	7.48824	6.98046e-14	7.20732e-13
RSPH3	762.953	0.897683	0.119973	7.48238	7.29885e-14	7.53195e-13
FICD	695.624	0.944338	0.126272	7.47861	7.51128e-14	7.74696e-13
FOXO4	262.568	1.41683	0.189616	7.47213	7.89072e-14	8.12946e-13
KBTBD8	380.303	1.18042	0.158409	7.45172	9.21283e-14	9.46586e-13
RHOB	1038.84	0.936354	0.125726	7.44757	9.5077e-14	9.75825e-13
NEBL	114.502	2.41499	0.32473	7.43689	1.03081e-13	1.05683e-12
NANOS1	217.209	1.56842	0.211111	7.42935	1.09135e-13	1.11589e-12
LAT2	811.019	0.854656	0.115092	7.42584	1.12065e-13	1.14461e-12
VPS9D1	232.816	1.55632	0.209957	7.41256	1.23885e-13	1.2599e-12
ZNF615	308.973	1.33589	0.180448	7.40317	1.32967e-13	1.34866e-12
WDR37	662.228	0.973346	0.13155	7.39905	1.37162e-13	1.38897e-12
ZCCHC24	298.262	1.30498	0.177583	7.3486	2.00291e-13	2.00894e-12
NOXA1	157.757	1.84742	0.251533	7.34465	2.06291e-13	2.06694e-12
PITPNM2	325.544	1.30442	0.177833	7.33511	2.21537e-13	2.21502e-12
THG1L	945.077	0.810574	0.110566	7.33116	2.28169e-13	2.27773e-12
ELOVL7	953.585	0.808044	0.110353	7.32236	2.43649e-13	2.42206e-12
VGLL4	954.17	0.833318	0.113823	7.3212	2.45768e-13	2.44184e-12
SLC36A1	647.454	0.993222	0.135692	7.31967	2.48586e-13	2.46855e-12
PIM3	938.686	0.807992	0.110413	7.31789	2.51907e-13	2.50022e-12
DNM1	353.37	1.22691	0.167791	7.31208	2.63031e-13	2.60517e-12
ZSCAN31	252.635	1.44116	0.197408	7.30042	2.86862e-13	2.83676e-12
MED16	455.024	1.10052	0.151102	7.28324	3.2589e-13	3.20766e-12
PLEKHO2	824.577	0.846422	0.116351	7.27475	3.47065e-13	3.40724e-12
XPA	394.68	1.16365	0.160066	7.26977	3.60095e-13	3.5315e-12
ADAM28	56.8856	3.75392	0.517154	7.25881	3.90511e-13	3.81795e-12
ZNF253	518.616	1.05659	0.145968	7.23847	4.53763e-13	4.4204e-12
LAMTOR5	861.677	0.832773	0.115087	7.23602	4.62045e-13	4.49647e-12
PC	316.71	1.2902	0.178324	7.23517	4.64933e-13	4.52225e-12
B3GNT3	189.836	1.64535	0.227518	7.23172	4.76923e-13	4.63411e-12
NAP1L5	629.682	0.933913	0.129234	7.22654	4.95443e-13	4.80669e-12
PPP1R3C	331.19	1.22932	0.170191	7.22319	5.07816e-13	4.91917e-12
LINC00649	365.993	1.18913	0.164728	7.21876	5.24642e-13	5.06665e-12
MIB2	712.212	0.865393	0.120056	7.20822	5.66868e-13	5.44946e-12
CNNM3	423.34	1.08477	0.150517	7.20691	5.72352e-13	5.49382e-12
KLF12	744.097	0.885054	0.123148	7.18691	6.62738e-13	6.33576e-12
RP11-147L13.11	961.131	0.800934	0.111472	7.18509	6.71629e-13	6.41753e-12
BHLHE41	450.616	1.06399	0.148135	7.18258	6.84056e-13	6.52969e-12
HS1BP3	828.698	0.815752	0.113576	7.18246	6.84674e-13	6.5323e-12
CAPS	68.6763	3.00047	0.417976	7.17857	7.04442e-13	6.71415e-12
GXYLT2	330.995	1.24152	0.173012	7.17595	7.18065e-13	6.83451e-12
PKD1L2	69.4878	2.91267	0.406268	7.16934	7.53595e-13	7.16104e-12
EPHX1	187.013	1.61943	0.226036	7.16448	7.80837e-13	7.40878e-12
CST3	899.335	0.804502	0.112373	7.15921	8.11456e-13	7.68009e-12
GCNT3	92.1533	2.42854	0.339423	7.1549	8.37336e-13	7.91713e-12
RAB30	290.456	1.30925	0.183002	7.15429	8.41042e-13	7.94424e-12
RABGGTA	566.155	0.953562	0.13329	7.15406	8.42471e-13	7.95378e-12
AHCYL2	504.859	0.996258	0.139273	7.15329	8.47196e-13	7.99043e-12
GTF2IRD2B	95.4514	2.50664	0.350687	7.14781	8.81709e-13	8.30768e-12
TMEM167B	557.36	0.952805	0.133342	7.14557	8.9623e-13	8.43613e-12
FZD4	437.417	1.07235	0.150115	7.14354	9.09556e-13	8.55307e-12
USP18	404.614	1.10326	0.154481	7.14177	9.21377e-13	8.65994e-12
MT-ND3	7894.77	1.13618	0.159286	7.13299	9.82089e-13	9.21687e-12
RELN	332.136	1.21712	0.17114	7.11181	1.1453e-12	1.06852e-11
B4GALNT3	235.17	1.41645	0.199618	7.0958	1.28608e-12	1.19574e-11
TSC22D4	548.738	0.999613	0.140878	7.09559	1.28805e-12	1.19699e-11
PRX	570.354	0.957806	0.135306	7.07879	1.4542e-12	1.3494e-11
RHBDF2	644.225	0.896602	0.127094	7.05462	1.73076e-12	1.60134e-11
RP11-66N24.3	111.647	2.10417	0.298329	7.05318	1.74876e-12	1.61641e-11
ZNF808	524.742	1.04834	0.148833	7.0437	1.872e-12	1.72695e-11
FAM127A	955.045	0.818465	0.116239	7.04125	1.90519e-12	1.75331e-11
THEM6	418.307	1.08846	0.15481	7.03095	2.05136e-12	1.88508e-11
C15orf52	803.149	0.803422	0.114428	7.02119	2.19989e-12	2.01086e-11
FRMD8	752.559	0.879319	0.125283	7.01865	2.24022e-12	2.04575e-11
INSR	652.802	1.0285	0.146648	7.01343	2.32546e-12	2.12053e-11
TCP11L2	135.073	1.87075	0.266843	7.01067	2.37179e-12	2.16174e-11
RP11-196G18.22	232.142	1.41365	0.201953	6.99991	2.56134e-12	2.33114e-11
SUMF1	556.387	0.937798	0.134232	6.98641	2.82015e-12	2.54713e-11
PLA2G15	616.241	0.908225	0.130048	6.98377	2.87355e-12	2.59166e-11
CIR1	535.968	0.955502	0.13687	6.9811	2.92872e-12	2.63891e-11
ACAD10	622.81	0.946613	0.135663	6.97769	3.00072e-12	2.69994e-11
ALDH6A1	518.633	0.970219	0.13926	6.96698	3.23824e-12	2.90263e-11
RAET1E	208.968	1.46943	0.211099	6.96086	3.38214e-12	3.02162e-11
SIDT2	379.685	1.12925	0.162401	6.95347	3.56403e-12	3.17814e-11
SLC35C1	305.484	1.22087	0.175639	6.95101	3.6269e-12	3.23267e-11
LRP1	576.886	1.19052	0.171473	6.94291	3.84091e-12	3.4154e-11
ABCC6	100.852	2.37174	0.343285	6.90896	4.88205e-12	4.30688e-11
COQ5	847.351	0.852094	0.123414	6.90434	5.0436e-12	4.44526e-11
DGKQ	609.715	0.880743	0.127964	6.88274	5.87107e-12	5.1554e-11
ICAM1	740.576	0.822808	0.11973	6.87218	6.32267e-12	5.54168e-11
SLC5A12	196.856	1.51862	0.221227	6.86452	6.67172e-12	5.83683e-11
MAP2	101.833	2.14633	0.312742	6.86292	6.74649e-12	5.89952e-11
ZBTB22	278.095	1.28634	0.187634	6.85561	7.10068e-12	6.19497e-11
ANGPTL4	261.803	1.35279	0.197586	6.84658	7.56362e-12	6.58674e-11
SELO	299.094	1.2439	0.182373	6.8206	9.06614e-12	7.84478e-11
TBC1D22A	414.053	1.03559	0.151946	6.8155	9.3938e-12	8.11718e-11
CPTP	373.372	1.18664	0.174454	6.80199	1.03182e-11	8.88361e-11
VPS37C	529.754	0.946143	0.139137	6.8001	1.04545e-11	8.98463e-11
ABHD14B	559.694	0.89846	0.13239	6.78647	1.14912e-11	9.81334e-11
DSTYK	790.669	0.800092	0.117972	6.78204	1.18493e-11	1.011e-10
CCDC71L	409.888	1.04945	0.15483	6.77812	1.21754e-11	1.03742e-10
SYNPO	416.177	1.08463	0.160048	6.77687	1.22808e-11	1.04547e-10
LAMA4	71.2761	2.76063	0.40741	6.77606	1.23494e-11	1.05084e-10
ORAI3	162.929	1.70632	0.251915	6.7734	1.2579e-11	1.06989e-10
ABCA5	291.34	1.24753	0.18441	6.76495	1.33353e-11	1.13117e-10
CPQ	311.041	1.16972	0.173291	6.75008	1.47765e-11	1.24729e-10
PLK3	350.299	1.13062	0.167638	6.74441	1.53653e-11	1.29354e-10
PLXND1	634.263	0.889464	0.132101	6.73324	1.65927e-11	1.39316e-10
ZNF841	511.489	0.954938	0.141973	6.7262	1.74152e-11	1.46027e-10
ADAMTS20	276.066	1.29911	0.193611	6.7099	1.94758e-11	1.63017e-10
DOT1L	523.297	1.07368	0.160613	6.68489	2.31095e-11	1.9216e-10
MFAP2	682.07	0.834994	0.124976	6.68121	2.36974e-11	1.9679e-10
LRP1B	268.888	1.27689	0.191384	6.67188	2.52552e-11	2.09268e-10
EPC1	480.55	0.952712	0.142936	6.66531	2.641e-11	2.18646e-10
PSTK	263.278	1.26609	0.190236	6.65538	2.82573e-11	2.33227e-10
ACCS	457.688	1.0168	0.152924	6.6491	2.94897e-11	2.42765e-10
ARHGEF6	440.047	1.01781	0.153102	6.64789	2.97321e-11	2.44442e-10
PITPNM3	65.0398	2.74246	0.412824	6.64317	3.07003e-11	2.52075e-10
DHRS12	99.6677	2.09877	0.317484	6.61064	3.82667e-11	3.11504e-10
ZNF467	195.41	1.51546	0.229295	6.6092	3.86397e-11	3.1427e-10
SLC25A27	472.795	1.0161	0.15381	6.60623	3.94242e-11	3.20377e-10
GATSL2	258.257	1.29225	0.195975	6.59396	4.28246e-11	3.46821e-10
SEZ6L2	425.626	1.0537	0.15983	6.59262	4.3212e-11	3.49808e-10
TNRC6C	394.547	1.19095	0.181098	6.57626	4.82418e-11	3.89197e-10
ACTN2	123.569	1.90752	0.290901	6.55727	5.48026e-11	4.41002e-10
ITPKA	153.547	1.6734	0.255333	6.55378	5.60994e-11	4.51054e-10
EFNA1	149.574	1.64513	0.251473	6.54198	6.07112e-11	4.87515e-10
CCDC149	233.478	1.29734	0.198896	6.52272	6.90441e-11	5.51626e-10
PDDC1	685.318	0.8031	0.123339	6.5113	7.45028e-11	5.92244e-10
GRIK5	47.4694	3.44957	0.531182	6.49415	8.35056e-11	6.60213e-10
ARAP3	455.241	0.997693	0.153819	6.48613	8.80702e-11	6.94853e-10
OSBPL5	178.689	1.47256	0.227624	6.46928	9.84709e-11	7.73694e-10
GPR146	85.7368	2.24221	0.34771	6.44851	1.12952e-10	8.83444e-10
PYM1	554.88	0.859964	0.133398	6.44659	1.14395e-10	8.93997e-10
IL7R	486.812	0.951883	0.147844	6.43843	1.20718e-10	9.41469e-10
SEMA6B	255.963	1.23502	0.191924	6.43495	1.23516e-10	9.61711e-10
DOK4	292.843	1.18146	0.184027	6.42006	1.36222e-10	1.0589e-09
RNF43	47.0021	3.42696	0.533991	6.41763	1.38409e-10	1.07502e-09
DOK6	540.232	0.929222	0.145083	6.40475	1.50618e-10	1.1665e-09
ACOT8	577.866	0.84459	0.131995	6.39863	1.56775e-10	1.21172e-09
TUBA4A	54.843	2.9154	0.45703	6.37901	1.78239e-10	1.37202e-09
KCNV1	225.149	1.30415	0.204668	6.37202	1.86551e-10	1.43194e-09
ZNF571	464.035	0.959256	0.150918	6.35615	2.06874e-10	1.57962e-09
MC1R	198.134	1.37674	0.217147	6.34013	2.29565e-10	1.74768e-09
ZNF845	495.589	0.885336	0.13967	6.33878	2.31585e-10	1.76192e-09
INPP1	555.384	0.863447	0.136439	6.32846	2.47617e-10	1.87562e-09
JUND	401.556	1.02292	0.161795	6.32232	2.57668e-10	1.95097e-09
ATG4D	300.005	1.13713	0.179921	6.32017	2.61275e-10	1.97513e-09
BCL9L	721.354	0.861165	0.13632	6.31725	2.66263e-10	2.01123e-09
HEY1	277.195	1.17271	0.185823	6.31087	2.77471e-10	2.0909e-09
MUC15	396.285	1.01133	0.160479	6.30199	2.93855e-10	2.21084e-09
ZNF468	475.028	0.926137	0.147041	6.29848	3.00573e-10	2.2587e-09
DOCK3	516.156	0.907769	0.144293	6.29116	3.15103e-10	2.36321e-09
TSPAN14	503.935	0.9114	0.145006	6.28526	3.27305e-10	2.45182e-09
ZNF331	387.49	0.988119	0.157258	6.28341	3.31236e-10	2.47931e-09
MYL4	408.768	0.991165	0.157951	6.27516	3.49282e-10	2.60923e-09
LLGL2	437.104	0.928087	0.147921	6.27422	3.51395e-10	2.62294e-09
CBFA2T2	565.659	0.870579	0.138781	6.27303	3.54086e-10	2.64199e-09
EPHX2	119.999	1.77649	0.283461	6.26713	3.6777e-10	2.73978e-09
UBOX5	251.985	1.19656	0.191227	6.25728	3.91748e-10	2.91269e-09
ZNF600	275.923	1.15173	0.18474	6.23433	4.53703e-10	3.35231e-09
TPK1	522.227	0.852847	0.13728	6.21248	5.21546e-10	3.83417e-09
RMDN2	153.206	1.52082	0.245362	6.19825	5.70954e-10	4.18604e-09
MISP	81.0718	2.23184	0.360097	6.1979	5.72216e-10	4.19367e-09
PAQR6	107.389	1.86746	0.302117	6.18124	6.35999e-10	4.63427e-09
ERAP2	301.203	1.08203	0.175542	6.16391	7.09719e-10	5.14573e-09
GOLGA7B	50.4846	3.02886	0.492301	6.15247	7.62872e-10	5.51636e-09
COL16A1	445.47	0.904261	0.147446	6.13283	8.63275e-10	6.2163e-09
KBTBD7	248.84	1.21304	0.198164	6.1214	9.27574e-10	6.66665e-09
EXD3	172.671	1.52094	0.248887	6.11097	9.90286e-10	7.07981e-09
BX322557.10	290.54	1.12935	0.184819	6.11058	9.92691e-10	7.09434e-09
CPEB1	555.876	0.834654	0.136794	6.10154	1.0505e-09	7.49617e-09
LINC00894	91.6833	2.07122	0.340001	6.09181	1.11641e-09	7.93678e-09
CYB561	479.212	0.859336	0.141337	6.08005	1.20143e-09	8.50595e-09
MX1	87.3591	2.10937	0.347019	6.07855	1.21273e-09	8.58275e-09
AC005154.6	620.754	0.835104	0.137556	6.07103	1.27093e-09	8.97791e-09
COLGALT2	212.544	1.26416	0.208524	6.06238	1.34118e-09	9.43901e-09
F8	263.638	1.13913	0.18796	6.06052	1.35685e-09	9.53161e-09
PPARGC1B	608.755	0.861646	0.142234	6.05796	1.37855e-09	9.68051e-09
THAP8	410.335	1.01009	0.166897	6.05218	1.42898e-09	1.00087e-08
ZNF484	452.194	0.903934	0.14936	6.05207	1.42998e-09	1.0012e-08
KDM4C	428.632	0.90127	0.149087	6.04527	1.49156e-09	1.04239e-08
NR6A1	402.941	0.927995	0.153873	6.03091	1.63039e-09	1.13648e-08
XKR4	57.4419	2.657	0.441172	6.02259	1.71645e-09	1.19384e-08
NCF2	40.5669	3.43007	0.569551	6.02242	1.7183e-09	1.19468e-08
ALS2CL	481.499	0.847359	0.141128	6.00421	1.92264e-09	1.32993e-08
SCN3A	65.1276	2.40064	0.400133	5.99961	1.97791e-09	1.36667e-08
MALAT1	350787	1.06805	0.178088	5.99735	2.00561e-09	1.3848e-08
PSMB10	155.849	1.47506	0.245955	5.99727	2.00666e-09	1.38502e-08
FER1L4	166.832	1.42017	0.236907	5.99464	2.03936e-09	1.40656e-08
RFFL	596.642	0.812404	0.135647	5.98911	2.1099e-09	1.45363e-08
SMAD6	56.0537	2.60655	0.435999	5.97834	2.25423e-09	1.54857e-08
EPHX4	385.397	0.937925	0.156959	5.9756	2.29247e-09	1.57313e-08
ZNF480	568.821	0.822327	0.137663	5.97347	2.32263e-09	1.59268e-08
RP11-521B24.4	231.355	1.2123	0.203246	5.96467	2.45132e-09	1.67523e-08
ALG9	163.218	1.44701	0.242727	5.96145	2.50004e-09	1.70569e-08
NAGLU	347.032	0.976545	0.163815	5.96126	2.50306e-09	1.70714e-08
TNFRSF25	370.712	0.966069	0.162252	5.95414	2.61436e-09	1.77921e-08
ST3GAL3	281.372	1.10551	0.185694	5.95341	2.62605e-09	1.78652e-08
ABCA2	378.946	0.950889	0.159992	5.94336	2.79246e-09	1.89634e-08
CEP72	385.645	0.949726	0.159933	5.93828	2.88021e-09	1.95312e-08
ZNF28	499.609	0.82497	0.139033	5.93361	2.96353e-09	2.00604e-08
CTC-425O23.5	184.701	1.38251	0.233405	5.92323	3.15672e-09	2.13073e-08
IFI44L	35.9682	5.16001	0.873175	5.90948	3.43193e-09	2.30256e-08
MT-ATP8	973.179	0.816648	0.138417	5.89993	3.63665e-09	2.43388e-08
MGAM	63.4918	2.40864	0.408627	5.89446	3.75898e-09	2.51221e-08
UNC5C	40.6187	3.32062	0.563578	5.89203	3.81476e-09	2.54411e-08
PER3	481.122	0.848446	0.144214	5.88325	4.02276e-09	2.67906e-08
RP11-174G6.5	113.312	1.72617	0.294048	5.87039	4.3478e-09	2.88742e-08
CITED4	188.932	1.33629	0.22772	5.86814	4.40715e-09	2.92479e-08
TNFAIP3	399.043	0.917398	0.15652	5.86121	4.59516e-09	3.04211e-08
MLYCD	487.931	0.838499	0.143148	5.85755	4.69742e-09	3.10655e-08
HOMER3	290.903	1.05457	0.180068	5.8565	4.7272e-09	3.12407e-08
SLC25A20	505.339	0.809308	0.138223	5.85511	4.76708e-09	3.14823e-08
GUCY1B2	79.3748	2.06881	0.353399	5.85404	4.7976e-09	3.16508e-08
TLE6	276.069	1.12724	0.19271	5.84939	4.93372e-09	3.25036e-08
CTSK	98.3225	1.83421	0.313604	5.84882	4.95062e-09	3.25923e-08
ZNF219	357.488	0.952689	0.163076	5.842	5.1579e-09	3.39098e-08
FAM198B	33.3696	5.02863	0.86094	5.84086	5.19329e-09	3.41307e-08
NRBP2	329.394	1.04834	0.179812	5.83019	5.53627e-09	3.63219e-08
LDOC1L	498.664	0.808618	0.1388	5.82577	5.6851e-09	3.72338e-08
CD22	126.897	4.10263	0.704265	5.82541	5.69719e-09	3.72873e-08
OGG1	474.287	0.839002	0.144109	5.82201	5.81448e-09	3.79894e-08
ACADL	97.4643	1.8153	0.312022	5.81784	5.96132e-09	3.89086e-08
TESK2	250.567	1.1506	0.198176	5.80596	6.39967e-09	4.1655e-08
BORCS7	266.806	1.10247	0.189925	5.8048	6.44425e-09	4.1902e-08
PUS10	326.307	1.04887	0.18074	5.8032	6.50599e-09	4.22744e-08
KCNJ3	75.5019	2.17266	0.374579	5.80027	6.62085e-09	4.29913e-08
ADAM32	79.443	2.05085	0.354151	5.79089	7.00137e-09	4.52653e-08
ALKBH7	314.273	0.996954	0.172163	5.79077	7.00659e-09	4.5279e-08
SGF29	325.173	1.02251	0.176751	5.78501	7.25078e-09	4.67662e-08
ASB2	44.0006	2.99245	0.517278	5.78499	7.25151e-09	4.67662e-08
ZNF816	239.589	1.1419	0.197583	5.77932	7.50021e-09	4.8288e-08
CELSR1	327.636	1.03528	0.179247	5.77574	7.66147e-09	4.92093e-08
TST	168.218	1.34902	0.234304	5.75757	8.53349e-09	5.44599e-08
NPTXR	48.7562	2.71787	0.472184	5.75594	8.61601e-09	5.49311e-08
RAB3D	447.955	0.874092	0.151967	5.75184	8.82789e-09	5.62441e-08
MTMR11	366.764	0.921781	0.160524	5.74231	9.33948e-09	5.94037e-08
EHD2	338.254	1.00112	0.174432	5.73934	9.50476e-09	6.04145e-08
NAGPA	390.408	0.922393	0.160779	5.73704	9.63465e-09	6.11991e-08
GPM6A	195.619	1.26845	0.221344	5.73067	1.00037e-08	6.34161e-08
BTBD19	61.1507	2.33664	0.407875	5.72881	1.01136e-08	6.40908e-08
ITGB4	155.449	1.45548	0.254173	5.72633	1.02629e-08	6.49721e-08
ECM1	165.992	1.35653	0.23726	5.71749	1.08108e-08	6.82132e-08
RASGEF1C	214.819	1.18655	0.207797	5.71012	1.12899e-08	7.11179e-08
GDF15	95.1329	1.7923	0.313936	5.70911	1.13569e-08	7.15158e-08
CROCC	427.701	0.85222	0.149332	5.70689	1.15058e-08	7.24055e-08
CEBPD	269.525	1.13106	0.198206	5.70651	1.15319e-08	7.25459e-08
ERV3-1	261.07	1.12051	0.196464	5.70337	1.17458e-08	7.38182e-08
SSBP2	299.43	1.00115	0.175985	5.68882	1.27922e-08	8.00758e-08
GPATCH3	542.713	0.803574	0.141973	5.66004	1.51337e-08	9.39577e-08
IRF7	265.171	1.09731	0.194391	5.64486	1.65314e-08	1.02067e-07
JUP	189.153	1.24573	0.221319	5.62865	1.81627e-08	1.11739e-07
RASGRP1	297.848	1.03257	0.184041	5.61051	2.01727e-08	1.23664e-07
ZNF525	345.206	0.918297	0.163927	5.60188	2.12036e-08	1.29606e-07
PLSCR4	198.812	1.22292	0.218347	5.6008	2.13362e-08	1.30375e-07
MICALL2	231.147	1.11911	0.199853	5.59968	2.14752e-08	1.31098e-07
PGAP3	249.652	1.0843	0.19375	5.59641	2.1884e-08	1.33464e-07
CRABP2	311.812	0.958986	0.171726	5.58439	2.3452e-08	1.42614e-07
C1orf54	71.0599	2.10216	0.376457	5.58406	2.34965e-08	1.42839e-07
ZNF333	257.101	1.08096	0.193887	5.57523	2.47205e-08	1.49848e-07
SRRM2-AS1	63.768	2.21026	0.396861	5.56935	2.55695e-08	1.54698e-07
NTSR1	63.3846	2.28814	0.411211	5.5644	2.6305e-08	1.58742e-07
TIGD6	314.049	0.968691	0.174468	5.55226	2.82004e-08	1.69964e-07
HGSNAT	273.346	1.05472	0.190194	5.54547	2.93162e-08	1.764e-07
RP11-187C18.3	36.1177	3.33837	0.602878	5.5374	3.07002e-08	1.84386e-07
CTF1	69.3059	2.08855	0.377333	5.53503	3.11178e-08	1.86599e-07
LINC00493	300.375	1.00538	0.181747	5.53176	3.17039e-08	1.89813e-07
APOL3	37.026	3.16587	0.572398	5.5309	3.18596e-08	1.90685e-07
LRRC75A	132.46	1.50546	0.272588	5.52285	3.33548e-08	1.99257e-07
RP11-553L6.5	117.556	1.66202	0.301668	5.50945	3.59967e-08	2.14431e-07
NGEF	164.722	1.30077	0.236548	5.49898	3.82004e-08	2.26989e-07
ARHGEF4	225.169	1.13101	0.205891	5.49325	3.94597e-08	2.34031e-07
CYP4V2	327.779	0.944395	0.172072	5.48838	4.05645e-08	2.40283e-07
TMEM140	76.7021	1.93601	0.353152	5.48208	4.20354e-08	2.48608e-07
HNRNPU-AS1	432.113	0.814183	0.148531	5.48156	4.21589e-08	2.4926e-07
SSBP3	373.416	0.884408	0.161381	5.48024	4.24755e-08	2.51054e-07
AC018890.6	136.78	1.41473	0.259684	5.44789	5.097e-08	2.98379e-07
RHEBL1	332.66	0.916236	0.168593	5.43459	5.49223e-08	3.20329e-07
CNTNAP4	45.4962	2.8462	0.52472	5.42422	5.82082e-08	3.39077e-07
RBM4B	416.611	0.854419	0.157617	5.42087	5.93101e-08	3.4486e-07
CNFN	135.77	1.39811	0.258425	5.41013	6.29773e-08	3.65287e-07
PCDHGA6	170.591	1.25904	0.234814	5.36185	8.23727e-08	4.71694e-07
MZF1	210	1.11475	0.208022	5.3588	8.37749e-08	4.79035e-07
LINC00116	236.44	1.07304	0.20079	5.34409	9.08712e-08	5.17118e-07
C21orf2	190.08	1.22719	0.230169	5.33169	9.73044e-08	5.52071e-07
NPTX1	48.9543	2.47501	0.46512	5.32123	1.03066e-07	5.83014e-07
TAF6L	490.825	0.80601	0.151588	5.31711	1.05429e-07	5.95317e-07
RP11-1094H24.4	225.354	1.11782	0.210392	5.31302	1.07823e-07	6.08114e-07
VAMP1	377.373	0.832613	0.157153	5.29812	1.17004e-07	6.56768e-07
FAM127C	348.651	0.935282	0.176809	5.2898	1.22449e-07	6.85909e-07
PDE4B	136.69	1.39773	0.264481	5.28481	1.25833e-07	7.03619e-07
ENGASE	408.062	0.857077	0.162228	5.28316	1.26971e-07	7.09566e-07
FBXW4	304.587	0.970735	0.183751	5.28288	1.27169e-07	7.1025e-07
FMO4	65.8166	2.0145	0.383708	5.25008	1.52034e-07	8.43413e-07
GATS	295.484	0.995173	0.189645	5.24757	1.54122e-07	8.53995e-07
QRICH2	178.349	1.18587	0.228507	5.18965	2.10685e-07	1.15227e-06
TNXB	64.3426	1.99653	0.386282	5.16858	2.35878e-07	1.28266e-06
ABHD8	184.419	1.20068	0.232371	5.16708	2.3778e-07	1.29263e-06
IFNAR2	269.052	0.973066	0.189152	5.14436	2.68441e-07	1.45264e-06
LACC1	342.744	0.927546	0.180348	5.14308	2.70276e-07	1.46132e-06
TRIM71	339.808	0.87678	0.170917	5.12987	2.89938e-07	1.56229e-06
FAM222B	393.438	0.93632	0.182607	5.12751	2.93595e-07	1.58065e-06
RP11-334C17.5	97.4165	1.65372	0.32254	5.12718	2.94122e-07	1.58303e-06
TMEM150A	98.7383	1.63935	0.319915	5.12434	2.98583e-07	1.60613e-06
RYR2	49.1747	2.32841	0.454387	5.12429	2.98668e-07	1.60613e-06
SEC31B	156.651	1.23218	0.241003	5.11273	3.17537e-07	1.7023e-06
FOXP2	122.248	1.40343	0.274868	5.10584	3.29324e-07	1.76101e-06
ITGAM	105.714	1.49075	0.293118	5.08583	3.66019e-07	1.95008e-06
ZNF517	183.824	1.13397	0.22317	5.08117	3.7511e-07	1.99683e-06
POTEKP	308.112	0.943496	0.186008	5.07234	3.92959e-07	2.08658e-06
CPS1	113.21	1.4277	0.28247	5.05433	4.31895e-07	2.28073e-06
EP400NL	289.394	0.90037	0.178354	5.04822	4.45945e-07	2.35254e-06
SMPDL3A	312.07	0.865945	0.171733	5.04239	4.59759e-07	2.42229e-06
PI15	54.7557	2.20561	0.438112	5.03435	4.79464e-07	2.51772e-06
ZNF256	328.947	0.868866	0.172685	5.03151	4.8662e-07	2.55459e-06
CTD-2589H19.6	24.3887	4.21774	0.838943	5.02744	4.97068e-07	2.60439e-06
SS18L1	363.96	0.82912	0.165004	5.02486	5.03802e-07	2.63749e-06
ALS2CR12	44.7274	2.5376	0.507033	5.0048	5.59215e-07	2.91711e-06
BCL2L11	263.525	0.929007	0.185699	5.00276	5.65165e-07	2.94572e-06
HKDC1	110.863	1.48362	0.296959	4.99603	5.85214e-07	3.04353e-06
SEPP1	44.7236	2.39907	0.48049	4.99296	5.94595e-07	3.08978e-06
PLEKHH2	160.962	1.26276	0.252944	4.99226	5.96766e-07	3.10021e-06
CSAD	421.691	0.837874	0.167954	4.98872	6.07813e-07	3.15155e-06
C12orf76	238.834	1.06356	0.213323	4.98567	6.17469e-07	3.19725e-06
RRAGB	308.262	0.869945	0.174599	4.98253	6.27591e-07	3.247e-06
FBXL19-AS1	157.494	1.18786	0.238414	4.98234	6.28206e-07	3.2493e-06
RP5-875H18.9	28.3266	3.37996	0.67874	4.97976	6.36643e-07	3.28845e-06
RBM43	247.431	0.952392	0.191504	4.97322	6.5851e-07	3.39493e-06
DNAJC27	320.867	0.869176	0.175025	4.966	6.83478e-07	3.51942e-06
AC003092.1	154.071	1.19873	0.241424	4.96524	6.8615e-07	3.53167e-06
TMLHE	321.271	0.838932	0.169145	4.95985	7.0549e-07	3.62335e-06
LMLN	337.083	0.858455	0.173259	4.95475	7.24249e-07	3.71466e-06
CSRNP1	203.328	1.06765	0.215487	4.9546	7.24787e-07	3.71642e-06
AC009133.12	57.6655	2.04767	0.414311	4.94235	7.71856e-07	3.94604e-06
SPINT2	127.024	1.32306	0.267758	4.94126	7.76187e-07	3.96604e-06
MDGA1	72.5718	1.92838	0.390304	4.94071	7.78378e-07	3.97616e-06
C11orf63	169.767	1.16194	0.235804	4.92757	8.32594e-07	4.24169e-06
PPIP5K1	311.601	0.851972	0.173408	4.91311	8.96425e-07	4.54855e-06
CTD-2270P14.1	301.869	0.944216	0.192306	4.90997	9.1092e-07	4.61963e-06
LINC00205	192.188	1.06015	0.216217	4.90319	9.42931e-07	4.77431e-06
TCEANC	62.4502	1.93265	0.394398	4.90027	9.57069e-07	4.84202e-06
S1PR2	210.127	1.08369	0.222706	4.86601	1.13876e-06	5.72153e-06
CTSS	26.8283	3.44585	0.708225	4.86548	1.14182e-06	5.73388e-06
ZNF674	150.6	1.18644	0.243869	4.86509	1.14406e-06	5.74364e-06
TRAPPC9	280.11	0.928394	0.19085	4.86452	1.14738e-06	5.75874e-06
MZF1-AS1	68.6536	1.85234	0.381523	4.85512	1.20314e-06	6.02267e-06
IFITM1	23.8355	3.90761	0.805146	4.85329	1.2143e-06	6.07376e-06
CECR2	297.782	0.871096	0.179617	4.84974	1.23624e-06	6.17696e-06
FAM13C	78.8814	1.66776	0.344136	4.84622	1.25838e-06	6.27768e-06
FBXW9	233.021	0.954656	0.197163	4.84196	1.28565e-06	6.40528e-06
ZNF432	365.751	0.810448	0.167434	4.84039	1.29583e-06	6.45429e-06
AP3B2	32.692	2.87761	0.595104	4.83548	1.32826e-06	6.60891e-06
TMEM161B-AS1	333.352	0.807314	0.166974	4.83498	1.33162e-06	6.62215e-06
DSTNP2	215.371	1.04532	0.216421	4.83004	1.36506e-06	6.77953e-06
SYT7	29.9061	3.34246	0.692587	4.82606	1.39264e-06	6.91289e-06
IFNB1	36.6896	2.61056	0.541485	4.82111	1.42762e-06	7.07914e-06
AHRR	62.8669	1.85731	0.386487	4.80561	1.54281e-06	7.61845e-06
ANO8	123.329	1.30571	0.27181	4.80376	1.55713e-06	7.68316e-06
LINC01125	110.956	1.43896	0.299643	4.80225	1.56893e-06	7.72931e-06
KCTD21	274.932	0.93135	0.193964	4.80165	1.57363e-06	7.74844e-06
KCNH3	131.041	1.35434	0.282515	4.79387	1.63594e-06	8.04482e-06
STOX2	297.548	0.842239	0.175758	4.79205	1.65088e-06	8.11196e-06
PCDHGB1	126.852	1.31656	0.275015	4.78722	1.69105e-06	8.30076e-06
KMT2C	3443.1	1.02042	0.213165	4.78703	1.69268e-06	8.30662e-06
BEND6	175.95	1.13265	0.236843	4.78227	1.7333e-06	8.50154e-06
VWDE	201.205	1.01181	0.211729	4.7788	1.76343e-06	8.64038e-06
DKK1	331.356	0.89047	0.186597	4.77215	1.82267e-06	8.91683e-06
HOMEZ	259.048	0.897585	0.188161	4.77029	1.83958e-06	8.99262e-06
RTN1	164.997	1.10827	0.232626	4.76417	1.89634e-06	9.24862e-06
TAS1R3	23.4424	5.51913	1.1585	4.76405	1.8975e-06	9.25188e-06
MAPRE3	96.2239	1.47663	0.310179	4.76056	1.93059e-06	9.40115e-06
THRA	278.449	0.91749	0.192922	4.75577	1.97694e-06	9.61943e-06
SYNGAP1	215.568	1.06969	0.225247	4.74895	2.04478e-06	9.93173e-06
PRLR	79.898	1.6357	0.344498	4.74807	2.05362e-06	9.96853e-06
LINC01410	293.324	0.845492	0.178209	4.74439	2.09138e-06	1.01399e-05
EHD3	205.937	1.04737	0.220862	4.74219	2.11424e-06	1.02404e-05
TMC8	50.201	2.19144	0.462951	4.73362	2.20547e-06	1.06522e-05
TXNDC16	164.823	1.11758	0.236764	4.72021	2.35605e-06	1.13333e-05
ZSWIM5	125.969	1.3035	0.276286	4.71793	2.38255e-06	1.14463e-05
ASPG	71.3526	1.74099	0.36902	4.71787	2.38324e-06	1.14467e-05
ZNF805	311.069	0.876117	0.186106	4.70764	2.50607e-06	1.20153e-05
MT-RNR2	19022	1.59683	0.339383	4.7051	2.53738e-06	1.21532e-05
CYS1	56.8334	1.91693	0.407661	4.70227	2.57282e-06	1.23135e-05
RORB	180.812	1.10316	0.234729	4.69973	2.60505e-06	1.24615e-05
NOL3	294.967	0.855438	0.182056	4.69876	2.61739e-06	1.25174e-05
PDE4C	64.5146	1.85849	0.395722	4.69644	2.64738e-06	1.26443e-05
RP1-283E3.8	79.267	1.64766	0.351122	4.69255	2.69817e-06	1.28713e-05
AP000769.1	84.3288	1.7296	0.369451	4.68155	2.84719e-06	1.35291e-05
ANPEP	212.276	0.965535	0.206244	4.68152	2.84749e-06	1.35291e-05
PTPRZ1	183.014	1.19583	0.255575	4.67898	2.88303e-06	1.36946e-05
JAK3	36.6896	2.54069	0.543077	4.67833	2.89215e-06	1.3731e-05
NPR1	96.7907	1.45633	0.313654	4.64311	3.43201e-06	1.61326e-05
PLXNA3	291.437	0.873995	0.188378	4.63957	3.4913e-06	1.6395e-05
RP11-631N16.2	82.9611	1.5352	0.331715	4.62808	3.69068e-06	1.72672e-05
ITIH6	15.7246	7.43093	1.60889	4.61867	3.86206e-06	1.80334e-05
PANX2	59.4479	1.91947	0.415828	4.61601	3.91193e-06	1.82483e-05
CNR1	85.4496	1.51539	0.328581	4.61192	3.98959e-06	1.85832e-05
MGAT4C	126.117	1.29393	0.281189	4.60164	4.1918e-06	1.94581e-05
RGS9	125.461	1.2703	0.276206	4.59909	4.24332e-06	1.96732e-05
ULK1	271.352	0.847206	0.184266	4.59774	4.27092e-06	1.97915e-05
CPEB1-AS1	68.3004	1.6968	0.369073	4.59747	4.2766e-06	1.98089e-05
CCDC88B	180.228	1.02153	0.22265	4.58803	4.47455e-06	2.06896e-05
RP11-284F21.9	46.7392	2.26248	0.493362	4.58583	4.52185e-06	2.08981e-05
PRKG2	155.962	1.13599	0.247967	4.5812	4.62312e-06	2.13402e-05
DENND2C	184.564	1.00723	0.220179	4.57457	4.7719e-06	2.19684e-05
AK9	267.252	0.85441	0.187589	4.5547	5.24592e-06	2.40163e-05
AMPD3	101.084	1.36146	0.299247	4.54961	5.37449e-06	2.45811e-05
PBLD	153.469	1.11786	0.245725	4.54923	5.38432e-06	2.46202e-05
RASGRP3	272.994	0.82903	0.182493	4.54279	5.55136e-06	2.5329e-05
LINC01239	50.9913	1.95993	0.432558	4.53102	5.86986e-06	2.67051e-05
DTX3	207.426	0.96108	0.212435	4.52411	6.06508e-06	2.75338e-05
MN1	144.622	1.23615	0.273816	4.51451	6.34636e-06	2.87351e-05
SERINC2	86.8259	1.48662	0.329554	4.51102	6.45169e-06	2.91911e-05
TFEC	20.2907	3.9476	0.876246	4.50512	6.63341e-06	2.99633e-05
SLC15A3	14.0057	7.26072	1.61281	4.5019	6.73502e-06	3.03861e-05
CACNG6	114.999	1.26822	0.281988	4.49743	6.87791e-06	3.09939e-05
ZMAT1	287.736	0.985679	0.219475	4.49107	7.08666e-06	3.18816e-05
P4HA3	59.3668	1.7965	0.400285	4.48805	7.18795e-06	3.22836e-05
LTB4R	127.679	1.20034	0.267849	4.48142	7.41471e-06	3.32235e-05
SLC22A4	123.612	1.20857	0.270119	4.4742	7.66988e-06	3.43101e-05
MGAM2	19.7806	4.6544	1.04396	4.45841	8.25691e-06	3.68318e-05
MYRFL	34.9308	2.45792	0.55236	4.44984	8.59332e-06	3.82694e-05
RP11-48B3.4	32.6686	2.59976	0.586128	4.43548	9.18684e-06	4.07977e-05
LINC00174	93.3326	1.37769	0.311011	4.4297	9.43646e-06	4.17888e-05
LHX4	115.193	1.31457	0.29704	4.42555	9.61956e-06	4.25599e-05
HDAC4	252.386	0.867071	0.196721	4.40763	1.0451e-05	4.60987e-05
UNC5B	40.8931	2.17315	0.493981	4.39925	1.08627e-05	4.787e-05
RP11-108M9.4	235.798	0.861346	0.196385	4.38601	1.15448e-05	5.06405e-05
PCDHGA5	91.0615	1.39064	0.317436	4.38084	1.18223e-05	5.17862e-05
FIBCD1	120.956	1.18968	0.271855	4.37617	1.20781e-05	5.27848e-05
SLC25A25-AS1	94.8474	1.35492	0.309769	4.37397	1.22005e-05	5.32584e-05
CDC42BPG	65.6442	1.62648	0.372528	4.36607	1.265e-05	5.50685e-05
PTK2B	60.0974	1.7574	0.403155	4.35913	1.30583e-05	5.67416e-05
ESRRG	77.9519	1.48116	0.339812	4.35877	1.30793e-05	5.68068e-05
ABCC6P1	30.4622	2.61792	0.60202	4.34856	1.37036e-05	5.93026e-05
ROCK1P1	75.4997	1.59363	0.366518	4.34804	1.37358e-05	5.94266e-05
CLUHP3	237.937	0.846828	0.194957	4.34366	1.40129e-05	6.05153e-05
ZNF554	123.062	1.1748	0.270571	4.34191	1.41249e-05	6.09851e-05
RP11-443P15.2	18.7485	5.22299	1.20493	4.33469	1.45966e-05	6.28786e-05
CTD-2562J17.6	54.1354	1.79212	0.415344	4.31478	1.59765e-05	6.84651e-05
RP11-2C24.9	59.6244	1.71004	0.396693	4.31073	1.62715e-05	6.96663e-05
EDIL3	80.9966	1.4409	0.334343	4.30965	1.63509e-05	6.99748e-05
N4BP2L1	48.4805	1.91	0.443711	4.30459	1.67293e-05	7.15457e-05
SH3YL1	105.168	1.25043	0.290923	4.29816	1.72222e-05	7.35872e-05
POU6F1	200.19	0.959895	0.223636	4.29222	1.76897e-05	7.54996e-05
ZNF862	88.223	1.38595	0.323011	4.29071	1.781e-05	7.59789e-05
RP5-1009E24.8	22.191	3.15461	0.736824	4.28136	1.85755e-05	7.9049e-05
FAM229A	101.878	1.37995	0.323536	4.26522	1.99703e-05	8.47184e-05
DES	36.52	2.46772	0.579158	4.26087	2.03636e-05	8.61942e-05
IFNL1	17.8227	4.08366	0.959328	4.2568	2.07375e-05	8.76792e-05
LINC01291	71.9399	1.572	0.369358	4.25605	2.08072e-05	8.79543e-05
MCEE	128.518	1.13826	0.267897	4.24887	2.1485e-05	9.05971e-05
AKR1B10	29.1686	2.70758	0.639359	4.23484	2.28714e-05	9.6059e-05
LINC01359	26.5808	2.72579	0.645126	4.2252	2.38728e-05	0.000100021
LRRIQ1	70.7117	1.59513	0.378521	4.2141	2.50777e-05	0.000104884
RP11-545I5.3	53.2232	1.82315	0.43272	4.21323	2.51744e-05	0.000105265
MMP11	122.854	1.13409	0.269412	4.20949	2.55943e-05	0.000106927
IDUA	128.779	1.12073	0.266521	4.20505	2.61022e-05	0.000108929
ADGRF1	16.7322	4.43487	1.05636	4.19827	2.68966e-05	0.000112145
MAPK13	66.799	1.57899	0.376614	4.1926	2.75774e-05	0.000114857
ATP6AP1L	98.1107	1.28152	0.306167	4.18567	2.84323e-05	0.000118262
SCARF1	83.0013	1.40407	0.336987	4.16654	3.09254e-05	0.000128182
DMTN	87.1851	1.32926	0.31992	4.15497	3.25333e-05	0.000134582
EGLN3	142.62	1.04482	0.252159	4.14351	3.42037e-05	0.000141123
FBXL15	265.074	0.833795	0.201764	4.13253	3.58789e-05	0.000147777
MTMR9LP	95.9635	1.27716	0.309197	4.13058	3.61849e-05	0.000148973
ARID5A	92.5914	1.29164	0.312827	4.12891	3.64482e-05	0.00014996
TLR1	46.6652	1.88358	0.45681	4.12334	3.73416e-05	0.000153469
VMAC	37.2603	2.22759	0.542084	4.1093	3.96865e-05	0.000162578
TMEM53	118.694	1.13741	0.276899	4.10767	3.99673e-05	0.000163622
RP11-119F7.5	42.9591	1.95132	0.475919	4.10011	4.12947e-05	0.000168801
RP11-783K16.5	112.186	1.15586	0.282264	4.09497	4.22223e-05	0.000172333
TMEM198B	97.503	1.33986	0.327656	4.08923	4.32803e-05	0.00017624
TMEM134	214.699	0.865053	0.211544	4.08922	4.32818e-05	0.00017624
RP11-140K17.3	61.8495	1.56575	0.383565	4.08211	4.46291e-05	0.000181182
CERS4	174.939	0.917279	0.224887	4.07884	4.52602e-05	0.000183469
PCDHGB2	104.697	1.19245	0.292727	4.0736	4.62925e-05	0.000187054
NEK10	206.654	0.861051	0.212391	4.05409	5.03291e-05	0.00020263
RAP1GAP	76.6031	1.43327	0.353548	4.05397	5.0356e-05	0.000202696
FNBP1P1	202.002	0.851229	0.210128	4.051	5.09995e-05	0.000204981
HMCN1	177.227	0.939737	0.232172	4.04758	5.17492e-05	0.000207862
ZNF836	136.807	1.04575	0.258453	4.04618	5.20603e-05	0.000208979
ABCC9	153.287	1.04943	0.259407	4.04548	5.22157e-05	0.000209559
TEX14	47.3206	1.78458	0.441599	4.04118	5.31834e-05	0.000213199
CLN3	139.518	1.03085	0.25609	4.02535	5.68916e-05	0.000227123
COL4A3	67.0724	1.47345	0.366445	4.02093	5.79686e-05	0.00023118
BBS12	100.854	1.24184	0.309376	4.01403	5.96916e-05	0.000237701
ST6GALNAC2	27.524	2.46036	0.613778	4.00855	6.10928e-05	0.00024272
GGACT	60.2244	1.55041	0.386924	4.00701	6.14932e-05	0.000244107
NXNL2	40.2259	1.95867	0.488934	4.006	6.17562e-05	0.000244997
TMEM17	99.6686	1.18557	0.297347	3.98717	6.68674e-05	0.000263949
DACT1	163.413	0.923463	0.232282	3.9756	7.02008e-05	0.000276359
AC096669.2	50.7492	1.80512	0.454057	3.97553	7.02212e-05	0.000276382
C6orf10	39.0836	1.98724	0.500151	3.97328	7.08883e-05	0.000278719
RP1-59D14.5	17.8861	6.15863	1.55261	3.96664	7.2894e-05	0.000286249
ALDH8A1	15.07	4.88009	1.23283	3.95844	7.5442e-05	0.000295215
ATXN7L1	176.021	1.01216	0.256031	3.95325	7.70956e-05	0.000301437
B3GALT4	90.3244	1.24961	0.316792	3.94458	7.99402e-05	0.000312109
BTC	85.4245	1.28191	0.326102	3.93099	8.45964e-05	0.000328866
AP000442.4	16.3703	3.63439	0.92699	3.92063	8.8318e-05	0.000342212
FRK	87.7959	1.25438	0.320066	3.91911	8.88771e-05	0.000344168
APBB3	167.537	0.908154	0.231891	3.9163	8.99195e-05	0.000347636
CHMP4C	197.569	0.840252	0.215	3.90815	9.30065e-05	0.000358986
PCDHGC3	100.803	1.16725	0.298725	3.90743	9.32826e-05	0.000359905
PKHD1	129.711	1.02842	0.263707	3.89985	9.62535e-05	0.000370688
MMP15	85.5697	1.29488	0.333059	3.88784	0.000101142	0.000388254
SLC1A3	208.5	0.805799	0.207526	3.88289	0.000103222	0.000395518
HOXC13	93.3853	1.22272	0.315342	3.87746	0.000105553	0.000403878
HLA-F	206.893	0.802864	0.207317	3.87263	0.000107667	0.00041155
FAM212B	70.2849	1.41632	0.366122	3.86844	0.000109532	0.000418259
ERMAP	155.234	0.923561	0.238993	3.86439	0.000111368	0.000424844
SLC16A6	135.284	1.06405	0.275498	3.86227	0.000112337	0.000428023
XAF1	8.75087	6.58226	1.70735	3.85526	0.000115607	0.000439776
ARHGAP4	20.3971	2.87488	0.746998	3.84858	0.000118804	0.000451122
RP11-622C24.2	67.7827	1.43884	0.374204	3.84506	0.000120524	0.000457286
CD163	14.1433	4.80629	1.2505	3.84348	0.0001213	0.000459956
RP11-658F2.8	60.9503	1.49011	0.387824	3.84225	0.000121914	0.000462012
NR1D1	51.3749	1.66986	0.434605	3.84224	0.000121915	0.000462012
MEIS3	56.5236	1.58104	0.412217	3.83546	0.00012533	0.000474477
IL11RA	164.75	0.886124	0.231166	3.83328	0.000126444	0.000478409
NR3C2	127.683	1.02548	0.267531	3.83314	0.000126516	0.000478586
GOLGA8N	50.8665	1.65666	0.432438	3.83098	0.000127632	0.00048252
TTN	42.5037	1.83357	0.479003	3.82789	0.000129247	0.000488332
CTD-3064M3.3	15.7665	3.54114	0.925363	3.82675	0.000129845	0.000490102
RP11-420L9.5	127.167	1.01376	0.265043	3.82491	0.000130822	0.000493399
RP11-1334A24.5	91.097	1.20105	0.314988	3.81299	0.000137293	0.000516572
LGI4	29.6117	2.24631	0.590371	3.80491	0.000141856	0.000533105
HRCT1	27.2188	2.41725	0.63638	3.79843	0.000145613	0.000546035
IL17RE	20.4723	2.89516	0.764153	3.78871	0.000151429	0.00056594
SH3BP5-AS1	119.54	1.03598	0.273565	3.78697	0.000152497	0.000569485
STARD7-AS1	119.23	1.03299	0.272931	3.78481	0.000153827	0.000574035
ZNF425	61.8594	1.44274	0.381194	3.78479	0.000153837	0.000574035
TMEM144	124.801	1.00981	0.267256	3.77841	0.00015783	0.000588127
RAET1G	46.2798	1.72148	0.455932	3.77574	0.000159536	0.000594132
MR1	83.2268	1.26237	0.334913	3.76924	0.000163743	0.000608367
POLD4	164.089	0.936703	0.249679	3.75162	0.000175694	0.000649083
CEBPB-AS1	19.4793	2.9453	0.786543	3.74462	0.000180668	0.000666549
CTNND2	41.2385	1.83022	0.488848	3.74394	0.000181154	0.000668211
TPGS1	160.508	0.98022	0.26191	3.74258	0.00018214	0.000671459
CCDC92	70.7423	1.32959	0.355329	3.74185	0.000182671	0.000673155
SSPO	32.5507	2.03361	0.544018	3.73813	0.000185393	0.00068239
PRKG1	142.356	0.992747	0.265763	3.73545	0.000187377	0.000689425
VWA7	54.396	1.51589	0.40644	3.72968	0.00019172	0.000704311
FIZ1	183.516	0.826869	0.222112	3.72276	0.000197059	0.000722385
GS1-600G8.5	19.8011	2.81312	0.755705	3.72251	0.00019725	0.000722665
PCDHGB3	83.494	1.26486	0.339929	3.72097	0.000198462	0.000726825
CARF	155.755	0.887942	0.238851	3.71755	0.000201163	0.000735722
PCED1B	57.6883	1.54991	0.416997	3.71683	0.000201735	0.000737531
CCDC141	21.3356	2.625	0.706829	3.71377	0.000204198	0.000745817
GSTM4	159.557	0.896159	0.24222	3.69976	0.000215799	0.000785316
ARMC5	191.435	0.818538	0.221323	3.69839	0.000216974	0.000789288
RP11-26J3.1	128.385	0.999166	0.270258	3.69708	0.000218093	0.000791839
CTD-2571E19.3	19.2714	2.97817	0.806084	3.69461	0.000220224	0.00079927
RP11-67L2.2	127.253	1.01219	0.274203	3.6914	0.000223023	0.000808499
WISP2	7.77345	6.41084	1.73981	3.6848	0.000228884	0.000828482
LRRC27	117.493	1.03624	0.28134	3.68323	0.000230296	0.000832956
IFI27	70.4648	1.49705	0.406487	3.6829	0.000230595	0.00083372
SCNN1D	76.6684	1.25215	0.340885	3.67324	0.000239497	0.000863767
CATSPER2	71.1882	1.30407	0.355179	3.67159	0.000241042	0.000869007
B4GALT1-AS1	32.8551	2.01774	0.549718	3.67049	0.000242083	0.000872593
TAS2R10	18.0199	3.05737	0.83504	3.66135	0.000250892	0.000901154
RP11-33O4.2	19.5055	2.80082	0.765452	3.65904	0.000253166	0.0009084
SEC14L2	178.648	0.816455	0.223616	3.65115	0.00026107	0.000935167
DDX39BP2	13.7589	5.77395	1.5915	3.62799	0.000285639	0.00101856
TLR2	33.2229	1.93625	0.534946	3.61953	0.000295137	0.00105045
RP11-49C9.2	13.2849	4.04099	1.11833	3.61341	0.000302198	0.00107317
LHX1	70.007	1.35204	0.375568	3.59999	0.000318225	0.00112713
FAM228B	67.3398	1.3327	0.370444	3.59757	0.000321203	0.00113725
HTRA3	27.7933	2.14061	0.597984	3.57971	0.000343979	0.00121223
RP13-890H12.2	14.7219	3.47299	0.971474	3.57497	0.000350268	0.00123348
PHYHIP	26.177	2.18165	0.610768	3.57198	0.000354291	0.00124672
EFHB	30.1521	2.04965	0.574524	3.56756	0.000360316	0.00126675
RP5-864K19.4	50.9174	1.49462	0.419225	3.56519	0.000363596	0.0012771
CTC-523E23.1	15.2515	3.19212	0.897283	3.55754	0.00037434	0.00131313
AC007128.1	81.8767	1.16924	0.328858	3.55545	0.00037733	0.00132191
KLHL4	75.2696	1.2116	0.342067	3.54201	0.000397092	0.00138602
RP11-167N4.2	7.01357	6.26264	1.76841	3.54139	0.000398018	0.00138849
C8orf46	81.9206	1.15874	0.32821	3.53047	0.000414822	0.00144366
LAMA1	58.4647	1.3873	0.393835	3.52253	0.000427448	0.00148542
GPR20	12.2158	3.95824	1.1243	3.52062	0.000430544	0.00149563
CORO7	107.734	1.02387	0.290968	3.51886	0.000433408	0.00150365
CTD-2527I21.5	20.2587	2.54936	0.724636	3.51813	0.000434607	0.00150671
LRRC37A2	164.775	0.82876	0.235633	3.51716	0.000436187	0.00151191
P2RX6	16.82	2.89987	0.824684	3.51635	0.000437528	0.00151628
ARHGAP42	117.31	0.96943	0.275732	3.51584	0.000438363	0.00151862
LYRM9	32.5684	1.88186	0.536229	3.50944	0.000449053	0.00155281
GPD1	13.8654	3.35821	0.958717	3.50282	0.000460367	0.00159049
N6AMT1	172.94	0.800385	0.228577	3.5016	0.000462473	0.00159689
CTD-3234P18.6	128.732	0.938619	0.268682	3.49343	0.000476866	0.0016424
RAB11B-AS1	86.8049	1.1896	0.340767	3.49095	0.000481314	0.00165652
CORO6	93.6529	1.07936	0.309853	3.48347	0.000494955	0.00170069
LRFN3	148.988	0.859639	0.24686	3.4823	0.000497133	0.00170694
GOLGA2P5	221.676	0.849853	0.244086	3.48178	0.000498088	0.0017096
MYEOV	46.7268	1.6254	0.467608	3.47598	0.000508987	0.00174417
TMEM184A	35.964	1.76219	0.507461	3.47256	0.000515514	0.00176494
RP11-159D12.8	107.9	1.0728	0.309136	3.47032	0.000519829	0.00177875
KCNJ14	46.8232	1.51881	0.437864	3.46868	0.00052302	0.0017887
GPNMB	30.6847	1.92847	0.558766	3.45129	0.000557909	0.00190082
KCNH7	112.106	0.962126	0.279658	3.44037	0.000580929	0.00197287
RP5-1159O4.1	31.3032	1.8791	0.546221	3.44019	0.000581299	0.00197377
HCST	29.0137	1.97284	0.57405	3.43671	0.000588836	0.0019965
IL18BP	127.507	0.900958	0.263037	3.42521	0.000614314	0.00207658
ABCD1	103.549	1.04475	0.305304	3.42201	0.000621605	0.00209973
SYPL2	124.763	0.923097	0.270167	3.41676	0.000633703	0.00213831
DGKI	38.2223	1.74897	0.512938	3.40971	0.000650319	0.00219321
ARTN	13.3952	3.32185	0.977175	3.39944	0.000675237	0.00226998
PROX1	188.253	0.801195	0.23571	3.39907	0.000676146	0.00227223
C1S	46.392	1.56994	0.463458	3.38745	0.000705447	0.00236024
IMPG2	37.8301	1.72875	0.510652	3.38538	0.00071081	0.00237651
RP11-79E3.3	56.584	1.34224	0.396921	3.38162	0.00072059	0.00240708
PCDHB12	19.5446	2.4631	0.729521	3.37633	0.000734598	0.00244956
CYP1A1	45.9747	1.80606	0.535323	3.37377	0.00074146	0.00247071
AF127936.9	30.0838	1.92525	0.57068	3.37361	0.000741891	0.00247171
ALX1	102.852	1.00661	0.299266	3.36362	0.000769283	0.00255177
ZNF784	30.2721	1.99327	0.593519	3.35839	0.000783989	0.00259737
RP11-54O7.17	16.8308	2.74347	0.817882	3.35436	0.000795497	0.00263411
POT1-AS1	27.8176	2.05284	0.612467	3.35176	0.000803001	0.00265664
AC083843.4	18.9233	2.61356	0.782374	3.34055	0.000836116	0.00275741
TMEM266	25.7186	2.12561	0.636871	3.33759	0.000845082	0.00278517
GTF2IRD2	27.6304	1.9577	0.586721	3.33668	0.000847867	0.0027929
NAALAD2	148.521	0.834702	0.250446	3.33286	0.000859584	0.00282903
PPP1R26-AS1	76.4695	1.12714	0.338514	3.32965	0.000869542	0.00285941
FAM86FP	97.4087	0.999669	0.300253	3.32943	0.000870251	0.00286116
U47924.6	129.721	0.860327	0.259528	3.31497	0.000916542	0.00299964
CCDC121	99.3032	1.03282	0.311812	3.31231	0.000925282	0.00302479
CSRNP3	67.3506	1.19215	0.360117	3.31047	0.000931396	0.00304373
CYTH4	21.9988	2.32799	0.704698	3.30352	0.000954781	0.00311325
ANKRD18CP	15.4964	2.76597	0.838076	3.30038	0.000965532	0.00314499
KCNF1	23.2671	2.21544	0.672588	3.2939	0.000988065	0.00321542
PNMA3	132.624	0.848547	0.258061	3.28816	0.00100843	0.00327573
MYLK3	24.3187	2.05996	0.62786	3.28093	0.00103466	0.00335343
ZBED3	117.134	0.912576	0.27815	3.28088	0.00103483	0.00335343
IQCK	103.013	0.954676	0.291026	3.28038	0.00103668	0.0033577
CCDC144CP	142.142	0.816451	0.248966	3.27937	0.00104038	0.00336913
KLHL32	37.6957	1.7094	0.521388	3.27855	0.00104341	0.0033772
PCDHGA7	57.9029	1.30856	0.400231	3.26951	0.00107735	0.0034811
ZNF157	39.9129	1.62894	0.499286	3.26254	0.0011042	0.00356241
CTD-2553L13.10	48.5536	1.55224	0.476234	3.2594	0.00111647	0.00359708
RP11-310P5.1	5.71135	5.96797	1.83462	3.25297	0.00114207	0.00367332
ZNF596	77.6314	1.08955	0.335341	3.24908	0.00115778	0.0037166
GLRB	141.121	0.83347	0.257032	3.24267	0.00118414	0.00379598
LINC00674	135.964	0.818187	0.255024	3.20828	0.00133531	0.00424448
SLC4A11	97.8321	1.00759	0.314112	3.20776	0.00133774	0.0042515
AJ003147.11	11.5905	3.41464	1.06653	3.20163	0.00136651	0.00433638
CTC-435M10.12	49.4786	1.37411	0.429353	3.20042	0.00137227	0.00435321
COL6A4P1	49.4231	1.35649	0.424275	3.19719	0.00138774	0.00439641
SOX6	95.9806	0.977954	0.306016	3.19576	0.00139462	0.00441377
MARK2P9	5.4509	5.90106	1.85294	3.18469	0.00144908	0.00457926
SPOCK2	27.4998	1.86213	0.584832	3.18404	0.00145235	0.0045873
DARS-AS1	46.5804	1.38544	0.435206	3.1834	0.00145556	0.00459286
PAPPA2	109.032	0.949246	0.298312	3.18206	0.00146231	0.00461338
PKN2-AS1	12.2275	3.13687	0.988237	3.17421	0.00150245	0.00473214
RP11-190A12.8	13.0977	2.98296	0.94042	3.17194	0.00151422	0.00476765
PSPN	63.322	1.18487	0.374529	3.16363	0.00155814	0.00489292
PHEX	46.4262	1.39867	0.442227	3.16278	0.00156272	0.00490568
SPACA6P	119.817	0.856064	0.271286	3.15557	0.00160183	0.00501849
APOBEC3F	93.4258	0.968357	0.307574	3.14838	0.00164181	0.0051327
SRPX2	50.6893	1.35062	0.42929	3.14616	0.00165427	0.0051676
PCDHGA8	69.5612	1.12	0.357215	3.13536	0.00171642	0.00534835
F8A1	110.938	0.879969	0.28067	3.13525	0.00171709	0.00534954
RP11-478K15.6	5.25481	5.84632	1.86519	3.13444	0.00172183	0.00536343
RP11-97O12.6	22.0214	2.10964	0.673568	3.13203	0.00173601	0.00540227
TNFAIP2	91.3431	0.979083	0.312983	3.12823	0.00175862	0.00546725
RASD2	15.8193	2.58162	0.826426	3.12383	0.00178512	0.00554508
KDM6B	79.3875	1.1308	0.362152	3.12246	0.00179346	0.00556828
RP11-809O17.1	55.4536	1.31054	0.4198	3.12181	0.00179741	0.00557869
LFNG	44.0012	1.39717	0.447624	3.1213	0.00180055	0.00558753
SCARNA9	111.205	0.933446	0.299691	3.11469	0.00184136	0.00570019
RP3-473B4.3	5.19046	5.83088	1.87359	3.11215	0.00185729	0.00574202
BDNF-AS	33.0026	1.64414	0.529798	3.10333	0.00191355	0.00590247
CCDC114	79.8868	1.03779	0.334449	3.10299	0.00191579	0.00590843
NR1H4	120.896	0.830989	0.268382	3.09629	0.00195957	0.00603462
RP11-620J15.2	18.854	2.31539	0.747838	3.09611	0.00196077	0.00603731
RP11-370I10.12	36.6099	1.54709	0.501019	3.08789	0.00201585	0.00619476
LINC01003	103.151	0.893947	0.289505	3.08784	0.00201615	0.00619476
SLC23A3	27.5076	1.80358	0.584282	3.08684	0.00202298	0.0062126
NAALADL2	77.1565	1.0417	0.337506	3.08645	0.00202562	0.00621771
RP11-776H12.1	100.977	0.911565	0.295456	3.08528	0.0020336	0.00623909
PNMA6A	99.6797	0.915852	0.296849	3.08524	0.00203386	0.00623909
ANKEF1	90.1149	0.956734	0.310336	3.0829	0.00204996	0.00627646
TH	5.14756	5.82038	1.89085	3.07818	0.00208269	0.00636828
XDH	84.0775	0.986961	0.320748	3.07706	0.00209052	0.0063881
ALOXE3	17.8181	2.31839	0.754284	3.07363	0.00211471	0.00645577
CRTC1	111.356	0.865303	0.281788	3.07076	0.00213512	0.00651597
RP11-144O23.8	15.5482	2.5707	0.838243	3.06677	0.00216384	0.00659514
MAP1A	46.1561	1.33941	0.437251	3.06325	0.00218951	0.00666801
PLGLB2	15.1209	2.53676	0.828342	3.06246	0.00219529	0.00668095
KIAA1324	61.5525	1.23719	0.404623	3.05764	0.00223085	0.00677761
FOXL2NB	21.7405	2.03888	0.66705	3.05656	0.00223894	0.00680108
RP11-56A10.1	23.6505	1.91173	0.627724	3.04548	0.00232305	0.0070307
MPZ	15.9647	2.42792	0.801344	3.02981	0.00244704	0.00738355
ANKDD1A	94.2822	0.918858	0.303964	3.02292	0.0025035	0.00753953
DDX11L2	73.9645	1.03563	0.343181	3.01775	0.00254663	0.00765361
RP11-539L10.3	86.0596	0.96997	0.322041	3.01195	0.00259576	0.00779016
AC137932.6	55.9948	1.21523	0.404299	3.00578	0.00264905	0.00793376
LINC01106	60.9581	1.19146	0.39658	3.00433	0.00266168	0.00797033
UCN	41.7879	1.37755	0.45887	3.00205	0.00268167	0.00802387
TMEM143	106.196	0.858455	0.286437	2.99701	0.00272641	0.00814615
NONOP2	15.8192	2.42354	0.808718	2.99676	0.00272863	0.00815151
VNN2	12.2841	2.8566	0.953386	2.99627	0.00273303	0.00816275
NEURL3	21.0773	2.08812	0.698179	2.99081	0.00278239	0.00829756
BAIAP3	43.0589	1.34949	0.451219	2.99077	0.00278277	0.00829756
NRSN2-AS1	107.011	0.880218	0.29466	2.98724	0.00281513	0.0083835
BTG2	66.0161	1.10429	0.370465	2.98083	0.00287469	0.00854478
S100A3	53.6587	1.21025	0.40633	2.9785	0.00289661	0.00859782
SLC6A16	62.4166	1.11152	0.373622	2.975	0.00292992	0.0086831
FAM86HP	54.2529	1.25418	0.421947	2.97236	0.00295519	0.00874978
CTD-3138B18.5	56.9881	1.2239	0.411803	2.97205	0.00295819	0.0087573
SPATA24	28.9943	1.67207	0.562729	2.97136	0.00296487	0.00877159
ATP6V0A4	17.2484	2.28677	0.770842	2.96658	0.00301132	0.00889513
POLR2J3	83.5596	0.958694	0.323754	2.96119	0.00306458	0.00903838
ACRC	116.002	0.829688	0.280258	2.96044	0.00307195	0.00905591
MROH6	90.1198	0.933612	0.315873	2.95566	0.00312005	0.00918486
TXK	35.6521	1.525	0.515997	2.95544	0.00312225	0.0091899
ZNF524	99.9966	0.880965	0.298098	2.95529	0.00312376	0.00919175
IQSEC2	107.976	0.875886	0.296381	2.95527	0.00312396	0.00919175
SLC26A7	55.3883	1.20294	0.40737	2.95294	0.00314764	0.00925315
CTA-228A9.3	15.0584	2.57579	0.874152	2.94661	0.00321276	0.00942997
GDPD2	8.44562	4.00382	1.36067	2.94253	0.0032554	0.0095433
CDKN2B-AS1	118.842	0.869915	0.29619	2.93702	0.00331387	0.00969973
LSMEM1	48.7881	1.27765	0.436478	2.92717	0.00342058	0.00996897
GSTM2	47.9657	1.33562	0.45656	2.92541	0.00344007	0.0100165
KRT7	53.925	1.18722	0.405955	2.9245	0.00345008	0.0100395
ITGA11	13.5552	2.72058	0.931031	2.92212	0.00347659	0.0101058
RP11-432J24.3	4.51638	5.62734	1.92808	2.91862	0.00351581	0.010212
EID3	115.06	0.829087	0.284304	2.91619	0.0035433	0.0102871
SLCO2B1	7.94029	4.96662	1.70327	2.91593	0.0035463	0.0102943
UNC80	47.8224	1.33437	0.458226	2.91203	0.00359084	0.0104088
CCDC159	39.313	1.40577	0.483627	2.90673	0.00365232	0.0105729
JMJD7-PLA2G4B	88.2906	0.916538	0.316898	2.89222	0.00382531	0.0110232
TNFSF4	26.3888	1.69722	0.587829	2.88726	0.00388609	0.0111746
RP11-417N10.3	8.45929	3.97167	1.37574	2.88694	0.00389009	0.0111827
RP13-104F24.2	36.6948	1.42364	0.493238	2.88631	0.00389789	0.0112034
PARP11	37.8928	1.40723	0.487604	2.88602	0.00390152	0.0112113
C8G	24.2562	1.92342	0.667198	2.88283	0.00394122	0.0113142
RBKS	46.7893	1.38949	0.482279	2.88108	0.00396311	0.0113685
DKKL1	19.8335	1.99863	0.694102	2.87945	0.00398364	0.0114187
AC010524.2	36.4744	1.42336	0.49464	2.87757	0.00400745	0.0114818
RP11-1246C19.1	55.7149	1.17228	0.40746	2.87704	0.00401419	0.0114959
GPR1-AS	9.16258	3.54484	1.23343	2.87398	0.0040534	0.0115976
NUP50-AS1	62.8694	1.06665	0.371231	2.87329	0.00406217	0.011621
LINC00571	38.4196	1.38513	0.482836	2.86874	0.00412116	0.0117702
LINC00880	12.4939	2.6382	0.919923	2.86784	0.00413281	0.0117982
RP1-159A19.4	8.14227	3.9491	1.37885	2.86405	0.00418266	0.0119315
RAD51-AS1	95.7914	0.90642	0.316613	2.86287	0.00419824	0.0119723
RP11-235E17.6	27.1905	1.72637	0.603152	2.86225	0.00420641	0.0119902
C11orf70	127.735	0.801587	0.280341	2.85933	0.0042454	0.0120923
SLC22A1	8.89436	3.46966	1.21577	2.85388	0.00431895	0.0122889
NPAS2	100.271	0.877662	0.308055	2.84904	0.00438513	0.0124678
RP4-816N1.6	34.1829	1.52458	0.535638	2.84628	0.00442333	0.0125689
TGM1	23.0731	1.79694	0.63345	2.83675	0.00455753	0.0129173
LCA5L	87.5299	0.89663	0.316127	2.83629	0.00456407	0.012932
RTP4	7.94618	3.91019	1.37866	2.83622	0.00456504	0.0129328
PLPPR4	10.7448	2.96968	1.04829	2.83288	0.00461308	0.0130592
AC026803.1	21.084	2.05579	0.725863	2.83221	0.00462278	0.0130846
IQSEC3	13.1738	2.49496	0.881419	2.83062	0.0046458	0.013142
KLRC2	11.5457	2.75389	0.973161	2.82984	0.00465712	0.013172
EFCAB6	38.7033	1.37344	0.485515	2.82884	0.00467173	0.0132094
YPEL3	77.3916	0.947356	0.335147	2.82669	0.00470322	0.013286
ZFP2	35.4101	1.42047	0.503245	2.82262	0.00476325	0.0134341
RNASEK	89.244	0.909929	0.322454	2.82189	0.00477414	0.0134608
KLF3-AS1	11.417	2.73827	0.971935	2.81734	0.00484227	0.0136412
FOXH1	10.305	3.20774	1.13857	2.81733	0.0048424	0.0136412
RABL2A	83.1714	0.905906	0.322382	2.81004	0.00495353	0.0139314
RP11-274B21.2	61.4108	1.09819	0.391289	2.80659	0.00500689	0.0140719
XXyac-YM21GA2.4	21.1826	1.88444	0.673668	2.79728	0.00515348	0.0144467
NUPR1	18.5409	2.0203	0.722457	2.79643	0.00516703	0.0144803
RP11-1277A3.1	61.5153	1.04679	0.374739	2.79339	0.0052158	0.0146065
AP001596.6	21.4937	1.83319	0.657308	2.78894	0.00528815	0.0147849
RP4-614O4.13	79.367	0.916269	0.328823	2.78651	0.00532783	0.0148914
RP11-350J20.9	37.9024	1.38591	0.498702	2.77904	0.00545192	0.0151979
MSANTD1	19.3126	1.95077	0.703688	2.77221	0.0055677	0.0154888
KLHL35	17.0123	2.11054	0.761341	2.77214	0.00556895	0.01549
RGS4	39.5268	1.35177	0.48857	2.76679	0.00566113	0.0157233
RFTN2	53.3543	1.13606	0.410755	2.76579	0.00567856	0.0157671
LTB4R2	84.8854	0.882062	0.318965	2.76539	0.00568546	0.015784
AP006621.5	79.1123	0.949098	0.343495	2.76306	0.00572616	0.0158807
ADAP1	49.0718	1.18087	0.429591	2.74883	0.00598079	0.0165241
RP1-228P16.1	41.0269	1.32806	0.483178	2.74859	0.00598518	0.0165338
RP11-468E2.11	29.5621	1.50933	0.549248	2.74799	0.00599618	0.0165545
IL4I1	22.6196	1.84165	0.67057	2.7464	0.00602537	0.0166182
PCDHA11	72.4	0.945643	0.344468	2.74523	0.00604687	0.0166681
ALMS1P	7.01945	4.75656	1.73445	2.74241	0.00609906	0.0167872
RP11-244O19.1	7.01945	4.75656	1.73445	2.74241	0.00609906	0.0167872
CHGB	101.12	0.888289	0.323943	2.74211	0.00610454	0.0167975
AREG	21.8352	1.77352	0.647506	2.739	0.00616255	0.0169325
FAM187B2P	14.5648	2.32838	0.85071	2.73699	0.0062005	0.0170294
MUC19	7.62138	3.84795	1.40613	2.73656	0.0062086	0.0170418
CCER2	8.4515	3.35856	1.22753	2.73602	0.00621874	0.0170597
RABL2B	100.509	0.845202	0.309302	2.73261	0.0062834	0.0172147
ABCC6P2	14.4664	2.25687	0.828385	2.72443	0.00644134	0.0176092
NDST3	18.9897	1.95145	0.716453	2.72377	0.00645413	0.0176393
FAM71F2	16.8466	2.07276	0.761224	2.72293	0.00647062	0.0176791
GOLGA8R	11.8657	2.55453	0.938491	2.72195	0.00648977	0.0177212
LONRF2	36.3874	1.38945	0.510539	2.72154	0.00649789	0.0177408
CALML6	11.9223	2.54335	0.935392	2.71902	0.00654753	0.0178564
RP11-196G18.24	34.4863	1.37468	0.506353	2.71486	0.00663044	0.0180611
DUSP28	98.5792	0.829534	0.305653	2.71397	0.00664814	0.0181041
ALOX12-AS1	80.9581	0.884349	0.325934	2.71328	0.0066621	0.0181291
SBSN	51.5468	1.12438	0.414455	2.71291	0.00666958	0.0181469
RP11-968O1.5	33.8123	1.37918	0.509165	2.7087	0.00675475	0.0183576
CH17-260O16.1	56.3569	1.15176	0.426666	2.69944	0.00694568	0.0188494
KCNH8	28.1974	1.5487	0.574239	2.69697	0.00699743	0.0189777
RP11-875O11.1	19.8872	1.92026	0.712625	2.69463	0.00704675	0.0190964
ADAMTS13	74.8778	0.910872	0.338194	2.69334	0.00707404	0.0191539
AC005932.1	12.0218	2.53689	0.942055	2.69293	0.00708278	0.0191749
BEST1	16.4056	2.04766	0.761496	2.68899	0.00716679	0.0193829
FN3K	58.3129	1.07656	0.400379	2.68886	0.00716967	0.0193849
RP1-197B17.7	6.68098	4.7108	1.75207	2.6887	0.00717303	0.0193887
AC010504.2	45.3104	1.20622	0.44877	2.68783	0.00719182	0.0194285
LINC00950	8.34121	3.33329	1.2438	2.67994	0.00736361	0.0198417
NXPH1	10.3078	2.83315	1.05728	2.67965	0.00736981	0.0198556
RP1-45I4.3	7.50332	3.78277	1.41185	2.67929	0.00737775	0.0198713
PCDHGA4	102.486	0.89301	0.333709	2.67601	0.00745036	0.0200441
COX16	54.5688	1.09639	0.409861	2.67503	0.00747224	0.0200916
FOXD3-AS1	94.5603	0.822676	0.308174	2.66952	0.00759607	0.0203841
SEC14L5	56.6096	1.04121	0.390177	2.66857	0.0076176	0.0204361
RP11-121M22.1	13.6499	2.33103	0.874561	2.66536	0.00769049	0.0206258
GDPGP1	91.1859	0.855514	0.321286	2.66278	0.00774976	0.0207701
GAL3ST4	15.1082	2.17037	0.816117	2.65938	0.00782842	0.0209542
RANBP3L	6.61662	4.69861	1.76767	2.65809	0.00785857	0.0210231
MSS51	39.2204	1.25867	0.473769	2.65673	0.00789035	0.0210992
TSPAN10	39.3795	1.25925	0.474614	2.6532	0.00797315	0.0212905
PCDHGA10	92.3772	0.80861	0.305224	2.64924	0.00806741	0.021512
HID1	88.3211	0.875815	0.330781	2.64772	0.00810367	0.0216056
LEKR1	69.6598	0.929253	0.351259	2.64549	0.00815733	0.0217334
NLGN3	13.1094	2.30842	0.873851	2.64166	0.00825008	0.0219589
HYPK	60.4317	1.01648	0.385446	2.63714	0.00836083	0.0222319
PCDHB10	21.4489	1.72147	0.653571	2.63394	0.00844007	0.0224206
HRASLS2	8.01642	3.27221	1.24343	2.63159	0.00849854	0.0225569
RP11-48B3.5	53.9602	1.06407	0.404656	2.62957	0.00854919	0.0226755
PNPLA7	17.6279	1.92793	0.734134	2.62613	0.00863628	0.0228905
INAFM1	67.8209	0.951346	0.362345	2.62552	0.0086516	0.0229279
FANK1	43.617	1.17027	0.446109	2.62327	0.00870902	0.0230672
C1RL	47.5347	1.12678	0.42958	2.62299	0.00871613	0.0230828
MPZL3	43.3917	1.1884	0.453085	2.62291	0.00871812	0.0230848
LINC00893	12.2393	2.36755	0.902794	2.62247	0.00872951	0.0231118
C1RL-AS1	26.7498	1.57095	0.59936	2.62105	0.00876604	0.0231826
HSPD1P10	15.3502	2.06822	0.789229	2.62056	0.0087786	0.0232093
RP11-326C3.12	6.43421	4.6275	1.76593	2.62042	0.00878206	0.0232152
CTB-25B13.12	35.0522	1.43758	0.548907	2.61898	0.00881927	0.0233039
RP11-334C17.6	7.24288	3.72733	1.4246	2.6164	0.00888621	0.0234677
LRRC7	70.4901	0.938653	0.35892	2.61522	0.00891709	0.0235361
TMEM8B	68.7899	0.967018	0.370538	2.60977	0.00906042	0.0238878
ADAM21	24.981	1.66222	0.637035	2.60931	0.00907262	0.02391
GBP2	20.6968	1.74593	0.669694	2.60705	0.00913258	0.0240447
PCDHGB6	52.3848	1.13777	0.436689	2.60545	0.00917527	0.0241503
SLC28A3	87.454	0.821537	0.316112	2.59888	0.00935283	0.0245665
SSPN	14.4878	2.11181	0.813499	2.59596	0.00943278	0.0247663
PIWIL4	84.8405	0.82874	0.319555	2.59342	0.00950262	0.0249324
LIPH	6.25957	4.58355	1.76797	2.59255	0.00952678	0.0249884
EPHA5	23.271	1.76448	0.681944	2.58742	0.00966965	0.0253321
RP11-849H4.4	7.08682	3.77576	1.46111	2.58418	0.00976115	0.0255154
AC097662.2	64.3501	0.953287	0.368947	2.5838	0.00977173	0.025536
RP11-996F15.2	50.3471	1.12847	0.436847	2.58321	0.00978846	0.0255727
TRIM73	11.1916	2.45368	0.950309	2.58198	0.00982345	0.0256535
RP11-196G11.2	9.04753	3.0806	1.19326	2.58166	0.00983251	0.0256701
RP11-288H12.3	79.2686	0.861011	0.333879	2.57882	0.00991397	0.0258614
C6orf163	68.5253	0.931584	0.361331	2.5782	0.00993164	0.0259004
FAM186B	25.788	1.51346	0.590497	2.56303	0.0103764	0.0269453
RP11-511P7.5	29.8333	1.43004	0.558322	2.56132	0.0104274	0.0270705
RP11-474P2.7	64.0176	0.939944	0.367208	2.55971	0.0104761	0.0271745
IQUB	43.0492	1.16286	0.454436	2.55891	0.0105001	0.0272292
GBP4	9.5743	2.78698	1.08978	2.55739	0.0105462	0.0273377
FAM183A	24.0847	1.58671	0.62141	2.55341	0.0106675	0.0276257
SATB1-AS1	38.4918	1.32851	0.521396	2.54799	0.0108347	0.0280356
FBXL13	48.233	1.09009	0.428029	2.54676	0.0108729	0.028114
DCN	8.82999	3.0408	1.19455	2.54555	0.0109105	0.0281972
IL17D	10.2435	2.55474	1.004	2.54457	0.0109413	0.0282654
TG	9.44847	2.71461	1.06771	2.54247	0.0110073	0.028401
CCNT2-AS1	43.9584	1.23967	0.488488	2.53777	0.011156	0.028769
RP11-7F17.8	29.3135	1.46778	0.578815	2.53584	0.0112177	0.0289124
UNC13D	49.4798	1.05413	0.416178	2.53288	0.0113131	0.0291384
SECTM1	17.2767	1.8561	0.734699	2.52635	0.0115256	0.0296576
TRIM22	6.78044	3.7021	1.47157	2.51574	0.0118782	0.030474
ZNF628	27.5507	1.43257	0.569501	2.51549	0.0118869	0.030492
PDGFA	64.8955	0.931563	0.371177	2.50975	0.0120816	0.0309413
MT-RNR1	4521.09	1.08167	0.432109	2.50324	0.0123061	0.0314527
TMEM212-AS1	39.519	1.19833	0.47924	2.50047	0.0124028	0.0316699
CSGALNACT1	22.8722	1.62666	0.650738	2.49971	0.0124294	0.0317249
LINC01293	63.9746	0.917808	0.368921	2.48782	0.012853	0.0326963
NOS3	10.8532	2.42275	0.974527	2.48608	0.0129159	0.032843
CTD-2284J15.1	7.45263	3.15684	1.2703	2.48511	0.0129513	0.0329197
CTB-131B5.5	5.70355	4.47409	1.80074	2.48458	0.0129704	0.0329596
METTL8P1	10.0796	2.55305	1.0277	2.48423	0.0129834	0.032988
CLEC18B	6.72199	3.60959	1.45428	2.48205	0.013063	0.0331591
FLJ46284	39.1395	1.23413	0.49779	2.47921	0.0131673	0.0333972
RP4-605O3.4	15.7082	1.93229	0.779583	2.47862	0.0131893	0.0334395
AC008074.3	11.5975	2.29508	0.928503	2.47181	0.0134432	0.0340379
ARMC12	22.4722	1.58332	0.640647	2.47143	0.0134572	0.0340642
GLT8D2	19.2063	1.79167	0.72501	2.47123	0.013465	0.0340747
IFI16	69.655	0.870923	0.352928	2.46771	0.0135981	0.0343748
RP11-134L10.1	8.19104	2.88712	1.17077	2.46599	0.0136633	0.0345261
SLC22A17	91.0261	0.819702	0.332492	2.46533	0.0136887	0.0345763
RP11-219B4.7	16.9752	1.85774	0.75431	2.46283	0.0137843	0.0347949
LA16c-313D11.12	18.9126	1.71119	0.69514	2.46165	0.01383	0.0349053
KCNMB2-AS1	68.9673	0.869852	0.353763	2.45886	0.013938	0.0351499
RASGRF2	74.0692	0.895237	0.365235	2.45112	0.0142411	0.0358333
RP11-626P14.2	12.253	2.17158	0.889353	2.44176	0.014616	0.0366695
LINC00520	7.23509	3.10791	1.27786	2.43211	0.015011	0.0375662
CARD16	11.5409	2.30604	0.948655	2.43085	0.0150634	0.0376524
MSR1	26.1438	1.50584	0.619771	2.42967	0.0151124	0.0377651
RP11-463O12.3	6.27323	3.54038	1.458	2.42824	0.0151724	0.037895
RP11-817J15.2	5.56404	4.40194	1.8149	2.42544	0.0152897	0.0381528
RP11-314C9.1	5.5963	4.45005	1.83877	2.42013	0.0155151	0.0386847
LMF1	13.7416	2.00331	0.828315	2.41853	0.0155832	0.0388443
MYLK4	28.2266	1.39	0.574758	2.4184	0.0155887	0.038853
RP11-575F12.1	26.9428	1.40567	0.581406	2.4177	0.0156189	0.0389128
XXbac-BPG157A10.21	7.33947	3.20333	1.32794	2.41225	0.0158544	0.0394322
PCDH1	61.4443	0.903306	0.376222	2.40099	0.0163506	0.0405441
VWF	16.9119	1.89868	0.792624	2.39544	0.0166003	0.0410827
FAM26E	63.7056	0.884098	0.369594	2.39208	0.0167532	0.0414178
AP001372.2	43.6756	1.09537	0.459359	2.38457	0.0170993	0.0421801
CTD-2008L17.1	27.1448	1.35189	0.570483	2.36972	0.0178015	0.0437472
CTC-523E23.4	14.163	1.93541	0.81706	2.36874	0.0178486	0.043846
CTC-479C5.12	23.9911	1.4395	0.60826	2.36658	0.0179531	0.0440798
RP11-764E7.1	5.20412	4.33668	1.83267	2.36632	0.0179657	0.0440993
CYYR1-AS1	9.75957	2.51704	1.06535	2.36264	0.0181451	0.0444533
RP11-11N7.5	28.3993	1.33131	0.564287	2.35927	0.0183108	0.0448245
ADTRP	66.8934	0.850596	0.360747	2.35788	0.0183798	0.0449761
RP11-527F13.1	18.4961	1.69224	0.718367	2.35568	0.0184889	0.0451965
MMP28	6.12307	3.50787	1.48925	2.35545	0.0185002	0.0452181
PDCL3P4	11.9418	2.11133	0.896402	2.35534	0.0185055	0.0452254
CLVS1	37.5651	1.24199	0.528333	2.35078	0.0187342	0.0457018
GBP5	7.29166	3.08274	1.31311	2.34767	0.0188914	0.0460321
PCDHA5	22.205	1.5087	0.644817	2.33973	0.0192975	0.0469611
RP11-66N24.4	21.763	1.52927	0.653812	2.33901	0.0193351	0.0470406
AC009264.1	39.2312	1.15653	0.495014	2.33636	0.0194723	0.047344
IRF9	33.2407	1.20769	0.518526	2.32909	0.0198545	0.0481683
ENAM	6.99019	3.12162	1.34266	2.32495	0.0200746	0.0486587
RP11-54D18.2	13.9377	1.89223	0.814155	2.32416	0.020117	0.0487491
CCDC154	15.3775	1.80044	0.774705	2.32404	0.0201236	0.0487527
GRIK2	9.56161	2.41353	1.03877	2.32345	0.0201547	0.0488218
BANK1	22.4654	1.46047	0.629054	2.32169	0.0202499	0.0490334
BRICD5	76.0709	0.803985	0.346373	2.32115	0.0202785	0.0490652
SLC2A3P2	5.93475	3.49992	1.50874	2.31976	0.0203537	0.049222
CASP1P2	20.217	1.59022	0.685673	2.31922	0.0203834	0.049275
CH17-140K24.2	6.91029	3.03548	1.30912	2.31872	0.0204103	0.0493338
DCDC1	28.7925	1.27542	0.550124	2.31842	0.0204266	0.0493605
C3	7.6487	2.77693	1.19852	2.31697	0.0205051	0.0495168

## Sheet: down_genes_in_shSFTA1P-2
gene	baseMean	log2FoldChange	lfcSE	stat	pvalue	padj
ZNF542P	3843.1	-2.85128	0.081708	-34.896	8.55977e-267	5.41178e-263
CCNA2	3131.98	-2.93432	0.0850539	-34.4995	8.14918e-261	3.09131e-257
HMGA1	20911.1	-1.89453	0.0568617	-33.3183	2.09787e-243	5.68432e-240
FADS1	3975.1	-2.45506	0.0770561	-31.8607	9.36157e-223	2.21951e-219
SLC7A5	2708.2	-2.55363	0.0853548	-29.9178	1.15368e-196	1.98926e-193
MCAM	963.025	-3.66457	0.132761	-27.6029	1.02813e-167	1.30004e-164
HIST1H1E	8861.81	-1.96167	0.0710841	-27.5965	1.2254e-167	1.45263e-164
CTNNA1	6932.28	-1.73223	0.0641228	-27.0143	1.00295e-160	1.119e-157
TPX2	10256.1	-1.75867	0.0674698	-26.0661	8.84129e-150	7.98537e-147
HIST1H2BJ	4351.83	-2.26272	0.0868513	-26.0528	1.24898e-149	1.07679e-146
ANLN	12808.7	-1.921	0.0744935	-25.7875	1.22576e-146	1.01082e-143
MT2A	3179.61	-1.96065	0.0760773	-25.7718	1.83717e-146	1.4519e-143
SAE1	3481.99	-2.15996	0.0838313	-25.7656	2.15812e-146	1.63732e-143
RP11-382A20.3	1585.13	-2.63064	0.102162	-25.7497	3.24787e-146	2.36932e-143
VIM	35651	-1.70937	0.0666098	-25.6625	3.07024e-145	2.07976e-142
TUBB	31588.1	-1.90593	0.0743463	-25.6358	6.08694e-145	3.98107e-142
PLCB4	4891.86	-1.82112	0.0740257	-24.6012	1.22578e-133	6.64266e-131
RAC1	4179.42	-1.68342	0.0691893	-24.3307	9.28568e-131	4.63477e-128
CYR61	5273.49	-1.75022	0.0730989	-23.9432	1.08738e-126	5.28829e-124
HIST1H2AI	2279.41	-2.32495	0.0974683	-23.8534	9.33668e-126	4.42722e-123
CTGF	2794.15	-1.94579	0.0820134	-23.7252	1.9793e-124	8.93844e-122
HIST1H1C	10748.5	-1.79348	0.0758877	-23.6333	1.75292e-123	7.732e-121
FDFT1	5125.08	-1.54299	0.0653406	-23.6146	2.73119e-123	1.17733e-120
SORT1	1492.9	-2.26913	0.0967013	-23.4653	9.22126e-122	3.80217e-119
LRRC20	1625.69	-2.26476	0.0974231	-23.2467	1.53791e-119	6.07698e-117
HMMR	5176.04	-1.958	0.0842853	-23.2306	2.23532e-119	8.65251e-117
RAB3B	4727.69	-1.75025	0.0756265	-23.1433	1.69667e-118	6.43615e-116
AXL	66704.1	-1.37957	0.0600378	-22.9783	7.67638e-117	2.79996e-114
HJURP	2873.93	-1.79965	0.0787091	-22.8646	1.04639e-115	3.74468e-113
DEPDC1	3708.04	-1.83677	0.0807252	-22.7534	1.32814e-114	4.58015e-112
HIST1H2AJ	902.012	-2.9556	0.130653	-22.6217	2.65197e-113	8.82455e-111
SCRN1	5742.95	-1.49767	0.0669359	-22.3747	6.94029e-111	2.23113e-108
IDH1	2005.67	-1.95337	0.0874117	-22.3468	1.29784e-110	4.03543e-108
HIST1H2AL	1911.33	-2.21918	0.100102	-22.1692	6.80739e-109	2.08251e-106
RACGAP1	3763.81	-1.76962	0.0807416	-21.9171	1.78626e-106	5.21231e-104
YWHAZ	29024.5	-1.3836	0.0640338	-21.6074	1.53099e-103	4.33408e-101
UAP1	8814.75	-1.73206	0.0813938	-21.28	1.73885e-100	4.71153e-98
TACC3	3611.32	-1.58202	0.0749319	-21.1128	6.0684e-99	1.5986e-96
HIST1H4E	4926.98	-1.59438	0.075704	-21.0608	1.82159e-98	4.73288e-96
PCNA	3061.38	-1.87533	0.0892405	-21.0144	4.8438e-98	1.24152e-95
KIF5C	1695.63	-1.96394	0.0936754	-20.9654	1.35826e-97	3.43496e-95
HIST1H2BO	2806.58	-1.80552	0.0862349	-20.9373	2.45043e-97	6.11544e-95
HMGB2	4208.43	-1.53111	0.0732815	-20.8936	6.12045e-97	1.50762e-94
SLC39A6	1841.26	-2.18546	0.105034	-20.8072	3.7227e-96	9.05237e-94
SQLE	5190.01	-1.54313	0.0743951	-20.7423	1.4384e-95	3.3271e-93
AP1G1	4160.56	-1.47656	0.0716269	-20.6146	2.03189e-94	4.64323e-92
HIST1H2BG	4154.11	-1.90849	0.0926987	-20.5881	3.50543e-94	7.91518e-92
HMGCS1	3664.09	-1.52781	0.0742652	-20.5724	4.85343e-94	1.083e-91
HIST1H2AH	2865.83	-2.02512	0.0986601	-20.5262	1.25547e-93	2.76889e-91
FKBP1A	1910.86	-1.92576	0.094624	-20.3517	4.48672e-92	9.78157e-90
SDC1	654.155	-2.9564	0.145828	-20.2732	2.21935e-91	4.78346e-89
HIST1H2BI	1506.54	-2.12175	0.105252	-20.1587	2.25713e-90	4.81023e-88
KIAA2013	930.569	-2.33508	0.115919	-20.144	3.03571e-90	6.39758e-88
PEA15	2933.17	-1.63119	0.0814653	-20.0231	3.46405e-89	7.22007e-87
INSIG1	5103.78	-1.33333	0.0671713	-19.8496	1.10991e-87	2.28822e-85
RAD23B	6714.59	-1.50724	0.0760647	-19.8152	2.19991e-87	4.48664e-85
TNFRSF12A	2664.43	-1.69975	0.0861786	-19.7236	1.35375e-86	2.7028e-84
FAF1	1614.32	-1.90338	0.0968137	-19.6602	4.72872e-86	9.34266e-84
MOK	1810.97	-1.72162	0.087577	-19.6584	4.90052e-86	9.58228e-84
TUBB2B	1424.99	-2.06746	0.105455	-19.6051	1.39805e-85	2.70579e-83
ANKRD1	4694.58	-1.58828	0.0815065	-19.4865	1.42826e-84	2.70897e-82
BUB1	6409.37	-1.58129	0.0811826	-19.4782	1.68219e-84	3.15902e-82
FDPS	5780.15	-1.4027	0.072092	-19.4571	2.53685e-84	4.7173e-82
PRR11	3104.2	-1.5246	0.078544	-19.4107	6.26214e-84	1.14206e-81
ODC1	6953.23	-1.5447	0.0796458	-19.3946	8.57409e-84	1.54881e-81
JAM3	970.371	-2.2758	0.117358	-19.392	9.01424e-84	1.61295e-81
UBE2S	2391.34	-1.84832	0.0956707	-19.3197	3.67065e-83	6.38727e-81
EMB	1575.14	-2.05542	0.106613	-19.2793	8.02015e-83	1.38289e-80
KIF20A	2987.24	-1.84647	0.0964459	-19.1452	1.06217e-81	1.79877e-79
PPIL1	1309.95	-2.36174	0.123495	-19.1243	1.58544e-81	2.63781e-79
DARS2	3348.73	-1.51417	0.0793737	-19.0765	3.96266e-81	6.53563e-79
AK2	3603.12	-1.39196	0.0730779	-19.0476	6.88113e-81	1.11551e-78
MAP1B	12073.4	-1.4142	0.0743973	-19.0088	1.4426e-80	2.31879e-78
FKBP10	1506.8	-1.80292	0.094911	-18.9959	1.84526e-80	2.9411e-78
VAPA	3981.65	-1.56277	0.0824456	-18.9552	3.99824e-80	6.26733e-78
RHNO1	1886.93	-1.7861	0.0942576	-18.9492	4.48664e-80	6.97526e-78
NCAPG	6360.43	-1.53956	0.0812771	-18.9421	5.13118e-80	7.91245e-78
PSMB7	4941.99	-1.40534	0.0742324	-18.9317	6.25701e-80	9.5707e-78
HIST1H2BH	2966.85	-1.84763	0.0976123	-18.9282	6.67537e-80	1.01289e-77
PNMA2	928.219	-2.16115	0.114187	-18.9264	6.90916e-80	1.04005e-77
ICMT	2400.23	-1.90912	0.101063	-18.8904	1.36806e-79	2.04314e-77
HIST1H2BD	4184.8	-1.70771	0.0904276	-18.8849	1.5196e-79	2.25174e-77
MSMO1	1759.42	-1.7996	0.095727	-18.7993	7.64596e-79	1.12419e-76
HIST1H4H	3739.74	-1.7267	0.0922907	-18.7093	4.15648e-78	5.97242e-76
NDC80	3121.94	-1.65819	0.0886312	-18.7089	4.18924e-78	5.97424e-76
HIST1H2AE	3008.67	-1.82131	0.0974768	-18.6846	6.60985e-78	9.3559e-76
GFPT1	3732.39	-1.45685	0.0781919	-18.6318	1.77587e-77	2.49503e-75
ATP5SL	1608.11	-1.93675	0.104133	-18.5988	3.28369e-77	4.57955e-75
CDK1	5631.22	-1.41682	0.0770148	-18.3967	1.39677e-75	1.90593e-73
PSAT1	3611.31	-1.45178	0.0790822	-18.3578	2.85923e-75	3.87365e-73
NCAPD2	9929.13	-1.2096	0.0659202	-18.3495	3.33439e-75	4.48534e-73
HIST1H2BK	7240.76	-1.43126	0.0781975	-18.3032	7.80867e-75	1.04301e-72
PA2G4	5104.3	-1.39821	0.0765951	-18.2545	1.90498e-74	2.50915e-72
CDCA3	1743.97	-1.8826	0.10332	-18.221	3.51759e-74	4.56973e-72
SPDL1	2738.2	-1.49476	0.0821346	-18.199	5.25962e-74	6.78634e-72
AURKA	3674.67	-1.61535	0.0887833	-18.1943	5.72588e-74	7.33803e-72
ACAT2	2203.42	-1.63965	0.0901982	-18.1783	7.66423e-74	9.69117e-72
PRC1	4523.12	-1.48443	0.0818022	-18.1466	1.36507e-73	1.71465e-71
ACSL4	6204.33	-1.31789	0.0726507	-18.1401	1.53729e-73	1.91828e-71
HIST1H4C	4346.42	-1.6518	0.0910709	-18.1375	1.61317e-73	1.99981e-71
KPNA2	14427.8	-1.19523	0.0659283	-18.1293	1.87238e-73	2.30607e-71
HIST2H2BF	2210.74	-1.89179	0.104359	-18.1277	1.92486e-73	2.35541e-71
HIST1H2BC	2132.34	-1.71597	0.0951331	-18.0375	9.88655e-73	1.20204e-70
SLC4A7	4329.65	-1.27601	0.070867	-18.0056	1.75955e-72	2.11224e-70
FRMD6	1981.27	-1.62621	0.0903456	-17.9999	1.95102e-72	2.32736e-70
CEP55	5201.2	-1.49555	0.08311	-17.9949	2.13791e-72	2.53436e-70
SFTA1P	432.368	-3.36363	0.188964	-17.8004	7.02241e-71	8.12159e-69
HIST1H2BN	2095.84	-1.6656	0.0936586	-17.7837	9.44509e-71	1.07273e-68
LYPLA2	1031.63	-1.94734	0.110372	-17.6435	1.14259e-69	1.28233e-67
LMNB1	3737.96	-1.33706	0.0758244	-17.6336	1.36063e-69	1.51807e-67
ETS1	5284.22	-1.20702	0.0697251	-17.3112	3.87567e-67	4.12977e-65
MCM6	3715.08	-1.28341	0.0751053	-17.0881	1.81927e-65	1.92771e-63
HIST1H4B	2385.1	-1.62269	0.0951828	-17.0482	3.60692e-65	3.80069e-63
ARHGAP19	880.948	-1.96136	0.115229	-17.0215	5.68906e-65	5.92881e-63
ELK3	1693.43	-1.54802	0.0911709	-16.9794	1.16751e-64	1.21006e-62
TYMS	2467.89	-1.36112	0.0803525	-16.9394	2.30401e-64	2.37501e-62
MXRA7	1951.48	-1.67674	0.0990715	-16.9245	2.96759e-64	3.0425e-62
ELOVL5	4769.45	-1.18946	0.0703168	-16.9157	3.44723e-64	3.51524e-62
ITGA6	12944	-1.201	0.0714591	-16.8068	2.17707e-63	2.18479e-61
TBCB	5027.84	-1.17473	0.0700733	-16.7643	4.44875e-63	4.41777e-61
KIF11	4257.53	-1.31713	0.0786906	-16.7381	6.92145e-63	6.83745e-61
HIP1	1138.25	-1.78672	0.10694	-16.7076	1.15364e-62	1.12789e-60
ERBB2IP	12271	-1.05505	0.0631643	-16.7032	1.24194e-62	1.20799e-60
CDC20	4848	-1.43812	0.0861258	-16.6979	1.35706e-62	1.30762e-60
TEX261	1328.25	-1.63996	0.0982135	-16.6979	1.35815e-62	1.30762e-60
NUDC	4173.43	-1.23105	0.0737842	-16.6844	1.70119e-62	1.62962e-60
MDC1	2047.63	-1.39434	0.0837262	-16.6536	2.85165e-62	2.71795e-60
DHX40	2010.85	-1.39144	0.083574	-16.6492	3.06905e-62	2.91053e-60
TUBB6	20962.8	-1.01136	0.060834	-16.6249	4.60355e-62	4.32255e-60
TEAD1	4009.82	-1.41437	0.08556	-16.5307	2.20596e-61	2.06111e-59
CEP78	1570.52	-1.56091	0.0944298	-16.5299	2.2359e-61	2.07884e-59
NUF2	1481.77	-1.59226	0.0966721	-16.4707	5.95411e-61	5.50886e-59
ACTG1	56621.8	-1.02547	0.0624214	-16.4282	1.20132e-60	1.10609e-58
GNAQ	1712.81	-1.47543	0.0900149	-16.391	2.21829e-60	2.0228e-58
SAMD4B	2583.42	-1.40496	0.0858201	-16.371	3.08159e-60	2.79658e-58
STAMBPL1	1063.06	-1.72156	0.105217	-16.362	3.57255e-60	3.2114e-58
ASPM	6057.44	-1.36392	0.0833954	-16.3549	4.01517e-60	3.59225e-58
KIFC1	2123.26	-1.50526	0.0921063	-16.3427	4.905e-60	4.34735e-58
CDCA8	1410	-1.70935	0.104684	-16.3288	6.16048e-60	5.43469e-58
PSRC1	499.801	-2.58365	0.158232	-16.3282	6.21776e-60	5.45983e-58
MCM7	10284.1	-1.21963	0.0747775	-16.3101	8.36111e-60	7.30808e-58
PHLDA1	5234.9	-1.11757	0.068564	-16.2996	9.92983e-60	8.63941e-58
CDV3	11215.8	-1.14286	0.0702479	-16.269	1.63809e-59	1.41226e-57
RANBP1	4390.71	-1.26315	0.0780398	-16.186	6.33026e-59	5.40838e-57
GXYLT1	2385.69	-1.5452	0.0955523	-16.1713	8.04461e-59	6.84225e-57
SPATS2L	2261.07	-1.4494	0.089823	-16.1361	1.42158e-58	1.19306e-56
NUSAP1	2874.68	-1.51399	0.0940092	-16.1047	2.36485e-58	1.97595e-56
CSE1L	9577.88	-1.12738	0.0700567	-16.0924	2.88642e-58	2.39069e-56
HIST2H2AC	2440.74	-1.42289	0.0886012	-16.0594	4.90945e-58	4.03106e-56
TROAP	1064.5	-1.75545	0.109339	-16.0551	5.26443e-58	4.3039e-56
BCAT1	5901.66	-1.2081	0.0753685	-16.0293	7.98174e-58	6.46965e-56
PM20D2	1969.56	-1.40064	0.087389	-16.0277	8.18992e-58	6.61013e-56
UBE2C	2388.59	-1.46946	0.0917967	-16.0078	1.12713e-57	8.9825e-56
CDC6	2105.4	-1.50368	0.0940189	-15.9934	1.42061e-57	1.12739e-55
DHCR24	3477.35	-1.34364	0.0841182	-15.9733	1.96226e-57	1.55076e-55
NTM	1129.91	-1.82044	0.113999	-15.969	2.1026e-57	1.65477e-55
EZR	12356.2	-0.985305	0.0617976	-15.944	3.13376e-57	2.44601e-55
CKAP2	3376.31	-1.38357	0.0867888	-15.9418	3.24838e-57	2.52508e-55
RUVBL1	3405.03	-1.45774	0.0915445	-15.9239	4.32636e-57	3.34931e-55
DUSP6	2147.03	-1.29727	0.0818808	-15.8434	1.56258e-56	1.20477e-54
SMC4	9822.66	-1.0369	0.0656328	-15.7984	3.18946e-56	2.43929e-54
IQGAP3	2373.02	-1.28887	0.0816707	-15.7813	4.18204e-56	3.18558e-54
TUBA1C	16309.5	-1.10232	0.0700857	-15.7281	9.70219e-56	7.36085e-54
HIST4H4	2208.96	-1.58468	0.100774	-15.7251	1.01809e-55	7.69328e-54
MORF4L1	3791.4	-1.10144	0.070231	-15.6831	1.97272e-55	1.47892e-53
ASF1B	904.874	-1.86034	0.118634	-15.6813	2.03131e-55	1.51685e-53
G0S2	4625.95	-1.17826	0.075256	-15.6566	2.99276e-55	2.21733e-53
ELAVL1	1827.84	-1.35612	0.0866751	-15.646	3.539e-55	2.61183e-53
ELOVL6	979.355	-1.69404	0.108531	-15.6089	6.3361e-55	4.64003e-53
FABP5	2314.91	-1.25304	0.0804536	-15.5747	1.08177e-54	7.83126e-53
FTSJ3	3381.86	-1.16775	0.0752064	-15.5273	2.26697e-54	1.63489e-52
HIST1H2AC	3719.57	-1.2025	0.0776962	-15.4769	4.96682e-54	3.54157e-52
KIF23	4549.45	-1.27902	0.0828764	-15.4328	9.84846e-54	6.96999e-52
ZNF519	1071.71	-1.60454	0.104151	-15.406	1.49273e-53	1.05251e-51
DEGS1	836.848	-1.84869	0.12059	-15.3304	4.79183e-53	3.35375e-51
FAM96A	1007.23	-1.69411	0.110666	-15.3083	6.73322e-53	4.67799e-51
HIST1H1D	680.466	-1.98392	0.129882	-15.2747	1.12694e-52	7.77262e-51
CPM	585.498	-2.15368	0.14104	-15.27	1.21191e-52	8.32836e-51
ADAM15	1194.04	-1.60109	0.10506	-15.2397	1.92659e-52	1.3192e-50
CDK2	2841.95	-1.14297	0.0752452	-15.1899	4.12425e-52	2.79374e-50
DUSP5	4920.83	-1.1243	0.074164	-15.1596	6.54687e-52	4.40335e-50
HIST2H2BE	3372.03	-1.437	0.0950748	-15.1144	1.30153e-51	8.69233e-50
SRM	925.696	-1.69553	0.112311	-15.0967	1.70343e-51	1.13365e-49
SNAPC1	936.131	-1.80338	0.11982	-15.0508	3.411e-51	2.2464e-49
MSN	19229.3	-0.85235	0.0568373	-14.9963	7.76116e-51	5.0413e-49
ANTXR1	1066.99	-1.64702	0.110084	-14.9615	1.30989e-50	8.42191e-49
CALD1	1460.19	-1.43388	0.0960996	-14.9207	2.41601e-50	1.54812e-48
RHOXF2	575.344	-2.14732	0.143947	-14.9175	2.53753e-50	1.62051e-48
KNSTRN	3178.28	-1.33894	0.0897821	-14.9132	2.70466e-50	1.72145e-48
SALL3	1068.67	-1.67162	0.112143	-14.9061	3.00603e-50	1.9024e-48
FOSL1	4463.13	-1.05972	0.0713671	-14.8489	7.07608e-50	4.44411e-48
RAD51AP1	1719.54	-1.36197	0.0918943	-14.821	1.07158e-49	6.70781e-48
ZNF367	2700.91	-1.15162	0.0778056	-14.8012	1.43915e-49	8.97906e-48
BIRC5	3122.3	-1.20642	0.0816367	-14.778	2.03233e-49	1.26385e-47
SLC1A5	2206.81	-1.18652	0.0803563	-14.7657	2.4385e-49	1.51147e-47
CDC45	1591.04	-1.34253	0.0911692	-14.7257	4.40871e-49	2.72378e-47
SMC2	3806.05	-1.27048	0.0863654	-14.7106	5.51425e-49	3.37383e-47
TRIM59	918.398	-1.85453	0.126178	-14.6978	6.66152e-49	4.06267e-47
CD44	5174.98	-0.955993	0.0651091	-14.6829	8.29236e-49	5.04106e-47
SSRP1	5763.07	-0.993303	0.0676859	-14.6752	9.29745e-49	5.63402e-47
MYH9	12638.8	-0.974307	0.066399	-14.6735	9.52706e-49	5.75477e-47
SMC1A	4747.89	-0.991234	0.0676415	-14.6542	1.26561e-48	7.62058e-47
FOXM1	3532.49	-1.08823	0.074327	-14.6411	1.53578e-48	9.18897e-47
HIST1H4D	970.836	-1.9132	0.130934	-14.6119	2.35757e-48	1.40176e-46
SET	12049	-0.994832	0.0684157	-14.541	6.6616e-48	3.94846e-46
SKA3	1081	-1.54739	0.106528	-14.5256	8.33718e-48	4.92621e-46
LINC00665	1539.57	-1.34226	0.0924459	-14.5194	9.13168e-48	5.3789e-46
TMPO	7699.97	-1.01535	0.0700029	-14.5044	1.13684e-47	6.67568e-46
BZW2	860.69	-1.69119	0.116886	-14.4687	1.91098e-47	1.11525e-45
EIF4EBP1	1188.35	-1.54289	0.106813	-14.4447	2.70673e-47	1.56999e-45
PRRC2A	3363.26	-1.09165	0.0756057	-14.4387	2.95495e-47	1.70874e-45
KCNMA1	1675.18	-1.48214	0.102876	-14.407	4.67626e-47	2.69589e-45
NUP155	6031.09	-0.942498	0.0655311	-14.3825	6.66884e-47	3.80988e-45
MTHFD2	7408.82	-0.994121	0.0692591	-14.3536	1.01082e-46	5.75741e-45
IDI1	3772.56	-1.0643	0.0742841	-14.3274	1.47622e-46	8.3831e-45
HIST1H2BF	977.831	-1.59642	0.111502	-14.3173	1.70524e-46	9.65472e-45
GUF1	4098.32	-0.990855	0.0694879	-14.2594	3.9186e-46	2.20546e-44
LETM1	2411.49	-1.25473	0.0883645	-14.1995	9.22302e-46	5.16026e-44
EIF5A	8576.48	-1.06365	0.0750031	-14.1814	1.1947e-45	6.64515e-44
CDCA7	1276.14	-1.54545	0.109069	-14.1694	1.41691e-45	7.85804e-44
PKM	36517.2	-1.00276	0.0708068	-14.1619	1.57592e-45	8.71444e-44
TOR1A	873.615	-1.69278	0.119823	-14.1274	2.57469e-45	1.40732e-43
LYAR	2596.07	-1.29026	0.0914001	-14.1166	3.00074e-45	1.63549e-43
FBXO5	1458.14	-1.32168	0.0937045	-14.1048	3.5496e-45	1.92909e-43
SLC7A2	875.502	-1.72745	0.12322	-14.0193	1.18789e-44	6.38265e-43
IMPDH2	5638.78	-1.06117	0.0757181	-14.0148	1.26577e-44	6.7819e-43
C1QBP	2955.95	-1.22478	0.0874692	-14.0024	1.50618e-44	8.00218e-43
DCLRE1A	1191.65	-1.39256	0.0999796	-13.9284	4.25505e-44	2.23561e-42
ZWINT	4292.03	-0.988559	0.0709942	-13.9245	4.4961e-44	2.35573e-42
TTK	3155.4	-1.17612	0.0844933	-13.9196	4.81363e-44	2.51515e-42
XPO7	1671.96	-1.24588	0.0896078	-13.9037	6.01503e-44	3.11713e-42
EXO1	1204.36	-1.4101	0.101542	-13.8868	7.61283e-44	3.92371e-42
SNX5	3997.13	-0.961096	0.0693227	-13.8641	1.0456e-43	5.35999e-42
CTBP2	2102.53	-1.14252	0.0824223	-13.8618	1.07936e-43	5.51814e-42
SLC30A9	3127.68	-1.03096	0.0745611	-13.827	1.75116e-43	8.90462e-42
FLNC	10789.2	-0.85535	0.0618945	-13.8195	1.94437e-43	9.86064e-42
RP11-849I19.1	333.081	-2.61498	0.189253	-13.8174	2.00307e-43	1.01313e-41
WDR76	1535.74	-1.41159	0.102359	-13.7905	2.90745e-43	1.46664e-41
ARHGEF39	467.47	-2.21116	0.160633	-13.7653	4.11904e-43	2.0723e-41
GTSE1	896.546	-1.66226	0.120821	-13.7581	4.55471e-43	2.28543e-41
UBE2T	910.033	-1.67638	0.121919	-13.75	5.0928e-43	2.54868e-41
BNIP3L	1706.72	-1.21258	0.0883521	-13.7244	7.25414e-43	3.61127e-41
CDCA2	1426.51	-1.30984	0.0954542	-13.7221	7.48214e-43	3.71502e-41
TCF3	1136.47	-1.53914	0.112454	-13.6869	1.21653e-42	6.00884e-41
PRKCE	1570.94	-1.29838	0.0948716	-13.6856	1.23737e-42	6.09588e-41
CKAP2L	1586.55	-1.5	0.109789	-13.6626	1.69795e-42	8.32171e-41
MTHFD1	3819	-0.979366	0.0717585	-13.6481	2.07235e-42	1.00786e-40
SHMT2	4635.23	-0.927072	0.067955	-13.6424	2.23973e-42	1.08647e-40
IPO5	4953.18	-1.10637	0.0811263	-13.6377	2.39129e-42	1.15703e-40
PALM3	189.635	-4.55088	0.333863	-13.631	2.62055e-42	1.26473e-40
RBBP8	1920.44	-1.28538	0.0943268	-13.6269	2.77201e-42	1.33443e-40
LRRC59	8998.34	-0.90672	0.0666464	-13.6049	3.74282e-42	1.79722e-40
GINS1	669.827	-1.74275	0.128267	-13.5869	4.78623e-42	2.29243e-40
MAPK6	5932.95	-0.906021	0.0667101	-13.5815	5.15807e-42	2.46431e-40
RNF157	438.429	-2.2587	0.166364	-13.5769	5.49164e-42	2.61708e-40
SIPA1L3	2628.23	-1.12693	0.0830063	-13.5764	5.52551e-42	2.62662e-40
CARD8	1474.37	-1.25735	0.0926773	-13.567	6.28592e-42	2.98062e-40
CAV1	2970.4	-1.20472	0.0891304	-13.5164	1.2515e-41	5.90476e-40
PTMA	8950.66	-1.0136	0.0749958	-13.5154	1.26875e-41	5.97131e-40
OLA1	2752.43	-1.08845	0.0805876	-13.5064	1.4338e-41	6.7148e-40
ZFP82	2025.92	-1.24487	0.0923256	-13.4835	1.95719e-41	9.14335e-40
KIAA1524	1667.65	-1.33711	0.0994293	-13.4478	3.17086e-41	1.47406e-39
PHC1	1523.12	-1.26078	0.0939855	-13.4146	4.96748e-41	2.298e-39
SUMO1	3007.02	-1.05128	0.0784079	-13.4079	5.43925e-41	2.51013e-39
PARP1	3553.1	-1.02009	0.0763841	-13.3547	1.11155e-40	5.1048e-39
SEC31A	3971.04	-0.949503	0.071174	-13.3406	1.34392e-40	6.14221e-39
HMGB1	8418.64	-0.900669	0.0675641	-13.3306	1.53708e-40	7.0081e-39
HLTF	4090.37	-1.09097	0.0820591	-13.2949	2.47773e-40	1.1216e-38
TK1	1828.63	-1.26427	0.0951529	-13.2867	2.76591e-40	1.24907e-38
RHOXF2B	551.896	-1.85114	0.139501	-13.2697	3.46877e-40	1.56276e-38
CENPA	972.618	-1.67581	0.126514	-13.246	4.75676e-40	2.1329e-38
TMEM123	6536.13	-0.949858	0.0717932	-13.2305	5.85136e-40	2.61752e-38
FKBP9	943.506	-1.4486	0.109591	-13.2182	6.88606e-40	3.07313e-38
OAZ1	7792.6	-0.899303	0.06807	-13.2114	7.53622e-40	3.34753e-38
VMA21	3354.04	-1.16146	0.0879665	-13.2034	8.3836e-40	3.71523e-38
SPCS3	4353.12	-0.915943	0.0693853	-13.2008	8.67859e-40	3.83469e-38
TUBA1B	32987	-0.958882	0.0729599	-13.1426	1.87663e-39	8.20138e-38
BCYRN1	549.804	-1.82559	0.139089	-13.1254	2.35532e-39	1.02462e-37
KIF4A	3177.45	-1.13344	0.0864915	-13.1046	3.09746e-39	1.34438e-37
TMEM19	1286.97	-1.27383	0.0972286	-13.1013	3.23463e-39	1.40071e-37
RRP1B	2674.35	-0.996761	0.0761028	-13.0976	3.40044e-39	1.46916e-37
HIST1H2AB	728.95	-1.93581	0.147868	-13.0915	3.68431e-39	1.58819e-37
CLSPN	2858.5	-1.02215	0.0781315	-13.0824	4.14928e-39	1.78053e-37
DNAJC7	1727.42	-1.21263	0.0927473	-13.0745	4.60333e-39	1.97091e-37
ECT2	7632.69	-0.903609	0.0693542	-13.0289	8.3821e-39	3.56465e-37
TUBG1	1183.41	-1.33201	0.10229	-13.0219	9.18004e-39	3.89525e-37
HIST1H3G	4664.63	-2.49937	0.191995	-13.0179	9.68023e-39	4.09833e-37
CEBPG	5112.54	-0.920526	0.0707506	-13.0109	1.06147e-38	4.48395e-37
KIF22	2715.74	-1.04272	0.0801601	-13.008	1.10164e-38	4.64329e-37
PPP2CA	4503.61	-0.857995	0.0660381	-12.9924	1.35068e-38	5.68034e-37
SPAG5	3044.35	-1.02075	0.0787062	-12.9691	1.83277e-38	7.69073e-37
CLIC4	11106.4	-0.828133	0.0639666	-12.9463	2.46415e-38	1.02946e-36
SERTAD4	229.728	-3.04955	0.23571	-12.9377	2.75675e-38	1.14917e-36
SHKBP1	2037.55	-1.08011	0.0834944	-12.9363	2.8091e-38	1.16842e-36
MCM2	3976.56	-1.09746	0.0848785	-12.9298	3.05575e-38	1.26824e-36
ILF2	8308.84	-0.892754	0.0690813	-12.9232	3.32839e-38	1.37837e-36
UCK2	2029.09	-1.0818	0.0837602	-12.9154	3.68409e-38	1.52235e-36
ARHGAP11A	4760.93	-0.928144	0.0719405	-12.9015	4.41153e-38	1.81899e-36
LINC00707	459.095	-2.05572	0.159404	-12.8963	4.72224e-38	1.93867e-36
CCNB2	2456.58	-1.19926	0.0931933	-12.8685	6.76787e-38	2.76651e-36
SSR3	16344	-0.826111	0.0642395	-12.8599	7.57147e-38	3.08834e-36
MAD2L1	1330.1	-1.36356	0.106135	-12.8475	8.88898e-38	3.61797e-36
CCP110	820.284	-1.63986	0.127872	-12.8243	1.1989e-37	4.84852e-36
GTF2H5	425.31	-2.1532	0.168353	-12.7898	1.87051e-37	7.53247e-36
PAICS	6096.1	-0.881421	0.0690981	-12.7561	2.88379e-37	1.15883e-35
CEP97	1281.63	-1.23986	0.0972376	-12.7508	3.08495e-37	1.23705e-35
RNPS1	1798.61	-1.18941	0.0935053	-12.7203	4.56294e-37	1.82201e-35
GOT1	2687.99	-1.0049	0.0791588	-12.6947	6.32521e-37	2.5151e-35
AHCTF1	5001.18	-0.918569	0.0724566	-12.6775	7.88034e-37	3.12691e-35
SFXN1	3428.75	-0.935067	0.0737729	-12.675	8.14093e-37	3.22357e-35
SLC39A14	3575.55	-0.951968	0.0751768	-12.6631	9.47347e-37	3.7434e-35
MTR	1740.42	-1.12864	0.0891856	-12.6549	1.05087e-36	4.14384e-35
MLLT3	723.095	-1.66788	0.131978	-12.6376	1.3106e-36	5.15731e-35
FAM45A	604.438	-1.70867	0.135214	-12.6368	1.32351e-36	5.19731e-35
SMAD5	1576.77	-1.12446	0.0890109	-12.6328	1.3922e-36	5.45577e-35
HIST1H2BL	626.312	-1.76266	0.139705	-12.6171	1.70066e-36	6.65082e-35
POLA1	2331.7	-1.06547	0.0845586	-12.6004	2.10003e-36	8.19573e-35
PLAU	16835	-0.803779	0.063962	-12.5665	3.22674e-36	1.25156e-34
RNPEP	1050.7	-1.31915	0.105105	-12.5508	3.93366e-36	1.51955e-34
ANXA6	5036.47	-0.838675	0.0668267	-12.55	3.97523e-36	1.53248e-34
UHRF1	1854.7	-1.09683	0.0874067	-12.5486	4.04741e-36	1.55399e-34
TRAK2	1816.3	-1.13592	0.0905903	-12.5391	4.56259e-36	1.74473e-34
NUP43	2793.11	-1.00078	0.0798628	-12.5312	5.03893e-36	1.92301e-34
YIPF6	2440.32	-1.00559	0.0803289	-12.5184	5.92445e-36	2.25188e-34
HIST2H3D	566.884	-1.86677	0.149304	-12.5032	7.17323e-36	2.72109e-34
FAM57A	357.785	-2.19435	0.175635	-12.4938	8.0669e-36	3.05399e-34
SLAIN2	1924.06	-1.06025	0.0848757	-12.4918	8.27716e-36	3.12735e-34
NDRG3	1067.19	-1.28588	0.103122	-12.4695	1.09453e-35	4.11904e-34
VDAC1	5668.24	-2.65657	0.213359	-12.4511	1.37865e-35	5.17798e-34
F2R	1193.37	-1.27539	0.102615	-12.4288	1.8226e-35	6.8184e-34
DHFR	2956.74	-1.06641	0.0858491	-12.4219	1.98759e-35	7.421e-34
C12orf75	1251.02	-1.25364	0.101097	-12.4004	2.60018e-35	9.6891e-34
CRMP1	175.815	-3.42684	0.276481	-12.3945	2.80015e-35	1.04138e-33
MMAB	623.802	-1.70998	0.138309	-12.3634	4.12106e-35	1.51775e-33
CDKN1A	1492.53	-1.1442	0.0927589	-12.3352	5.85691e-35	2.14456e-33
ANP32A	4044.43	-0.886014	0.0718584	-12.33	6.24476e-35	2.28216e-33
NCEH1	3245.42	-0.943976	0.0767157	-12.3049	8.52758e-35	3.11044e-33
PRMT5	2549.76	-1.10743	0.0900795	-12.2939	9.76891e-35	3.54277e-33
ITGB5	1615.73	-1.09036	0.0887022	-12.2924	9.95006e-35	3.60158e-33
FAM64A	431.898	-2.00455	0.163364	-12.2705	1.30494e-34	4.71445e-33
SHCBP1	1994.66	-1.09321	0.0891247	-12.2661	1.37738e-34	4.96669e-33
HELLS	3048.42	-1.04328	0.0851016	-12.2592	1.49889e-34	5.39458e-33
PSIP1	4741.7	-0.802994	0.0655181	-12.2561	1.55879e-34	5.59955e-33
YBX2	401.733	-1.98835	0.162437	-12.2407	1.88302e-34	6.73872e-33
ZNF781	733.837	-1.50197	0.122861	-12.225	2.28616e-34	8.15068e-33
RQCD1	1991.33	-1.01936	0.0834956	-12.2086	2.7978e-34	9.95608e-33
NOP56	6819.36	-0.944526	0.0774739	-12.1915	3.44852e-34	1.2203e-32
PTTG1	3140.12	-1.10083	0.0903905	-12.1786	4.04192e-34	1.42232e-32
GDA	625.242	-1.77322	0.145776	-12.164	4.83411e-34	1.6948e-32
AURKB	1286.94	-1.1921	0.0980177	-12.1621	4.94482e-34	1.73041e-32
CPNE3	5111.79	-1.00256	0.0824931	-12.1533	5.50954e-34	1.92448e-32
HIST1H2AK	471.949	-1.92514	0.158627	-12.1362	6.78908e-34	2.36707e-32
AKT2	5692.21	-0.835506	0.0689185	-12.1231	7.96895e-34	2.76826e-32
SRP68	1505.92	-1.12737	0.0930199	-12.1197	8.31128e-34	2.8819e-32
AFAP1L1	919.391	-1.46984	0.12131	-12.1164	8.64941e-34	2.99368e-32
CASC5	5359.1	-0.819571	0.0677508	-12.0968	1.09745e-33	3.77774e-32
EME1	1076.64	-1.23938	0.102471	-12.0949	1.12358e-33	3.85371e-32
GAS2L3	1627.02	-1.09765	0.0907996	-12.0887	1.21187e-33	4.149e-32
ZADH2	1003.64	-1.27839	0.105865	-12.0757	1.41991e-33	4.85253e-32
RRM2	5162.07	-0.809478	0.0670608	-12.0708	1.50648e-33	5.13911e-32
POLA2	1369.74	-1.17688	0.097574	-12.0615	1.68756e-33	5.74647e-32
FAM96B	776.106	-1.41708	0.117606	-12.0494	1.95366e-33	6.6407e-32
TBC1D4	1697.78	-1.14041	0.0947351	-12.0379	2.24505e-33	7.59036e-32
VKORC1L1	1417.52	-1.32703	0.110245	-12.0371	2.26866e-33	7.65653e-32
ARPC1A	4731.93	-0.84581	0.0702842	-12.0341	2.3507e-33	7.91932e-32
ANAPC13	2472.79	-0.93753	0.0779934	-12.0206	2.76866e-33	9.31085e-32
SLC4A8	321.829	-2.17706	0.1812	-12.0147	2.97465e-33	9.96822e-32
TNPO2	2043.33	-1.01256	0.0842895	-12.0129	3.04143e-33	1.01741e-31
KIF15	1013.4	-1.29322	0.107669	-12.011	3.11077e-33	1.03694e-31
ZEB2	1395.66	-1.13685	0.0946976	-12.0051	3.34154e-33	1.10996e-31
POLH	1076.1	-1.29674	0.108026	-12.004	3.38687e-33	1.12306e-31
ANKRD40	2089.82	-0.973936	0.0813001	-11.9795	4.54936e-33	1.50589e-31
ESPL1	1352.79	-1.12879	0.0942853	-11.972	4.97952e-33	1.64541e-31
CENPI	1139.88	-1.47594	0.1238	-11.9219	9.09795e-33	2.96496e-31
BUB1B	2454.21	-0.96539	0.0811691	-11.8936	1.27821e-32	4.14425e-31
MCM10	1474.33	-1.13598	0.0957493	-11.8641	1.81821e-32	5.87497e-31
SRI	1513.82	-1.20881	0.101901	-11.8626	1.85032e-32	5.96853e-31
CHD1	5078.13	-0.901962	0.0761747	-11.8407	2.40452e-32	7.69081e-31
NRN1	560.538	-1.61092	0.136186	-11.8288	2.77197e-32	8.83629e-31
FHL1	794.308	-1.45131	0.122891	-11.8098	3.47474e-32	1.10026e-30
AATF	1340.61	-1.18173	0.100079	-11.8079	3.55225e-32	1.12293e-30
PNP	1408.98	-1.17626	0.0997377	-11.7935	4.21405e-32	1.3277e-30
HEG1	1248.52	-1.20518	0.102206	-11.7917	4.30786e-32	1.35501e-30
SMARCC1	3882.67	-0.820492	0.0698013	-11.7547	6.68088e-32	2.09448e-30
ERCC6L	1200.31	-1.29705	0.110425	-11.746	7.40372e-32	2.31345e-30
CIT	1949.34	-1.1381	0.0969471	-11.7394	8.00159e-32	2.49615e-30
HMGB3	2229.8	-0.990216	0.0843856	-11.7344	8.49093e-32	2.64012e-30
SFRP1	262.57	-2.43232	0.207505	-11.7217	9.8673e-32	3.05806e-30
CEBPZ	2722.46	-0.90128	0.0769415	-11.7138	1.08264e-31	3.33893e-30
GLO1	6420.31	-0.813217	0.0694397	-11.7111	1.11778e-31	3.4417e-30
MYH10	3521.73	-0.936641	0.0799923	-11.7091	1.1443e-31	3.51196e-30
SKP2	905.623	-1.42751	0.122293	-11.6729	1.75358e-31	5.36454e-30
CCDC88C	1025.57	-1.23162	0.105532	-11.6706	1.80199e-31	5.49492e-30
XPNPEP1	1958.9	-0.96576	0.0827662	-11.6685	1.84585e-31	5.61961e-30
EXT1	2202.78	-0.962141	0.0825544	-11.6546	2.17327e-31	6.60582e-30
ATMIN	1927.05	-0.988215	0.0848118	-11.6519	2.24525e-31	6.81369e-30
MLLT4	3294.47	-0.907076	0.07785	-11.6516	2.25249e-31	6.82475e-30
SH3BGRL2	723.515	-1.5325	0.13158	-11.6469	2.37953e-31	7.19817e-30
ARHGAP29	2101.64	-1.00416	0.0862282	-11.6454	2.42251e-31	7.31653e-30
BASP1	278.719	-2.26861	0.195013	-11.6332	2.79569e-31	8.41682e-30
BMP6	164.675	-3.27459	0.281545	-11.6308	2.87476e-31	8.62745e-30
DEPDC1B	966.699	-1.27027	0.109269	-11.6252	3.07002e-31	9.1989e-30
FOXD1	1419.8	-1.26123	0.108707	-11.6021	4.02253e-31	1.19961e-29
SRD5A3	326.115	-2.12043	0.182914	-11.5925	4.49701e-31	1.33691e-29
DESI2	2746.36	-0.92495	0.0799108	-11.5748	5.53157e-31	1.63677e-29
ILK	2117.68	-1.02144	0.0882639	-11.5726	5.67392e-31	1.67628e-29
MELK	3597.25	-0.901254	0.0779546	-11.5613	6.47514e-31	1.91001e-29
LINC01419	857.353	-1.35852	0.117828	-11.5297	9.34574e-31	2.73973e-29
MYC	2308.76	-1.06659	0.0928071	-11.4926	1.43781e-30	4.18907e-29
CENPK	1038.3	-1.1988	0.104588	-11.4621	2.04407e-30	5.91004e-29
PRTFDC1	514.665	-1.65375	0.144643	-11.4334	2.84835e-30	8.19797e-29
CKS2	2744.27	-1.13834	0.0996015	-11.4289	2.99806e-30	8.60274e-29
ZNF100	1088.1	-1.17308	0.102869	-11.4037	4.00836e-30	1.14844e-28
KCNJ8	162.329	-3.17614	0.278742	-11.3945	4.45154e-30	1.26966e-28
WEE1	1123.06	-1.1847	0.104124	-11.3778	5.39514e-30	1.53418e-28
FAM60A	2808.23	-0.861449	0.0757451	-11.373	5.69997e-30	1.61843e-28
ANP32E	4571.01	-0.807874	0.0711784	-11.35	7.41812e-30	2.09686e-28
HIST1H1B	10177.7	-2.02962	0.178973	-11.3403	8.28135e-30	2.33045e-28
ADRBK2	1127.95	-1.17232	0.103571	-11.319	1.05682e-29	2.96082e-28
FSTL1	2407.05	-0.919665	0.0812512	-11.3188	1.0594e-29	2.96367e-28
FANCC	456.304	-1.70793	0.151249	-11.2922	1.43436e-29	4.00081e-28
APAF1	647.434	-1.51291	0.13409	-11.2828	1.59651e-29	4.44654e-28
KDELC2	1569.99	-1.0686	0.0947554	-11.2774	1.69667e-29	4.71857e-28
LONRF1	826.897	-1.36759	0.121352	-11.2696	1.85334e-29	5.13922e-28
HIST1H2BM	191.231	-2.87107	0.254911	-11.263	1.99775e-29	5.53158e-28
UCK1	609.74	-1.50625	0.134197	-11.2241	3.10466e-29	8.53421e-28
STIL	1883.93	-1.00666	0.0897181	-11.2202	3.2437e-29	8.90352e-28
NCAPD3	2699.99	-0.883884	0.0787984	-11.217	3.36393e-29	9.22017e-28
PKP2	1325.24	-1.17159	0.104566	-11.2043	3.88238e-29	1.06105e-27
KIF18B	1117.36	-1.38565	0.123718	-11.2001	4.07352e-29	1.11009e-27
TSEN15	829.834	-1.443	0.129123	-11.1753	5.38382e-29	1.45878e-27
XRCC3	1790.49	-1.00158	0.0896501	-11.1721	5.58507e-29	1.51115e-27
CHML	2462.04	-2.2621	0.202721	-11.1587	6.49564e-29	1.75503e-27
CA2	1029.85	-1.18559	0.106515	-11.1307	8.89352e-29	2.39948e-27
RPL7L1	6901.52	-0.800165	0.0721056	-11.0971	1.29547e-28	3.45585e-27
NCAPG2	2451.08	-0.889733	0.0801875	-11.0957	1.31682e-28	3.50789e-27
MOCOS	574.877	-1.61086	0.145451	-11.0749	1.66043e-28	4.40467e-27
MCM3	4863.43	-0.900395	0.0815287	-11.0439	2.34625e-28	6.19795e-27
SLC2A1	1323.51	-1.04887	0.0950474	-11.0352	2.58412e-28	6.80736e-27
SOAT1	1646.71	-1.01872	0.092371	-11.0286	2.78197e-28	7.29816e-27
RTKN2	552.664	-1.61686	0.146901	-11.0065	3.55553e-28	9.25073e-27
RP11-20D14.6	512.93	-1.58998	0.144505	-11.003	3.69825e-28	9.60887e-27
UBE2A	1312.53	-1.05209	0.0956534	-10.999	3.86323e-28	1.00238e-26
PBX3	2029.13	-0.922354	0.0838648	-10.9981	3.90223e-28	1.00973e-26
HIST2H2AB	606.013	-1.486	0.135222	-10.9894	4.29966e-28	1.10804e-26
IMPA1	2477.38	-0.948579	0.0864181	-10.9766	4.95111e-28	1.27419e-26
PLK1	1241.26	-1.08481	0.0989277	-10.9657	5.58814e-28	1.43618e-26
MTBP	936.026	-1.20157	0.109615	-10.9617	5.83829e-28	1.49642e-26
HIST1H4I	357.918	-1.99305	0.18187	-10.9586	6.03943e-28	1.54588e-26
CYFIP2	845.898	-1.24546	0.113755	-10.9486	6.74876e-28	1.72512e-26
RBPJ	2343.24	-0.857735	0.0784311	-10.9362	7.74073e-28	1.97337e-26
ZNF850	3785.79	-0.84108	0.0769972	-10.9235	8.89765e-28	2.26222e-26
LRRC8C	640.383	-1.48495	0.136023	-10.9169	9.57501e-28	2.42793e-26
MDK	967.416	-1.17444	0.10781	-10.8936	1.23608e-27	3.11764e-26
HIST1H3H	2743.8	-1.99427	0.18338	-10.8751	1.51515e-27	3.81138e-26
ARL2	479.106	-1.60222	0.147427	-10.8679	1.63922e-27	4.11802e-26
ZMPSTE24	1625.09	-1.03923	0.0956638	-10.8634	1.72289e-27	4.32249e-26
LRRC45	537.69	-1.53712	0.141498	-10.8632	1.72598e-27	4.32453e-26
HIST1H3B	5832.23	-2.02958	0.187005	-10.8531	1.92804e-27	4.82443e-26
H2AFV	3936.97	-0.839979	0.0775285	-10.8345	2.36356e-27	5.86007e-26
POMT1	946.009	-1.23282	0.113908	-10.823	2.68002e-27	6.63602e-26
GMNN	1841.37	-1.0022	0.092694	-10.812	3.02162e-27	7.47211e-26
VGF	736.682	-1.41905	0.131419	-10.7979	3.5213e-27	8.66258e-26
ISYNA1	1370.33	-1.0396	0.0962843	-10.7972	3.54877e-27	8.71886e-26
DBF4B	738.085	-1.35745	0.125828	-10.7881	3.91827e-27	9.6142e-26
SF3A3	3524.01	-0.830921	0.0770624	-10.7824	4.167e-27	1.01719e-25
SNHG1	2968.8	-0.924383	0.0857345	-10.7819	4.19069e-27	1.02166e-25
CCT2	12042.8	-0.808997	0.0750561	-10.7786	4.34575e-27	1.0581e-25
EIF3F	2762.9	-0.848324	0.0787119	-10.7776	4.39277e-27	1.06786e-25
LIMD2	466.897	-1.67987	0.155868	-10.7775	4.39711e-27	1.06786e-25
TNC	745.224	-1.41549	0.131388	-10.7733	4.60149e-27	1.11322e-25
GORASP2	1547.74	-1.02826	0.0954643	-10.7712	4.7101e-27	1.13804e-25
HIPK1	1030.02	-1.22416	0.11377	-10.7599	5.32241e-27	1.28272e-25
C6orf48	2124.78	-0.975418	0.0906822	-10.7564	5.52628e-27	1.3268e-25
PSPH	1392.66	-1.27736	0.118824	-10.75	5.92627e-27	1.42103e-25
ORC2	1517.55	-1.00204	0.0933029	-10.7397	6.62917e-27	1.58557e-25
MLLT11	475.313	-1.56219	0.146241	-10.6823	1.23212e-26	2.92851e-25
DDAH1	2751.64	-0.814313	0.0763372	-10.6673	1.44768e-26	3.43226e-25
SCARNA13	1055.68	-1.14358	0.107216	-10.6661	1.46612e-26	3.47166e-25
MPDU1	1087.68	-1.15531	0.108352	-10.6626	1.52321e-26	3.60234e-25
TXNDC12	1747.38	-0.947323	0.0889499	-10.6501	1.74221e-26	4.1049e-25
G2E3	1258.91	-1.07725	0.101152	-10.6498	1.74721e-26	4.11158e-25
GRSF1	2792.1	-0.819844	0.0770255	-10.6438	1.8635e-26	4.37979e-25
VCAN	1208.17	-1.09791	0.103154	-10.6434	1.87102e-26	4.39204e-25
TCF19	1026.88	-1.12484	0.105729	-10.6388	1.96561e-26	4.60269e-25
BAZ1A	2184.2	-0.895479	0.0841887	-10.6366	2.01416e-26	4.71055e-25
FYCO1	1388.15	-1.09159	0.102632	-10.636	2.02723e-26	4.73527e-25
NIN	2206.54	-0.878033	0.0828577	-10.5969	3.08085e-26	7.15232e-25
RND3	1136.22	-1.15407	0.108908	-10.5967	3.08833e-26	7.16092e-25
IKBIP	1187.98	-1.06422	0.100548	-10.5842	3.52764e-26	8.16956e-25
CARHSP1	732.743	-1.31229	0.124023	-10.581	3.64955e-26	8.4416e-25
C19orf48	1593.02	-1.01804	0.0962674	-10.5752	3.88465e-26	8.95264e-25
CCDC50	2493.51	-0.853975	0.0807657	-10.5735	3.95516e-26	9.10408e-25
TBC1D31	858.146	-1.21025	0.114711	-10.5504	5.05563e-26	1.15114e-24
FASN	4127.92	-0.875282	0.0829755	-10.5487	5.15201e-26	1.17168e-24
CDKN3	632.665	-1.39728	0.132554	-10.5412	5.57851e-26	1.26564e-24
HOXB2	1063.3	-1.09298	0.103925	-10.517	7.21182e-26	1.62069e-24
GOT2	2919.23	-0.801425	0.0763333	-10.499	8.72757e-26	1.95438e-24
CREBL2	1956.5	-0.930455	0.0887592	-10.4829	1.03512e-25	2.30979e-24
CSRP1	2283.78	-0.920366	0.0879445	-10.4653	1.24669e-25	2.7721e-24
PARN	784.607	-1.27598	0.121942	-10.4638	1.26652e-25	2.81288e-24
SLC33A1	1389.02	-0.975581	0.0933965	-10.4456	1.53506e-25	3.40531e-24
CCNB1	6438.99	-1.67529	0.160467	-10.4401	1.62649e-25	3.60392e-24
SOGA1	974.657	-1.16002	0.111114	-10.4399	1.63032e-25	3.60819e-24
KCTD15	2368.35	-0.884379	0.0847515	-10.435	1.71659e-25	3.7947e-24
MGAT2	918.729	-1.16231	0.11146	-10.428	1.84681e-25	4.06835e-24
SNHG3	2468.2	-0.874765	0.0839198	-10.4238	1.93049e-25	4.24775e-24
MID1IP1	289.7	-2.07416	0.199148	-10.4151	2.11476e-25	4.64244e-24
NCAPH	1176.79	-1.14671	0.110252	-10.4009	2.45658e-25	5.36796e-24
KCTD9	814.961	-1.22646	0.117924	-10.4004	2.46842e-25	5.38764e-24
FAM72B	412.467	-1.64565	0.158274	-10.3975	2.54499e-25	5.54837e-24
RABAC1	2738.73	-0.833244	0.0802386	-10.3846	2.91442e-25	6.34647e-24
CCNA1	249.417	-2.31915	0.223505	-10.3763	3.17918e-25	6.90716e-24
KIF14	1900.59	-1.03268	0.0995844	-10.3699	3.3999e-25	7.36982e-24
PPM1E	501.067	-1.67627	0.16166	-10.3691	3.42904e-25	7.4245e-24
PRDM4	1086.57	-1.081	0.104263	-10.368	3.46775e-25	7.4912e-24
STK17B	1061.16	-1.12379	0.108557	-10.3521	4.0953e-25	8.79678e-24
BLM	1134.07	-1.16849	0.112911	-10.3488	4.23968e-25	9.08632e-24
DSN1	1024.9	-1.11226	0.107587	-10.3382	4.73281e-25	1.01203e-23
HIST1H3F	4138.11	-2.16921	0.210248	-10.3174	5.87882e-25	1.25567e-23
RAB23	898.882	-1.19092	0.115564	-10.3052	6.67207e-25	1.4203e-23
UPP1	1143.29	-1.04142	0.101083	-10.3026	6.85683e-25	1.45637e-23
NFKBIE	1080.85	-1.1378	0.110638	-10.284	8.31935e-25	1.75912e-23
SENP3	286.572	-1.98859	0.193503	-10.2768	8.96546e-25	1.89152e-23
ALKBH5	1761.74	-0.921961	0.0897401	-10.2737	9.2605e-25	1.94943e-23
UBE2D2	2217.06	-0.889356	0.0866126	-10.2682	9.8015e-25	2.05684e-23
IL13RA2	1677.51	-1.04381	0.101675	-10.2662	1.0009e-24	2.0977e-23
SH3BP4	947.606	-1.11528	0.108737	-10.2566	1.10512e-24	2.30847e-23
EXOSC2	1705.45	-0.911597	0.0889983	-10.2429	1.27409e-24	2.65556e-23
WDR43	4104.44	-0.808656	0.0791305	-10.2193	1.62561e-24	3.36604e-23
MPZL1	2215.14	-0.875939	0.0857644	-10.2133	1.72859e-24	3.57147e-23
WWC1	2180.65	-0.881458	0.0863545	-10.2074	1.8365e-24	3.78208e-23
HGH1	581.906	-1.42946	0.140359	-10.1843	2.33035e-24	4.76804e-23
XRCC2	1085.12	-1.06173	0.104268	-10.1827	2.36975e-24	4.84344e-23
NACC1	1773.86	-0.87519	0.0860591	-10.1696	2.70902e-24	5.52495e-23
CEP85	1723.89	-0.927667	0.0912493	-10.1663	2.80368e-24	5.71185e-23
SEC13	2373.25	-0.84914	0.0835722	-10.1606	2.97372e-24	6.05178e-23
CNIH4	714.221	-1.25526	0.12355	-10.1599	2.9935e-24	6.0855e-23
EXOSC5	924.79	-1.18192	0.116594	-10.137	3.78396e-24	7.65959e-23
RALGAPA1	1204.99	-1.00849	0.0995849	-10.1269	4.19794e-24	8.47045e-23
SNHG15	1157.35	-1.1267	0.111385	-10.1154	4.72299e-24	9.48952e-23
PRPF4	2028.46	-0.895496	0.088591	-10.1082	5.08061e-24	1.01972e-22
BVES	528.323	-1.56651	0.154999	-10.1066	5.16366e-24	1.0353e-22
SGOL2	1171.56	-1.1396	0.112929	-10.0913	6.03367e-24	1.20718e-22
AC058791.1	1204.23	-1.0585	0.105026	-10.0784	6.88047e-24	1.37082e-22
TTF2	1023.92	-1.08565	0.107874	-10.064	7.9674e-24	1.57908e-22
MTHFD1L	1674.53	-0.912009	0.0907852	-10.0458	9.58792e-24	1.89234e-22
TGFBR1	1310.12	-1.00502	0.100109	-10.0392	1.02501e-23	2.02094e-22
TOP2A	11418.3	-1.69461	0.169088	-10.0221	1.21927e-23	2.39895e-22
IGFBP2	482.694	-1.52854	0.152619	-10.0154	1.30394e-23	2.56289e-22
CCDC74A	324.555	-1.82402	0.182238	-10.009	1.39187e-23	2.73005e-22
PTMS	2360.34	-0.823495	0.0822848	-10.0079	1.40763e-23	2.7581e-22
MYLK	399.499	-1.60696	0.16065	-10.0029	1.48061e-23	2.89512e-22
MARCKS	2191.98	-0.832506	0.0833598	-9.98689	1.73951e-23	3.39088e-22
POLR2H	1171.43	-1.042	0.104414	-9.97946	1.87484e-23	3.64719e-22
DLGAP5	1703.23	-1.11795	0.112208	-9.96322	2.20803e-23	4.2778e-22
HIST1H2AG	5997.88	-1.64951	0.165759	-9.95122	2.49112e-23	4.82134e-22
TDP1	2218.74	-0.829301	0.0835638	-9.92417	3.26804e-23	6.29927e-22
SNAPC5	568.157	-1.3366	0.134729	-9.9206	3.38719e-23	6.50911e-22
DTL	1889.75	-0.86361	0.0871436	-9.91019	3.75928e-23	7.20226e-22
FBXO43	314.092	-1.85639	0.187515	-9.89991	4.16653e-23	7.94238e-22
NDUFV3	933.815	-1.0775	0.109256	-9.86213	6.07494e-23	1.14898e-21
RP11-166D19.1	1005.21	-1.10438	0.112434	-9.82247	9.01126e-23	1.6889e-21
NEU3	965.504	-1.07262	0.109396	-9.80493	1.07221e-22	2.00163e-21
EAF1	1100.82	-0.989436	0.101034	-9.79312	1.20522e-22	2.24553e-21
FAM216A	559.245	-1.48533	0.151832	-9.78269	1.33615e-22	2.48215e-21
GID8	907.525	-1.07471	0.109938	-9.77554	1.43393e-22	2.65599e-21
PPP5C	972.056	-1.06204	0.10871	-9.7695	1.52207e-22	2.81376e-21
PPP4R4	734.731	-1.2483	0.127935	-9.75729	1.7169e-22	3.16774e-21
F2RL1	1674.88	-0.861256	0.0884274	-9.7397	2.04166e-22	3.74508e-21
CD320	551.408	-1.43289	0.147268	-9.72985	2.24914e-22	4.1177e-21
C18orf54	961.382	-1.15007	0.11826	-9.72487	2.36205e-22	4.31608e-21
CENPU	868.25	-1.09181	0.112471	-9.70749	2.8016e-22	5.10942e-21
CDK16	1676.14	-0.849298	0.08766	-9.68855	3.37291e-22	6.13953e-21
MTRR	703.847	-1.25279	0.129589	-9.66745	4.14582e-22	7.50321e-21
RFC2	1695.33	-0.924501	0.0957157	-9.65883	4.50988e-22	8.14906e-21
EPS8	2007.19	-0.804974	0.0835553	-9.63402	5.74349e-22	1.03258e-20
AMIGO2	1574.58	-0.85161	0.0884108	-9.63242	5.83386e-22	1.04783e-20
MRPS27	2483.96	-0.861652	0.0895019	-9.6272	6.13807e-22	1.10143e-20
DIAPH3	1745.27	-0.911822	0.0947382	-9.62465	6.29197e-22	1.12798e-20
NEK2	1018.13	-1.2325	0.128059	-9.62447	6.30293e-22	1.12887e-20
PHC2	1739.39	-0.853965	0.0887966	-9.6171	6.7713e-22	1.20794e-20
HK2	1260.16	-0.999261	0.104171	-9.5925	8.59763e-22	1.52546e-20
DZIP3	1256	-0.946138	0.0986705	-9.58886	8.90636e-22	1.57728e-20
BOP1	2625.72	-0.873045	0.0910957	-9.58382	9.35185e-22	1.65463e-20
CDR2	532.605	-1.44305	0.150631	-9.58005	9.70014e-22	1.71146e-20
CDCA5	1715.69	-0.928823	0.0970638	-9.5692	1.07732e-21	1.89902e-20
CDH2	1449.49	-0.969286	0.101406	-9.55845	1.19534e-21	2.1051e-20
MAGEA3	2950.4	-0.860907	0.090079	-9.55724	1.20938e-21	2.12785e-20
DBF4	2019.46	-0.826861	0.0865418	-9.55447	1.24217e-21	2.18353e-20
CHCHD3	1371.07	-0.930471	0.0976561	-9.52804	1.60274e-21	2.80695e-20
DCTPP1	691.413	-1.26592	0.133228	-9.50193	2.06031e-21	3.59502e-20
FANCG	1420.02	-1.01462	0.106838	-9.49683	2.16378e-21	3.7721e-20
CAV2	1840.92	-0.834206	0.0879017	-9.49021	2.30569e-21	4.00844e-20
SNRPA1	930.246	-1.04484	0.110165	-9.48437	2.43843e-21	4.23145e-20
CIPC	730.199	-1.19282	0.126101	-9.45929	3.10032e-21	5.35066e-20
NUDCD2	1216.96	-0.959854	0.101531	-9.45375	3.26893e-21	5.6263e-20
GPR63	408.972	-1.49588	0.158482	-9.43879	3.77101e-21	6.46697e-20
VSTM1	182.299	-2.28728	0.242367	-9.43727	3.82625e-21	6.55578e-20
EZH2	1287.68	-1.01141	0.107336	-9.42279	4.39246e-21	7.49206e-20
FJX1	761.443	-1.19739	0.127851	-9.36549	7.56972e-21	1.27963e-19
CDC25C	695.915	-1.13633	0.121517	-9.35122	8.66411e-21	1.46073e-19
E2F8	239.591	-2.0049	0.21451	-9.34641	9.06723e-21	1.52193e-19
CARD19	333.227	-1.60235	0.171499	-9.34319	9.34747e-21	1.5662e-19
LRRCC1	1284.45	-0.965725	0.103383	-9.34121	9.52427e-21	1.59243e-19
SEPT3	218.267	-2.05925	0.220449	-9.34115	9.52921e-21	1.59243e-19
WASF1	380.52	-1.58875	0.170114	-9.33932	9.69517e-21	1.61873e-19
ALYREF	2979.22	-0.830863	0.0890977	-9.3253	1.10669e-20	1.83806e-19
MTMR1	1247.07	-0.901135	0.0966939	-9.31946	1.16932e-20	1.94038e-19
KLHL23	1035.87	-1.0294	0.110508	-9.31518	1.2175e-20	2.0168e-19
MANEAL	263.628	-1.8572	0.199466	-9.31084	1.2683e-20	2.09546e-19
PBK	1072.97	-0.995424	0.106962	-9.30635	1.32303e-20	2.18209e-19
PRIM1	1354.52	-0.975257	0.104934	-9.29399	1.48608e-20	2.44463e-19
ROCK2	2906.12	-0.801865	0.0863908	-9.28183	1.66587e-20	2.73564e-19
RFC5	1062.91	-0.984286	0.106174	-9.27053	1.85231e-20	3.03392e-19
RNF26	983.775	-1.01336	0.109374	-9.26514	1.94819e-20	3.18546e-19
AC016747.3	477.254	-1.4757	0.159521	-9.25082	2.2277e-20	3.63621e-19
LYRM7	721.192	-1.12325	0.121508	-9.2442	2.36999e-20	3.86182e-19
PAK3	388.543	-1.57197	0.170091	-9.24197	2.41989e-20	3.93637e-19
FARP2	1049.56	-0.964494	0.104406	-9.23794	2.51285e-20	4.08408e-19
NEIL3	418.637	-1.4526	0.157494	-9.22319	2.88382e-20	4.67099e-19
TIE1	98.8239	-3.40766	0.369574	-9.22052	2.95676e-20	4.78097e-19
RPL39L	718.565	-1.23034	0.133926	-9.1867	4.05067e-20	6.49992e-19
SMIM3	224.571	-1.99831	0.217562	-9.18503	4.11412e-20	6.59615e-19
ALCAM	840.887	-1.08927	0.118988	-9.1545	5.46079e-20	8.72576e-19
SLC25A29	919.325	-1.00229	0.109574	-9.14712	5.84734e-20	9.32772e-19
ABCB10	490.412	-1.34715	0.147342	-9.14298	6.07526e-20	9.68315e-19
NABP2	701.443	-1.17382	0.128461	-9.13759	6.38601e-20	1.01614e-18
ARL6IP6	1349.09	-0.864628	0.0947048	-9.12972	6.86783e-20	1.09006e-18
FUOM	264.97	-1.76718	0.193608	-9.12761	7.00286e-20	1.11056e-18
PIGA	754.219	-1.09577	0.120237	-9.11346	7.9798e-20	1.25917e-18
TRO	534.554	-1.55494	0.170923	-9.09732	9.25845e-20	1.45609e-18
CAMK4	602.748	-1.25337	0.137992	-9.08295	1.05669e-19	1.65775e-18
TSPYL4	921.9	-0.984198	0.108512	-9.06991	1.19114e-19	1.86559e-18
PPME1	919.954	-0.998735	0.110149	-9.06709	1.22242e-19	1.90986e-18
ERLIN1	1524.13	-0.844532	0.0932487	-9.05677	1.34369e-19	2.09587e-18
PAQR4	352.803	-1.56151	0.172962	-9.02803	1.74782e-19	2.70399e-18
MEIOB	185.14	-2.14059	0.237321	-9.01984	1.88362e-19	2.91171e-18
CANT1	1654.31	-0.800264	0.089143	-8.9773	2.77483e-19	4.2478e-18
MIIP	593.746	-1.18619	0.13218	-8.97408	2.85741e-19	4.37069e-18
AK4	1573.36	-0.852923	0.0951154	-8.96724	3.04024e-19	4.63912e-18
PCGF3	1113.56	-0.911744	0.101722	-8.96313	3.15581e-19	4.80003e-18
DPYSL3	1631.39	-0.801013	0.0894174	-8.95814	3.30214e-19	5.00652e-18
NPM3	980.21	-1.08664	0.121417	-8.94963	3.5666e-19	5.39456e-18
SLC19A2	553.401	-1.20025	0.1343	-8.93707	3.9963e-19	6.03005e-18
FBXO21	1129.32	-0.932112	0.104372	-8.93068	4.23384e-19	6.38341e-18
FHL2	847.259	-1.1579	0.129835	-8.91822	4.7385e-19	7.13861e-18
DSCC1	1011.82	-1.00937	0.113246	-8.91305	4.96492e-19	7.46785e-18
GINS2	1143.23	-0.973126	0.109547	-8.88318	6.4976e-19	9.71158e-18
FAM69B	377.98	-1.52318	0.171827	-8.86462	7.67643e-19	1.14465e-17
PRKCQ	181.462	-2.09392	0.236841	-8.84103	9.48423e-19	1.40757e-17
UNG	1706.09	-0.82593	0.0935641	-8.82742	1.07115e-18	1.57859e-17
CDS2	1172.19	-0.890907	0.100983	-8.82233	1.12101e-18	1.64951e-17
GLIPR1	400.741	-1.37236	0.155712	-8.81342	1.21387e-18	1.78476e-17
PPP2R2A	1029.88	-0.934441	0.106082	-8.80866	1.26646e-18	1.85921e-17
GEM	494.891	-1.33182	0.15122	-8.80714	1.28376e-18	1.88169e-17
NEK7	928.534	-0.971788	0.110444	-8.7989	1.38159e-18	2.02196e-17
BORA	558.175	-1.33638	0.151885	-8.79865	1.38469e-18	2.02337e-17
PTK7	713.579	-1.09686	0.124678	-8.79758	1.39796e-18	2.04119e-17
MARCH3	376.684	-1.49924	0.170999	-8.76754	1.82607e-18	2.64996e-17
CRY1	1342.94	-0.834787	0.0953313	-8.75669	2.01066e-18	2.90894e-17
MZT2A	1034.52	-0.948007	0.108395	-8.74588	2.21292e-18	3.19669e-17
NFATC2IP	1285.26	-0.829195	0.0949433	-8.73357	2.46749e-18	3.5509e-17
CDKN2AIPNL	1286.24	-0.867854	0.0993716	-8.73342	2.47081e-18	3.55298e-17
ARHGDIB	155.182	-2.265	0.259664	-8.72283	2.71341e-18	3.89888e-17
JDP2	553.718	-1.30019	0.149065	-8.72231	2.72591e-18	3.91174e-17
INCENP	1239.51	-0.990865	0.11373	-8.71241	2.97472e-18	4.25823e-17
DHTKD1	533.479	-1.1966	0.137573	-8.69793	3.37992e-18	4.81646e-17
SEPHS1	1364.71	-0.978751	0.112634	-8.68965	3.63568e-18	5.16539e-17
C5orf34	452.913	-1.29883	0.149981	-8.65997	4.71907e-18	6.67959e-17
IRF2BP2	1034.24	-0.932959	0.10778	-8.65611	4.88153e-18	6.89925e-17
NLRP3	284.404	-1.6101	0.186164	-8.64886	5.20156e-18	7.32427e-17
GADD45A	945.188	-0.972583	0.112502	-8.64502	5.37946e-18	7.55794e-17
RMI2	228.076	-1.8224	0.210815	-8.64451	5.40349e-18	7.58608e-17
TSPO	818.578	-1.07093	0.124069	-8.63168	6.04593e-18	8.45049e-17
BNIP3	1246.05	-0.862727	0.100109	-8.61787	6.82081e-18	9.51952e-17
CENPV	620.404	-1.1512	0.13375	-8.60712	7.49185e-18	1.04254e-16
PLAC8	1162.77	-0.895615	0.1041	-8.60345	7.73567e-18	1.07489e-16
ITGA4	1674.75	-0.903914	0.105088	-8.60148	7.86964e-18	1.09178e-16
HYLS1	566.226	-1.37816	0.160406	-8.59169	8.56962e-18	1.18556e-16
CPT1A	1597.89	-0.826676	0.0963216	-8.58246	9.28635e-18	1.28191e-16
MRPL17	986.49	-0.960982	0.112273	-8.5593	1.13553e-17	1.55956e-16
MTX1	324.284	-1.49627	0.175231	-8.53885	1.35559e-17	1.85108e-16
ARL4A	435.022	-1.30441	0.152885	-8.53197	1.43878e-17	1.96326e-16
NEURL1B	211.864	-2.04056	0.2395	-8.52007	1.59458e-17	2.16962e-16
TMEM200B	229.474	-1.74961	0.205384	-8.51871	1.61335e-17	2.19358e-16
DNAJB5	448.881	-1.27264	0.149404	-8.51809	1.62212e-17	2.20392e-16
JPH1	940.031	-0.928529	0.109039	-8.51559	1.6574e-17	2.25025e-16
DNA2	860.736	-1.0785	0.12667	-8.51423	1.67697e-17	2.27417e-16
TMCC1-AS1	302.352	-1.53191	0.179924	-8.5142	1.67742e-17	2.27417e-16
MYCBP	416.778	-1.31078	0.154027	-8.51008	1.73806e-17	2.3547e-16
CCDC77	1021.5	-0.937948	0.110405	-8.49554	1.97023e-17	2.65974e-16
GDF11	355.274	-1.47509	0.173736	-8.49039	2.05952e-17	2.77042e-16
CCNE2	988.422	-0.905948	0.1068	-8.48263	2.20163e-17	2.95529e-16
SPA17	389.039	-1.51408	0.178556	-8.47961	2.25942e-17	3.02859e-16
FHOD3	596.008	-1.13074	0.133522	-8.46852	2.48527e-17	3.32192e-16
CETN3	987.239	-0.934795	0.11041	-8.46658	2.52693e-17	3.37286e-16
PLEKHA1	1164.61	-0.847063	0.100104	-8.46186	2.63157e-17	3.50759e-16
PYCR1	1044.52	-0.967838	0.114446	-8.4567	2.75062e-17	3.64832e-16
CISD3	217.512	-1.82941	0.21658	-8.44683	2.99318e-17	3.95897e-16
NUAK1	546.251	-1.22311	0.144886	-8.44186	3.12321e-17	4.12233e-16
OCLN	879.124	-0.978037	0.115953	-8.43478	3.31833e-17	4.37379e-16
DCK	536.494	-1.21422	0.144883	-8.38072	5.26055e-17	6.87168e-16
LINC00294	369.09	-1.40531	0.16775	-8.37742	5.41003e-17	7.04753e-16
NUP35	427.667	-1.30131	0.155344	-8.37691	5.43364e-17	7.07342e-16
CHST14	329.074	-1.46643	0.175157	-8.37212	5.65901e-17	7.35671e-16
TMEM39A	612.356	-1.11404	0.133288	-8.35816	6.37042e-17	8.25326e-16
RPL22L1	1012.52	-0.943404	0.112913	-8.35514	6.53546e-17	8.45553e-16
PAK1IP1	1110.52	-0.958129	0.114704	-8.35303	6.65331e-17	8.59628e-16
AIF1L	256.397	-1.70061	0.203656	-8.35037	6.80509e-17	8.78041e-16
NRG1	363.948	-1.40118	0.167926	-8.344	7.18161e-17	9.25993e-16
TSPAN5	1096.38	-0.881187	0.105625	-8.34258	7.26882e-17	9.35965e-16
TGFBRAP1	1209.75	-0.812314	0.0974073	-8.33935	7.4698e-17	9.61192e-16
MRPL57	694.05	-1.07833	0.129553	-8.32345	8.54364e-17	1.09565e-15
SERPINB7	313.255	-1.66085	0.199634	-8.31952	8.83203e-17	1.12918e-15
ISCA2	823.158	-0.983138	0.118173	-8.31948	8.83486e-17	1.12918e-15
NSMCE4A	1162.35	-0.834961	0.100473	-8.31027	9.54868e-17	1.21795e-15
NUTF2	1335.86	-0.815885	0.0983157	-8.29862	1.05325e-16	1.34164e-15
HIST1H4A	209.276	-1.87584	0.226157	-8.29441	1.0913e-16	1.38824e-15
SGOL1	734.89	-1.01163	0.122055	-8.28834	1.14843e-16	1.45896e-15
MOB4	609.9	-1.06528	0.128598	-8.28378	1.19323e-16	1.51284e-15
ZFYVE21	974.453	-0.878467	0.106094	-8.28009	1.23084e-16	1.55948e-15
LAMP3	127.084	-2.54545	0.308209	-8.25885	1.47084e-16	1.85488e-15
MARCH9	240.484	-1.65665	0.200639	-8.25688	1.49533e-16	1.88202e-15
AAK1	1545.13	-0.883451	0.107101	-8.24874	1.60075e-16	2.01068e-15
C1orf112	809.526	-0.972249	0.118207	-8.22499	1.95205e-16	2.43904e-15
MOGS	1181.76	-0.827388	0.100773	-8.2104	2.20459e-16	2.74734e-15
CCDC80	458.459	-1.19913	0.146178	-8.20326	2.33961e-16	2.91177e-15
PPP1R35	562.504	-1.11461	0.135877	-8.20304	2.3439e-16	2.9152e-15
PHKA1	909.506	-0.935877	0.114253	-8.1913	2.58417e-16	3.20353e-15
CRIP2	886.322	-0.927639	0.113257	-8.19054	2.60052e-16	3.22169e-15
TSPAN15	311.608	-1.43743	0.175578	-8.18682	2.68221e-16	3.31856e-15
ADD3	1333.4	-0.840471	0.102688	-8.18467	2.73053e-16	3.37174e-15
ALDH2	191.297	-1.85814	0.227074	-8.18297	2.76927e-16	3.41735e-15
LZIC	1081.07	-0.862016	0.105462	-8.17371	2.99055e-16	3.68084e-15
MIS18BP1	998.747	-0.881886	0.107911	-8.17236	3.02424e-16	3.7199e-15
RNF38	1152.71	-0.835322	0.102516	-8.14825	3.69233e-16	4.5008e-15
WDR54	978.994	-0.870759	0.107102	-8.13019	4.28618e-16	5.18801e-15
CERCAM	464.659	-1.17951	0.14514	-8.12666	4.41268e-16	5.33091e-15
GTF3C6	1065.32	-0.911297	0.112206	-8.12163	4.59962e-16	5.54968e-15
BARD1	1047.41	-0.847693	0.104472	-8.11409	4.89425e-16	5.90142e-15
SMIM14	580.345	-1.09736	0.135266	-8.11262	4.95408e-16	5.96976e-15
UBQLN2	598.7	-1.1483	0.141572	-8.11105	5.01838e-16	6.03956e-15
GLDC	1334.86	-0.819338	0.101097	-8.10445	5.29826e-16	6.36832e-15
SERTAD4-AS1	121.07	-2.38659	0.294882	-8.09337	5.80356e-16	6.94925e-15
ZMYM1	1228.7	-0.845064	0.104575	-8.0809	6.42889e-16	7.6738e-15
PSMG3	1151.61	-0.931605	0.11544	-8.07004	7.02769e-16	8.357e-15
NEMP2	1063.39	-0.834414	0.103498	-8.06209	7.49994e-16	8.91299e-15
UBE2E3	847.817	-0.922084	0.114414	-8.05922	7.67842e-16	9.11939e-15
C8orf88	708.191	-1.02888	0.127728	-8.05528	7.92963e-16	9.40596e-15
KIAA0101	606.917	-1.1288	0.140237	-8.04924	8.33094e-16	9.87581e-15
SYT17	93.4279	-2.84496	0.354567	-8.02375	1.02563e-15	1.20752e-14
ISG20L2	1088.67	-0.836742	0.104291	-8.02313	1.03081e-15	1.21286e-14
DENND5A	642.814	-1.01723	0.12717	-7.99895	1.25481e-15	1.46732e-14
TCP11L1	597.593	-1.04388	0.130595	-7.99322	1.31455e-15	1.53434e-14
SGCB	566.636	-1.06602	0.133433	-7.98917	1.35855e-15	1.58181e-14
SKA1	961.484	-0.852673	0.106888	-7.97723	1.49649e-15	1.73815e-14
POC1B	527.536	-1.09191	0.137158	-7.96097	1.70689e-15	1.97889e-14
TMEM65	761.492	-0.947187	0.119046	-7.9565	1.76981e-15	2.05058e-14
C5orf30	500.499	-1.22156	0.153754	-7.94493	1.94305e-15	2.24581e-14
STC2	855.882	-0.921362	0.116087	-7.93682	2.07424e-15	2.39307e-14
TIMM17B	887.66	-0.906238	0.11421	-7.93485	2.10757e-15	2.43004e-14
NTMT1	1436.89	-0.879207	0.111178	-7.90812	2.61311e-15	2.98751e-14
POP7	958.299	-0.873556	0.110556	-7.90146	2.75645e-15	3.14192e-14
CCNF	1042.92	-0.83683	0.106501	-7.85752	3.91819e-15	4.41046e-14
EBP	943.997	-0.86572	0.110197	-7.85613	3.9617e-15	4.45679e-14
H1FX	1033.32	-0.819776	0.104483	-7.84602	4.29453e-15	4.81693e-14
RASSF2	455.624	-1.18829	0.152054	-7.81497	5.49768e-15	6.14101e-14
AKAP5	135.83	-2.16555	0.278299	-7.78138	7.17401e-15	7.96194e-14
TFDP1	927.531	-0.906803	0.116649	-7.7738	7.61671e-15	8.43351e-14
TIPIN	663.068	-0.962122	0.123835	-7.76937	7.88789e-15	8.72359e-14
STARD13	789.897	-0.9642	0.124368	-7.75282	8.98759e-15	9.90514e-14
TMEM5	874.271	-0.879618	0.113567	-7.74536	9.53134e-15	1.04922e-13
UBALD2	773.817	-0.914065	0.11814	-7.73713	1.01685e-14	1.11742e-13
PRR3	677.982	-0.956136	0.12361	-7.73512	1.03306e-14	1.13392e-13
CHAF1B	657.497	-0.956145	0.123758	-7.72592	1.11046e-14	1.21465e-13
GDAP1	693.945	-1.02374	0.132566	-7.72253	1.14045e-14	1.24602e-13
MIR222HG	357.19	-1.32601	0.172507	-7.68669	1.50993e-14	1.63184e-13
THSD1	347.18	-1.30196	0.169502	-7.68109	1.57736e-14	1.70277e-13
IL11	124.568	-2.20829	0.287905	-7.67021	1.7172e-14	1.84743e-13
GPSM3	176.751	-1.80968	0.236152	-7.6632	1.81361e-14	1.94894e-13
BRI3BP	844.159	-0.867781	0.113473	-7.64748	2.0496e-14	2.19632e-13
PEX19	647.73	-0.964896	0.126659	-7.61807	2.57497e-14	2.74379e-13
TICRR	816.559	-0.886702	0.116905	-7.58479	3.3303e-14	3.51899e-13
SGSM2	1101.82	-0.839521	0.110876	-7.57172	3.68315e-14	3.8875e-13
NET1	897.65	-0.822119	0.108757	-7.55926	4.05362e-14	4.26664e-13
TMEM107	313.663	-1.33824	0.177057	-7.55825	4.08519e-14	4.29511e-13
C4orf46	610.12	-0.968951	0.128225	-7.55666	4.13559e-14	4.3457e-13
AIM1	857.648	-0.837829	0.11089	-7.55549	4.17301e-14	4.38258e-13
CAND2	387.327	-1.19783	0.15877	-7.5444	4.5439e-14	4.75105e-13
GPM6B	257.466	-1.47555	0.195845	-7.53425	4.91161e-14	5.1327e-13
RPGRIP1L	470.318	-1.11689	0.148337	-7.52941	5.09699e-14	5.32056e-13
WRAP53	649.832	-0.941258	0.125018	-7.52899	5.11359e-14	5.33495e-13
ORC1	872.871	-0.833552	0.111014	-7.50856	5.97799e-14	6.21285e-13
PYGL	854.356	-0.840796	0.112138	-7.49784	6.48756e-14	6.72769e-13
POLD3	850.995	-0.853839	0.113892	-7.49692	6.53325e-14	6.76625e-13
PSTPIP2	146.458	-1.93121	0.257602	-7.49688	6.53544e-14	6.76625e-13
CORO1A	74.9799	-3.38189	0.452615	-7.4719	7.90477e-14	8.13951e-13
ATAD5	878.764	-0.848009	0.113835	-7.44945	9.37301e-14	9.62522e-13
TAF5	756.894	-0.885461	0.11899	-7.4415	9.95502e-14	1.02118e-12
CENPF	12068.4	-1.13368	0.152584	-7.4299	1.08677e-13	1.1118e-12
GEMIN2	183.618	-1.69167	0.227852	-7.42444	1.13259e-13	1.15494e-12
RAPH1	561.988	-0.983219	0.132863	-7.40026	1.35918e-13	1.37711e-12
CDK2AP1	693.106	-0.931992	0.126037	-7.3946	1.41836e-13	1.43477e-12
C21orf58	285.978	-1.36102	0.18428	-7.3856	1.51773e-13	1.53366e-12
ENTPD5	798.895	-0.868921	0.117721	-7.38117	1.56907e-13	1.58385e-12
WNT5B	539.351	-1.16933	0.159308	-7.34004	2.1353e-13	2.13834e-12
CCDC181	71.4365	-2.9863	0.40706	-7.33627	2.19631e-13	2.19712e-12
CDC42EP1	187.354	-1.65508	0.225796	-7.32997	2.30199e-13	2.29557e-12
GPR19	173.901	-1.75698	0.239723	-7.32918	2.31561e-13	2.30795e-12
PKIA	858.236	-0.898256	0.122629	-7.32497	2.38955e-13	2.37789e-12
SCLT1	646.734	-0.968018	0.132335	-7.31493	2.57519e-13	2.55325e-12
MAPKBP1	828.687	-0.84104	0.115116	-7.30599	2.75224e-13	2.7231e-12
MBOAT2	850.133	-0.818056	0.112178	-7.29245	3.04363e-13	3.00201e-12
DLEU2	351.132	-1.23498	0.169354	-7.29231	3.04686e-13	3.00362e-12
IFT52	515.24	-1.00461	0.138026	-7.27841	3.37782e-13	3.31954e-12
ANKRD20A5P	599.372	-1.03211	0.141933	-7.27177	3.54795e-13	3.48133e-12
ZNF114	234.447	-1.47016	0.202462	-7.26143	3.83012e-13	3.74656e-12
PALLD	466.782	-1.08058	0.149482	-7.22885	4.87106e-13	4.73064e-12
OIP5	498.787	-1.04536	0.144661	-7.22629	4.96368e-13	4.8132e-12
CXCR4	111.523	-2.25336	0.31206	-7.22093	5.16315e-13	4.99131e-12
EXOSC8	1209.93	-0.831521	0.115364	-7.20778	5.68734e-13	5.46463e-12
C16orf59	261.688	-1.36247	0.189322	-7.19657	6.17462e-13	5.91784e-12
TNFAIP1	789.08	-0.851099	0.11834	-7.19198	6.38605e-13	6.11121e-12
CENPE	3615.24	-1.30977	0.182451	-7.17875	7.03517e-13	6.7087e-12
RAD54L	640	-0.911293	0.12717	-7.16593	7.7259e-13	7.33419e-12
FZD3	437.523	-1.09936	0.154017	-7.13792	9.47525e-13	8.89688e-12
TOB2	616.937	-0.921458	0.129289	-7.12711	1.02495e-12	9.59065e-12
CACHD1	374.893	-1.18398	0.166212	-7.12327	1.05397e-12	9.8573e-12
HIF1A-AS2	53.5853	-3.83333	0.539579	-7.10428	1.20948e-12	1.12617e-11
SPIN4	618.127	-0.910833	0.128251	-7.10193	1.23025e-12	1.14439e-11
POLR3G	829.321	-0.92378	0.130336	-7.08766	1.364e-12	1.26694e-11
RPL17	885.825	-0.83778	0.118604	-7.0637	1.62132e-12	1.50228e-11
PLPP1	170.1	-1.70034	0.241308	-7.04634	1.83685e-12	1.69701e-11
PMP22	794.918	-0.811944	0.115274	-7.04359	1.87346e-12	1.72746e-11
ACD	376.026	-1.1392	0.161771	-7.04206	1.89416e-12	1.744e-11
DCLRE1B	348.906	-1.20657	0.171616	-7.03066	2.05561e-12	1.88808e-11
CREB3L1	220.938	-1.509	0.214766	-7.02626	2.12141e-12	1.94474e-11
SORD	839.989	-0.830395	0.11819	-7.02591	2.1267e-12	1.94771e-11
STRA13	843.89	-0.807625	0.115102	-7.01663	2.27287e-12	2.07357e-11
FGFR1OP	332.223	-1.21357	0.173265	-7.00409	2.48605e-12	2.26479e-11
JAKMIP2	191.136	-1.55077	0.221553	-6.99952	2.56835e-12	2.3364e-11
UBTD2	501.429	-1.02032	0.145776	-6.99921	2.57415e-12	2.34056e-11
GAMT	261.282	-1.33516	0.191052	-6.98845	2.77937e-12	2.51389e-11
RNMTL1	576.267	-0.945893	0.135796	-6.96552	3.27186e-12	2.93e-11
HIST1H3J	1767.35	-2.08344	0.299204	-6.96329	3.32422e-12	2.97268e-11
C2orf44	708.763	-0.842537	0.121037	-6.96096	3.37953e-12	3.02071e-11
DIXDC1	264.508	-1.34439	0.193687	-6.94105	3.89195e-12	3.45916e-11
BOLA3	848.42	-0.8886	0.12816	-6.93355	4.10421e-12	3.6427e-11
SLC16A9	431.889	-1.23919	0.17885	-6.92862	4.24966e-12	3.77003e-11
PKMYT1	408.681	-1.09657	0.158328	-6.92594	4.33078e-12	3.8402e-11
FRMD4A	481.147	-1.03891	0.150356	-6.90969	4.85731e-12	4.28904e-11
MOB3B	174.226	-1.61604	0.23411	-6.90294	5.09372e-12	4.48526e-11
WRB	823.782	-0.806246	0.116915	-6.89601	5.34818e-12	4.70496e-11
TMEM18	440.071	-1.02522	0.148737	-6.89287	5.46789e-12	4.80804e-11
CHAC2	496.441	-1.05369	0.152919	-6.89052	5.55906e-12	4.88595e-11
TMEM177	286.512	-1.27522	0.1862	-6.84863	7.45594e-12	6.49893e-11
OVOS2	175.004	-1.65054	0.241105	-6.84575	7.60751e-12	6.61888e-11
TMEM200A	912.534	-0.908929	0.132823	-6.84316	7.74639e-12	6.73045e-11
RFX3	533.187	-1.04011	0.152082	-6.83919	7.96439e-12	6.91352e-11
GFI1	94.4245	-2.26487	0.331457	-6.83306	8.31219e-12	7.20884e-11
SMTN	422.072	-1.10807	0.162628	-6.81353	9.52342e-12	8.22544e-11
CDK15	45.79	-5.16234	0.757982	-6.81064	9.71674e-12	8.38478e-11
SLC13A3	299.335	-1.21502	0.178504	-6.80671	9.98574e-12	8.60516e-11
MTERF3	807.99	-0.812281	0.119554	-6.79428	1.08854e-11	9.33804e-11
SSTR2	56.5499	-3.15027	0.463865	-6.79135	1.11093e-11	9.5112e-11
HPCAL4	49.6958	-3.6184	0.533306	-6.78485	1.1621e-11	9.91972e-11
KCTD12	299.402	-1.2426	0.183529	-6.77058	1.28266e-11	1.09046e-10
TNFAIP8L1	434.687	-1.03823	0.153421	-6.76719	1.31304e-11	1.11479e-10
GINS4	774.125	-0.811874	0.120083	-6.76096	1.37084e-11	1.16023e-10
SLC15A4	477.242	-0.977065	0.144578	-6.75807	1.3984e-11	1.18303e-10
SNTA1	438.206	-1.12909	0.167165	-6.75436	1.43468e-11	1.21156e-10
FKBPL	338.925	-1.16023	0.172949	-6.70847	1.96674e-11	1.64476e-10
CLSTN3	285.496	-1.26266	0.188307	-6.70536	2.0091e-11	1.67871e-10
SRSF12	111.777	-1.97227	0.294186	-6.70416	2.02568e-11	1.69181e-10
PDLIM1	648.253	-0.851458	0.127042	-6.70216	2.05355e-11	1.71358e-10
MVK	385.007	-1.07483	0.160504	-6.69661	2.13305e-11	1.77913e-10
GJA1	44.7451	-3.93865	0.588611	-6.69144	2.20988e-11	1.8416e-10
OTUB2	337.382	-1.12093	0.167675	-6.68511	2.30756e-11	1.91962e-10
IER5	667.143	-0.837604	0.125307	-6.68444	2.31812e-11	1.92672e-10
MARCH4	656.431	-0.82787	0.124019	-6.67536	2.46627e-11	2.04538e-10
FAM72D	115.846	-1.92357	0.288179	-6.67491	2.4738e-11	2.05073e-10
SPC25	461.51	-0.999248	0.149911	-6.66561	2.63569e-11	2.18302e-10
SHARPIN	705.823	-0.801071	0.120192	-6.66491	2.64829e-11	2.19154e-10
RBMXL1	691.931	-0.819348	0.123003	-6.66119	2.71614e-11	2.24671e-10
COX20	910.012	-0.826074	0.124084	-6.65737	2.7878e-11	2.30297e-10
AC016831.7	164.353	-1.62312	0.244118	-6.64894	2.95217e-11	2.42923e-10
PRSS12	373.517	-1.09485	0.164671	-6.64873	2.95634e-11	2.43161e-10
ETNK2	361.018	-1.07705	0.162245	-6.63844	3.17019e-11	2.59961e-10
UBE2D4	421.269	-1.04978	0.158284	-6.63229	3.30526e-11	2.7092e-10
TMEM206	266.503	-1.27579	0.192402	-6.63083	3.33801e-11	2.73486e-10
HIST1H4K	187.99	-1.75329	0.264564	-6.62711	3.42314e-11	2.79856e-10
SEMA4G	75.9842	-2.45262	0.370525	-6.6193	3.60903e-11	2.94419e-10
DPF1	533.199	-0.953393	0.144086	-6.61681	3.67021e-11	2.99153e-10
TMEM218	330.667	-1.11553	0.169122	-6.59597	4.22471e-11	3.42583e-10
CEP41	303.309	-1.19605	0.181651	-6.58436	4.56836e-11	3.69501e-10
OSBPL6	783.314	-0.806928	0.122575	-6.58315	4.60574e-11	3.72208e-10
TRMT1L	650.033	-0.855595	0.130113	-6.5758	4.83907e-11	3.90232e-10
P3H3	517.74	-0.924765	0.140652	-6.57485	4.87036e-11	3.92589e-10
MMD	264.325	-1.25074	0.190436	-6.56776	5.10782e-11	4.1138e-10
MKI67	10757.6	-1.33111	0.203428	-6.54338	6.01424e-11	4.83356e-10
CDKN2C	485.494	-0.937862	0.14334	-6.54292	6.03284e-11	4.84646e-10
GADD45B	780.649	-0.828332	0.126862	-6.52938	6.60426e-11	5.29206e-10
SLC41A1	623.988	-0.839054	0.12868	-6.52046	7.00905e-11	5.59279e-10
ATRIP	427.268	-1.08982	0.167146	-6.52015	7.02359e-11	5.60203e-10
ACP2	336.898	-1.10089	0.169155	-6.50818	7.60659e-11	6.04416e-10
CPXM1	141.637	-1.67878	0.258648	-6.4906	8.54973e-11	6.75396e-10
TTC33	507.506	-0.905422	0.139575	-6.48701	8.75555e-11	6.9108e-10
DPYSL5	196.954	-1.46931	0.226627	-6.4834	8.96779e-11	7.06949e-10
C15orf41	424.804	-0.993047	0.153688	-6.46143	1.0372e-10	8.13585e-10
CTDSPL	720.057	-0.804515	0.124529	-6.46044	1.04396e-10	8.18555e-10
MTFR2	393.894	-1.07648	0.167686	-6.41963	1.36602e-10	1.06142e-09
FP236383.7	603.679	-2.10459	0.327961	-6.41719	1.38809e-10	1.07725e-09
WSCD1	304.501	-1.17772	0.183792	-6.4079	1.47539e-10	1.14313e-09
GABRQ	96.0242	-2.04424	0.319764	-6.39297	1.62698e-10	1.25647e-09
KHDRBS3	287.552	-1.14997	0.180849	-6.35872	2.03443e-10	1.55467e-09
FAM184A	511.341	-0.926906	0.14586	-6.35475	2.0876e-10	1.59274e-09
GFOD2	425.601	-0.994108	0.156519	-6.35137	2.134e-10	1.62618e-09
C1orf21	240.911	-1.28079	0.20207	-6.33834	2.32248e-10	1.76626e-09
CABYR	340.636	-1.08837	0.171817	-6.33446	2.38166e-10	1.80909e-09
PITPNC1	580.845	-0.822163	0.130059	-6.32146	2.59096e-10	1.96022e-09
CCDC34	373.946	-1.00714	0.159382	-6.31905	2.63183e-10	1.98876e-09
DYNLT3	567.156	-0.907537	0.143839	-6.30941	2.80107e-10	2.10909e-09
PDE7A	631.19	-0.814772	0.129218	-6.30541	2.87437e-10	2.16342e-09
FAM65A	431.515	-0.989511	0.157091	-6.29895	2.99669e-10	2.25304e-09
REPS2	505.363	-0.904243	0.143613	-6.29637	3.04705e-10	2.28703e-09
AMOT	462.131	-0.956108	0.151867	-6.29569	3.06037e-10	2.29613e-09
CTD-2162K18.4	292.999	-1.14116	0.181472	-6.28837	3.20826e-10	2.40423e-09
CDKL5	417.579	-0.963902	0.153364	-6.28507	3.27708e-10	2.45386e-09
BCL11A	80.4968	-2.22663	0.354422	-6.28243	3.3332e-10	2.49392e-09
RFX7	607.124	-0.895441	0.142685	-6.27563	3.48213e-10	2.60329e-09
RP11-564D11.3	270.854	-1.20315	0.19205	-6.26478	3.73363e-10	2.77927e-09
LOXL1-AS1	216.971	-1.28686	0.205763	-6.25406	3.99908e-10	2.96871e-09
MYADM	521.98	-0.893768	0.143275	-6.23811	4.42878e-10	3.27744e-09
TDRKH	603.464	-0.801859	0.128592	-6.23569	4.49801e-10	3.32737e-09
HSD17B7	405.315	-0.950833	0.152884	-6.21931	4.99338e-10	3.67375e-09
CCDC138	556.878	-0.834494	0.134383	-6.20983	5.30419e-10	3.89789e-09
RP4-621F18.2	139.803	-1.60008	0.258056	-6.20052	5.62762e-10	4.12917e-09
ZBED8	273.665	-1.17658	0.190006	-6.19235	5.92745e-10	4.33227e-09
GFRA1	282.134	-1.17263	0.190053	-6.17002	6.82826e-10	4.96213e-09
ARHGAP31	352.097	-1.01825	0.165092	-6.16779	6.92526e-10	5.02877e-09
GPD1L	474.001	-0.876506	0.142542	-6.14912	7.79152e-10	5.63192e-09
WDHD1	594.037	-0.827118	0.134592	-6.14539	7.97651e-10	5.76125e-09
FAM83D	1285.27	-2.19841	0.358036	-6.1402	8.24166e-10	5.94615e-09
RP11-61O11.1	192.589	-1.34506	0.219292	-6.13366	8.58807e-10	6.19078e-09
HES7	93.7268	-1.9558	0.319977	-6.1123	9.8205e-10	7.02358e-09
DHRS4-AS1	86.2181	-2.10544	0.344893	-6.10464	1.03034e-09	7.35786e-09
LRP2	63.2933	-2.6901	0.441081	-6.09889	1.06806e-09	7.61292e-09
FREM2	271.287	-1.17258	0.192385	-6.09497	1.09456e-09	7.79296e-09
HIST3H2BB	141.03	-1.70164	0.279607	-6.08583	1.15893e-09	8.22657e-09
SAMD3	118.346	-1.72936	0.284189	-6.08526	1.16303e-09	8.25258e-09
TMEM60	353.328	-0.988082	0.162668	-6.07421	1.246e-09	8.81164e-09
GSG2	379.254	-0.960758	0.158389	-6.06581	1.31291e-09	9.25378e-09
CHN1	393.345	-0.969688	0.160116	-6.05615	1.39416e-09	9.77925e-09
NARS2	414.963	-0.924636	0.152736	-6.05382	1.41453e-09	9.91112e-09
AFAP1L2	35.6315	-4.27792	0.707056	-6.05033	1.4455e-09	1.01169e-08
CDC20P1	210.947	-1.31375	0.21749	-6.04051	1.53624e-09	1.07243e-08
ORMDL2	507.756	-0.876257	0.145899	-6.00593	1.90237e-09	1.31687e-08
PLAT	277.107	-1.09621	0.182619	-6.00271	1.94057e-09	1.34184e-08
EMC9	177.827	-1.35878	0.22697	-5.98661	2.14265e-09	1.47459e-08
RP11-411B10.5	59.0833	-2.58175	0.43132	-5.98569	2.15477e-09	1.48239e-08
FBXL21	118.946	-1.67149	0.27963	-5.97751	2.26581e-09	1.55596e-08
HTR7P1	341.106	-0.993263	0.166453	-5.96721	2.41343e-09	1.65195e-08
AC004381.6	384.132	-0.968651	0.162401	-5.96454	2.4532e-09	1.67554e-08
TMCO6	233.218	-1.20027	0.201261	-5.96375	2.46517e-09	1.68311e-08
MIR17HG	203.281	-1.38758	0.232945	-5.95668	2.57412e-09	1.75371e-08
LVCAT1	61.3162	-2.53223	0.42591	-5.94546	2.75686e-09	1.87417e-08
LRCH2	382.041	-0.939984	0.158248	-5.93994	2.85131e-09	1.93436e-08
MIR100HG	188.216	-1.36442	0.229703	-5.93993	2.85151e-09	1.93436e-08
MED30	375.63	-0.969737	0.163791	-5.92057	3.20833e-09	2.16172e-08
CD200	135.671	-1.56308	0.264187	-5.91657	3.2873e-09	2.21179e-08
AGAP2	55.184	-2.62224	0.443272	-5.91564	3.30581e-09	2.22266e-08
NAV1	397.331	-1.00332	0.169883	-5.90592	3.50685e-09	2.34868e-08
STARD8	553.48	-0.842671	0.142949	-5.8949	3.74908e-09	2.50648e-08
MYPN	424.186	-0.901519	0.152956	-5.89399	3.76974e-09	2.51763e-08
G6PC3	387.3	-0.934828	0.159042	-5.87787	4.15591e-09	2.766e-08
MLKL	514.407	-0.844202	0.143833	-5.86933	4.37555e-09	2.90483e-08
TPST1	396.183	-0.913002	0.15578	-5.86085	4.60513e-09	3.04658e-08
ASRGL1	285.847	-1.0529	0.179885	-5.85319	4.82246e-09	3.17927e-08
ZFAND4	434.347	-0.888946	0.15196	-5.84988	4.91939e-09	3.24205e-08
RP1-152L7.5	372.631	-0.977555	0.167234	-5.84543	5.05267e-09	3.32526e-08
NHSL2	556.822	-0.89919	0.154053	-5.83689	5.31851e-09	3.49294e-08
CYP11A1	34.2007	-5.0602	0.867322	-5.83428	5.40233e-09	3.54553e-08
RAD54B	272.304	-1.11995	0.19245	-5.81942	5.90522e-09	3.8569e-08
KIF26A	121.567	-1.63981	0.281857	-5.81788	5.95989e-09	3.89086e-08
FSD1	335.856	-0.977552	0.168397	-5.80503	6.43527e-09	4.1858e-08
DNAJC18	526.468	-0.827002	0.142583	-5.80013	6.62638e-09	4.30125e-08
MOCS1	476.232	-0.840152	0.144971	-5.79533	6.81886e-09	4.41863e-08
EFNA5	252.896	-1.10761	0.191151	-5.79444	6.85506e-09	4.44057e-08
UBE2E2	432.627	-0.865879	0.149525	-5.79087	7.00207e-09	4.52653e-08
RTN4IP1	342.84	-0.979061	0.169094	-5.79003	7.03747e-09	4.54631e-08
FAM167A	231.883	-1.16635	0.201797	-5.77984	7.47708e-09	4.81554e-08
NDRG4	147.058	-1.45311	0.251446	-5.77902	7.51367e-09	4.83568e-08
LINC00664	107.553	-1.71315	0.296802	-5.77202	7.83269e-09	5.01781e-08
SNHG4	280.015	-1.13254	0.196483	-5.76405	8.21191e-09	5.24782e-08
RP11-521B24.3	146.773	-1.44513	0.2518	-5.73918	9.51372e-09	6.04512e-08
OSGEPL1	143.228	-1.46315	0.255304	-5.73102	9.98295e-09	6.33054e-08
ARHGEF25	303.513	-1.02866	0.179581	-5.72811	1.01556e-08	6.43359e-08
RP11-879F14.2	130.564	-1.54977	0.270782	-5.72332	1.04462e-08	6.60662e-08
IL27RA	516.935	-0.800904	0.139986	-5.72131	1.05707e-08	6.67426e-08
SLC36A4	432.226	-0.907512	0.158657	-5.71995	1.06552e-08	6.72539e-08
FAM72C	106.983	-1.70697	0.29935	-5.70225	1.18236e-08	7.42821e-08
MCOLN2	383.414	-0.932712	0.163587	-5.70162	1.18671e-08	7.45061e-08
CYB5A	486.787	-0.852511	0.149592	-5.6989	1.20585e-08	7.56829e-08
TBP	529	-0.801776	0.140802	-5.69435	1.23845e-08	7.76518e-08
LEF1	234.986	-1.15654	0.203235	-5.69063	1.26568e-08	7.93004e-08
SNHG10	331.009	-0.990775	0.174277	-5.68505	1.30776e-08	8.17815e-08
PIF1	281.977	-1.16191	0.204403	-5.68441	1.31265e-08	8.20603e-08
RP11-214O1.2	76.7537	-2.01686	0.35484	-5.68386	1.31687e-08	8.2297e-08
SBF2-AS1	272.884	-1.14488	0.201521	-5.68121	1.33745e-08	8.34452e-08
SLAIN1	429.171	-0.848129	0.149895	-5.65813	1.53027e-08	9.49137e-08
PALM2	79.9133	-2.01331	0.355833	-5.65802	1.53125e-08	9.49436e-08
ZDHHC13	474.033	-0.807337	0.142808	-5.65329	1.57405e-08	9.74697e-08
MYB	71.4575	-2.10167	0.371861	-5.65176	1.5881e-08	9.82114e-08
CTD-2561J22.5	254.871	-1.08446	0.191885	-5.65161	1.58947e-08	9.82645e-08
LIN7A	457.056	-0.827346	0.147281	-5.61746	1.93788e-08	1.19028e-07
RLTPR	159.696	-1.36086	0.242394	-5.61424	1.97424e-08	1.21182e-07
CCBE1	43.3186	-2.86025	0.509888	-5.60956	2.0284e-08	1.24306e-07
SOHLH2	287.369	-1.00876	0.180032	-5.60324	2.10383e-08	1.28679e-07
KIF1A	268.195	-1.08367	0.193523	-5.5997	2.14727e-08	1.31098e-07
FBXL14	466.548	-0.859079	0.153546	-5.59494	2.20703e-08	1.34557e-07
ZNF582	179.8	-1.3131	0.23549	-5.57605	2.46036e-08	1.49282e-07
DOK1	353.094	-0.90767	0.162815	-5.57486	2.47727e-08	1.50116e-07
SLCO4A1	159.814	-1.41264	0.25357	-5.57102	2.53251e-08	1.53268e-07
LGI2	179.373	-1.26623	0.227384	-5.56869	2.56655e-08	1.55179e-07
EMP2	191.199	-1.22893	0.221346	-5.5521	2.82266e-08	1.70068e-07
AK7	120.051	-1.60454	0.289042	-5.55123	2.83659e-08	1.70853e-07
NXPH2	72.4204	-2.05817	0.371266	-5.54366	2.9622e-08	1.78136e-07
ZNF275	353.245	-0.948773	0.171317	-5.53811	3.05756e-08	1.83696e-07
NPR3	268.384	-1.02745	0.186458	-5.51036	3.58094e-08	2.1345e-07
OPN3	75.6093	-2.18629	0.397067	-5.5061	3.66865e-08	2.18266e-07
PPP1R14C	113.787	-1.7012	0.309053	-5.50455	3.70113e-08	2.2013e-07
CRNDE	345.132	-0.974535	0.17744	-5.4922	3.96958e-08	2.35358e-07
PDE3B	419.297	-0.863861	0.157308	-5.49154	3.98448e-08	2.36167e-07
PPP3CC	355.811	-0.887167	0.16174	-5.48514	4.13133e-08	2.4449e-07
PASK	422.376	-0.83082	0.151702	-5.47668	4.33392e-08	2.55999e-07
SH3BP1	205.684	-1.18397	0.216447	-5.47002	4.49976e-08	2.65053e-07
SIX1	240.181	-1.10095	0.2013	-5.46919	4.52086e-08	2.66213e-07
GPR161	444.929	-0.802167	0.147089	-5.45362	4.9356e-08	2.89556e-07
TMEM216	247.493	-1.06913	0.19617	-5.45004	5.03583e-08	2.9498e-07
PINK1-AS	188.001	-1.1964	0.219685	-5.44598	5.1522e-08	3.01331e-07
GAPDHP14	84.0093	-1.87694	0.345925	-5.42586	5.76762e-08	3.36081e-07
BCL2	294.259	-0.961397	0.177295	-5.42258	5.87452e-08	3.41785e-07
PAX6	269.987	-1.0097	0.186249	-5.42122	5.91942e-08	3.44292e-07
F12	92.8017	-1.8537	0.342268	-5.41592	6.09737e-08	3.54316e-07
CAPN5	212.254	-1.12238	0.207622	-5.40587	6.44959e-08	3.73411e-07
DERL3	209.052	-1.23015	0.227823	-5.39957	6.67998e-08	3.8616e-07
CCDC88A	5704	-0.860985	0.159908	-5.38425	7.2746e-08	4.19002e-07
SEMA6A	87.9709	-1.82455	0.339405	-5.37571	7.62802e-08	4.3816e-07
RP11-259N19.1	139.533	-1.36913	0.255508	-5.35846	8.39334e-08	4.79652e-07
ARHGAP22	110.038	-1.58694	0.296369	-5.3546	8.57481e-08	4.88844e-07
DLL3	252.688	-1.03589	0.193926	-5.34168	9.20896e-08	5.23423e-07
RP11-418J17.1	217.445	-1.10822	0.207495	-5.34095	9.24617e-08	5.25381e-07
KCTD14	286.791	-1.06531	0.200031	-5.32576	1.00533e-07	5.69365e-07
LYPD6	186.685	-1.20281	0.226522	-5.30991	1.0968e-07	6.18036e-07
DLX1	216.299	-1.10707	0.208527	-5.30903	1.10213e-07	6.20669e-07
NPAS1	50.3512	-2.40607	0.453959	-5.30019	1.15679e-07	6.49908e-07
CNNM4	204.2	-1.12293	0.212077	-5.29494	1.19059e-07	6.68102e-07
RNU6ATAC12P	31.9341	-3.55904	0.672716	-5.29056	1.21944e-07	6.83285e-07
RP11-255G12.3	33.6257	-3.2323	0.611129	-5.28906	1.22945e-07	6.88482e-07
NRP2	190.798	-1.1623	0.220348	-5.27482	1.32885e-07	7.40431e-07
PHC1P1	122.356	-1.47887	0.280487	-5.2725	1.3458e-07	7.49657e-07
PINX1	127.095	-1.4216	0.270345	-5.25847	1.45263e-07	8.07266e-07
CD274	286.258	-0.987365	0.188034	-5.25098	1.51291e-07	8.39534e-07
KLF5	251.437	-1.00576	0.191872	-5.24181	1.59006e-07	8.79516e-07
RIMKLA	84.225	-1.73712	0.331989	-5.23248	1.67253e-07	9.2352e-07
RP11-30P6.6	137.966	-1.44864	0.276925	-5.23117	1.68439e-07	9.28717e-07
MND1	373.54	-0.896779	0.172541	-5.19748	2.02013e-07	1.10644e-06
SERPINA1	223.286	-1.18178	0.227773	-5.18839	2.12117e-07	1.1591e-06
SIMC1	319.109	-0.887489	0.171418	-5.17734	2.25066e-07	1.22703e-06
NSUN7	173.87	-1.18864	0.229794	-5.17263	2.30823e-07	1.25661e-06
DNMT3B	356.522	-0.842098	0.163044	-5.16484	2.4064e-07	1.3078e-06
AC092066.1	252.233	-0.990793	0.192082	-5.15818	2.49367e-07	1.35406e-06
MXD3	301.058	-0.914178	0.177414	-5.1528	2.56624e-07	1.39227e-06
FAM72A	152.759	-1.27204	0.24711	-5.14769	2.6371e-07	1.42867e-06
RBP7	340.468	-0.846453	0.164733	-5.13832	2.772e-07	1.49663e-06
FBLN1	191.757	-1.12032	0.218073	-5.13738	2.7859e-07	1.50328e-06
RPS10	311.592	-0.916725	0.179728	-5.10062	3.38538e-07	1.80824e-06
JAM2	215.876	-1.05671	0.207189	-5.10022	3.39264e-07	1.8116e-06
GNAQP1	43.1672	-2.56672	0.505271	-5.07989	3.77663e-07	2.00986e-06
RP1-89D4.1	63.7741	-1.96977	0.388112	-5.07525	3.86977e-07	2.05597e-06
C17orf75	352.495	-0.842259	0.16615	-5.06927	3.99349e-07	2.11518e-06
CMBL	240.166	-0.988785	0.195477	-5.05831	4.22996e-07	2.2373e-06
NETO1	254.186	-0.991479	0.196034	-5.05769	4.24375e-07	2.24397e-06
ZNF730	141.257	-1.32939	0.262875	-5.05711	4.25657e-07	2.24887e-06
USP43	229.637	-1.01053	0.200176	-5.04819	4.46023e-07	2.35254e-06
GABBR2	92.4458	-1.65327	0.327953	-5.04118	4.62672e-07	2.43629e-06
POMZP3	183.701	-1.12191	0.222585	-5.04035	4.64684e-07	2.44552e-06
AC005307.3	234.45	-0.994704	0.197938	-5.02533	5.02577e-07	2.6318e-06
ALDH1A2	78.9307	-1.73518	0.345623	-5.02044	5.15541e-07	2.69745e-06
IQGAP2	373.698	-0.812337	0.161974	-5.01523	5.29708e-07	2.76929e-06
GPRASP1	190.604	-1.09804	0.219109	-5.0114	5.40342e-07	2.82099e-06
RAB9B	133.939	-1.38044	0.276534	-4.99192	5.97809e-07	3.10393e-06
PAGR1	101.161	-1.50013	0.300757	-4.98786	6.10525e-07	3.16475e-06
KCTD19	73.6716	-1.85576	0.372199	-4.98594	6.16617e-07	3.19371e-06
SEPN1	276.166	-0.992096	0.199053	-4.98407	6.22596e-07	3.22204e-06
IL18R1	110.067	-1.43409	0.288313	-4.97407	6.55615e-07	3.38093e-06
POLE2	333.798	-0.877692	0.176727	-4.96637	6.82183e-07	3.51411e-06
DCPS	349.694	-0.847256	0.170773	-4.96129	7.00248e-07	3.59837e-06
CHRNA5	233.813	-1.02943	0.207656	-4.95737	7.14537e-07	3.66882e-06
DZIP1L	347.39	-0.832706	0.168353	-4.94619	7.56799e-07	3.87219e-06
ST6GALNAC3	173.57	-1.12299	0.227424	-4.93784	7.89907e-07	4.03397e-06
RP11-379H18.1	284.552	-0.891978	0.180852	-4.9321	8.13521e-07	4.14787e-06
NRGN	83.26	-1.64551	0.333958	-4.92731	8.3369e-07	4.24613e-06
OLMALINC	217.135	-1.01936	0.206964	-4.92532	8.42222e-07	4.28844e-06
DCHS1	173.036	-1.11953	0.227723	-4.91618	8.82475e-07	4.48497e-06
SAP30	311.324	-0.863293	0.175901	-4.90782	9.2094e-07	4.6692e-06
LRRC23	199.072	-1.1222	0.228798	-4.90479	9.35288e-07	4.73941e-06
TC2N	326.047	-0.855771	0.174506	-4.90398	9.39156e-07	4.75774e-06
FKRP	217.577	-1.02225	0.208772	-4.89649	9.7563e-07	4.92541e-06
MCM3AP-AS1	174.287	-1.1039	0.226644	-4.87065	1.1123e-06	5.59305e-06
SHB	332.617	-0.833269	0.171299	-4.86441	1.14799e-06	5.76032e-06
IGFBP4	104.923	-1.48988	0.306718	-4.85748	1.1889e-06	5.95613e-06
RNASEH1-AS1	267.043	-0.912225	0.187807	-4.85725	1.19026e-06	5.96135e-06
TAC1	130.655	-1.32889	0.273822	-4.85312	1.21534e-06	6.07732e-06
GNG4	60.7803	-1.92321	0.396424	-4.85139	1.22597e-06	6.12729e-06
RP11-253E3.3	318.125	-0.845214	0.174842	-4.83416	1.33712e-06	6.64774e-06
SPTB	107.296	-1.43426	0.296764	-4.83299	1.34499e-06	6.68338e-06
HSD17B6	123.817	-1.33992	0.277247	-4.83293	1.34539e-06	6.6836e-06
TMEM98	94.227	-1.54134	0.319216	-4.82852	1.37551e-06	6.82967e-06
HSPA2	217.143	-0.990761	0.20607	-4.80788	1.52537e-06	7.54017e-06
RIMS3	277.22	-0.881649	0.183557	-4.80312	1.56208e-06	7.6976e-06
REEP2	179.253	-1.08381	0.225703	-4.80196	1.5712e-06	7.73851e-06
CAMKV	45.5221	-2.23352	0.466489	-4.78794	1.68504e-06	8.2734e-06
ULBP1	308.619	-0.860288	0.180334	-4.77054	1.83736e-06	8.98407e-06
NEGR1	62.7254	-1.84047	0.386493	-4.76198	1.91704e-06	9.34237e-06
ZFPM2	156.786	-1.17889	0.248757	-4.73914	2.14624e-06	1.03846e-05
CYP51A1	241.968	-0.922673	0.194698	-4.739	2.14778e-06	1.03871e-05
HAND2	63.5449	-1.83647	0.387655	-4.73738	2.16501e-06	1.04621e-05
CTD-2366F13.1	97.2548	-1.44577	0.305953	-4.72548	2.29571e-06	1.10627e-05
KLF2	140.886	-1.19176	0.252271	-4.72413	2.31102e-06	1.1128e-05
RASGEF1A	158.608	-1.13004	0.240289	-4.70284	2.56573e-06	1.22859e-05
C1orf35	259.923	-0.895775	0.1905	-4.70222	2.57345e-06	1.23135e-05
VEPH1	271.201	-0.876349	0.18663	-4.69565	2.65761e-06	1.26874e-05
HS3ST3A1	280.137	-0.965292	0.206004	-4.68579	2.78878e-06	1.32701e-05
MYH15	282.067	-0.855539	0.182599	-4.68534	2.79494e-06	1.32943e-05
PEAR1	271.337	-0.866022	0.184872	-4.68443	2.80734e-06	1.33484e-05
SCD5	259.742	-0.91306	0.195214	-4.67723	2.90782e-06	1.37951e-05
SLC25A10	86.2207	-1.54341	0.330527	-4.66956	3.01846e-06	1.42878e-05
ITGB3	101.04	-1.39048	0.298604	-4.65661	3.21464e-06	1.51634e-05
RASGRP2	31.0581	-2.76065	0.593807	-4.64907	3.33436e-06	1.5693e-05
B3GNTL1	208.768	-0.97965	0.210929	-4.64445	3.40978e-06	1.604e-05
XRCC6BP1	253.239	-0.916978	0.19761	-4.64035	3.47817e-06	1.63374e-05
FAM213B	205.608	-0.974821	0.21033	-4.63471	3.57437e-06	1.67685e-05
RP5-984P4.6	73.9144	-1.69957	0.366848	-4.6329	3.60587e-06	1.69037e-05
RP11-540A21.2	97.2588	-1.48647	0.321052	-4.62998	3.65693e-06	1.71219e-05
STYK1	220.572	-0.982394	0.212808	-4.61635	3.90545e-06	1.82271e-05
DAB2	310.76	-0.811556	0.176167	-4.60675	4.09021e-06	1.90144e-05
RCN3	98.6634	-1.39205	0.302787	-4.59746	4.27676e-06	1.98089e-05
NUDT11	287.717	-0.872062	0.190364	-4.58103	4.62686e-06	2.13522e-05
ATP6V0E2-AS1	68.2068	-1.687	0.368832	-4.57389	4.78748e-06	2.20303e-05
NEXN	60.9947	-1.81557	0.397115	-4.57189	4.83336e-06	2.22133e-05
RPL23AP82	189.888	-1.00788	0.220585	-4.56911	4.89794e-06	2.24938e-05
BATF3	126.72	-1.21376	0.265654	-4.56894	4.90202e-06	2.2507e-05
FRMD5	304.763	-0.840839	0.184945	-4.54643	5.45635e-06	2.49255e-05
RP11-673C5.1	148.791	-1.12859	0.24902	-4.53213	5.83911e-06	2.65716e-05
CTD-2630F21.1	153.289	-1.17582	0.259595	-4.52943	5.91435e-06	2.68946e-05
PABPC1L	318.156	-0.840018	0.185518	-4.52796	5.95572e-06	2.70503e-05
MAPKAPK5-AS1	240.092	-0.881019	0.194819	-4.52225	6.1186e-06	2.77702e-05
MAP1S	203.783	-0.981854	0.217976	-4.50441	6.65582e-06	3.00502e-05
SLC16A1-AS1	179.276	-1.01761	0.226105	-4.5006	6.77622e-06	3.05647e-05
CSTF3-AS1	51.3977	-1.92503	0.428765	-4.48971	7.13218e-06	3.20711e-05
GPR3	88.4243	-1.43442	0.319773	-4.48576	7.26543e-06	3.26094e-05
PRELID2	255.252	-0.865576	0.192961	-4.48575	7.26563e-06	3.26094e-05
USP44	296.006	-0.828399	0.185042	-4.47682	7.57629e-06	3.39154e-05
GCH1	159.391	-1.06077	0.237392	-4.46846	7.87852e-06	3.52019e-05
NUDT16L1	178.516	-0.996324	0.224462	-4.43873	9.0491e-06	4.02236e-05
NOTUM	22.291	-3.34632	0.754428	-4.43557	9.18294e-06	4.07899e-05
WNT5A	41.7575	-2.14216	0.483421	-4.43125	9.36903e-06	4.15192e-05
FLT1	69.7307	-1.64469	0.371775	-4.42388	9.69429e-06	4.28805e-05
RP11-255H23.2	188.802	-0.96522	0.21832	-4.42112	9.81885e-06	4.34213e-05
RP11-132A1.4	127.143	-1.21794	0.275652	-4.41841	9.94302e-06	4.39295e-05
GDNF	91.5362	-1.37724	0.312551	-4.40646	1.05073e-05	4.63364e-05
SRRM3	40.8102	-2.21163	0.502325	-4.40277	1.06876e-05	4.71202e-05
PXN-AS1	141.973	-1.15063	0.261399	-4.40182	1.07346e-05	4.73165e-05
FAM89A	73.4767	-1.70496	0.388525	-4.3883	1.14242e-05	5.01695e-05
BSPRY	50.1215	-1.95582	0.446884	-4.37658	1.20559e-05	5.26996e-05
ATP2A1-AS1	84.7299	-1.44519	0.330773	-4.36914	1.24739e-05	5.43642e-05
HOXB-AS1	196.325	-0.935354	0.214176	-4.36722	1.25838e-05	5.47926e-05
SYNGR3	139.364	-1.12839	0.258551	-4.36427	1.27548e-05	5.54865e-05
ATP1A3	236.273	-0.893016	0.204653	-4.36356	1.27962e-05	5.56538e-05
DNAAF2	279.347	-0.839487	0.192791	-4.35439	1.33435e-05	5.78971e-05
GALNT16	90.3703	-1.39164	0.319916	-4.35002	1.36122e-05	5.89595e-05
EFNA4	52.9496	-1.81715	0.419247	-4.33432	1.46215e-05	6.29679e-05
MSX1	216.067	-0.880949	0.203414	-4.33081	1.48559e-05	6.39082e-05
PLEKHO1	225.618	-0.875698	0.202385	-4.32689	1.51227e-05	6.49385e-05
FAM107B	234.265	-0.846486	0.195716	-4.32508	1.52477e-05	6.54602e-05
TMSB15A	74.5624	-1.59481	0.368879	-4.3234	1.53646e-05	6.5932e-05
RPL23AP7	131.616	-1.1555	0.267294	-4.32295	1.53957e-05	6.60508e-05
CENPBD1	234.345	-0.851408	0.198565	-4.28781	1.80443e-05	7.69264e-05
C17orf53	224.307	-0.858219	0.200189	-4.28704	1.81072e-05	7.71772e-05
RAB39B	109.2	-1.24366	0.29036	-4.28317	1.84249e-05	7.84431e-05
HMX2	33.7057	-2.36352	0.552506	-4.27782	1.88729e-05	8.02968e-05
ASTN2	143.654	-1.06581	0.249419	-4.27317	1.92714e-05	8.19003e-05
SLC35F1	261.804	-0.802714	0.187959	-4.27069	1.9487e-05	8.27794e-05
PDGFRL	85.1639	-1.47317	0.345271	-4.26672	1.98371e-05	8.41912e-05
RAB6B	191	-0.924518	0.217364	-4.25331	2.10638e-05	8.89595e-05
MON1A	253.372	-0.85376	0.200839	-4.25096	2.12852e-05	8.98144e-05
DISC1	103.725	-1.25864	0.296271	-4.24827	2.15431e-05	9.0822e-05
PARM1	83.4178	-1.49435	0.352641	-4.23759	2.25928e-05	9.49728e-05
POU3F2	99.5937	-1.30199	0.307577	-4.23306	2.30529e-05	9.67567e-05
NLGN2	180.02	-0.976035	0.230854	-4.22793	2.35849e-05	9.88586e-05
DENND2A	22.2149	-3.31913	0.788281	-4.21059	2.54704e-05	0.000106456
CD24	89.786	-1.36772	0.325919	-4.19649	2.71084e-05	0.000112978
PITX1	68.6204	-1.5254	0.363942	-4.19133	2.77329e-05	0.00011548
C17orf96	173.526	-0.950685	0.226901	-4.18986	2.79129e-05	0.000116204
EFNB2	131.754	-1.13958	0.274079	-4.15784	3.21267e-05	0.000133016
CHST6	32.1409	-2.37268	0.574947	-4.12679	3.67862e-05	0.000151252
CXXC5	84.7113	-1.36295	0.330889	-4.11905	3.80436e-05	0.000156252
KIF17	161.751	-0.968102	0.235768	-4.10616	4.02289e-05	0.000164657
ERVMER34-1	67.198	-1.50794	0.367849	-4.09936	4.14302e-05	0.000169282
SNORA74	129.291	-1.10539	0.27057	-4.08543	4.39946e-05	0.000178874
HIST1H4J	113.725	-1.22076	0.298927	-4.08382	4.43016e-05	0.000180045
ZNF556	148.199	-0.999586	0.245111	-4.0781	4.54052e-05	0.000183978
TMEM160	125.906	-1.15712	0.283782	-4.07751	4.55199e-05	0.000184364
C1orf61	37.7823	-2.08793	0.512427	-4.07458	4.60965e-05	0.000186381
KCNS3	71.6053	-1.44522	0.354847	-4.07278	4.64552e-05	0.000187671
IL12A	51.0367	-1.75112	0.430527	-4.0674	4.75412e-05	0.000191772
SLCO4C1	164.081	-0.963055	0.237305	-4.05831	4.94296e-05	0.000199178
DOC2A	199.976	-0.86283	0.212881	-4.05311	5.05414e-05	0.000203312
RAB39A	181.566	-0.904722	0.223303	-4.05155	5.08799e-05	0.000204587
HS3ST3B1	186.941	-0.879279	0.217573	-4.0413	5.31556e-05	0.000213151
LINC00189	111.776	-1.17365	0.290425	-4.04115	5.31901e-05	0.000213199
C1orf115	207.707	-0.860393	0.212928	-4.04077	5.32749e-05	0.000213494
YPEL1	78.5393	-1.36305	0.337987	-4.03283	5.51094e-05	0.000220565
ACBD7	99.5761	-1.23306	0.305797	-4.03228	5.52377e-05	0.000221032
HLA-L	80.1596	-1.34058	0.332736	-4.02895	5.60261e-05	0.000223904
RP11-546D6.3	97.5773	-1.25626	0.312116	-4.02498	5.69795e-05	0.000227427
CCDC74B	74.0548	-1.41007	0.351171	-4.01534	5.93603e-05	0.000236431
RP3-399L15.3	106.756	-1.2334	0.307354	-4.01294	5.99662e-05	0.000238694
IQCJ-SCHIP1	132.674	-1.04082	0.259876	-4.00506	6.20028e-05	0.000245821
CD40	136.161	-1.01724	0.255744	-3.97758	6.962e-05	0.000274186
IPO5P1	91.0572	-1.25558	0.316217	-3.97063	7.16833e-05	0.000281611
TMEM256	113.924	-1.1032	0.27817	-3.96594	7.31085e-05	0.000286972
TSHZ1	161.994	-0.981879	0.248076	-3.95798	7.55851e-05	0.000295714
RP11-152N13.16	132.873	-1.01812	0.258388	-3.94028	8.13873e-05	0.000317367
C1QL4	83.6902	-1.35707	0.344796	-3.93586	8.28997e-05	0.000322734
CLDN10	32.9231	-2.16207	0.54973	-3.93297	8.39026e-05	0.000326437
UBL7-AS1	141.745	-0.982159	0.250334	-3.9234	8.73082e-05	0.000338645
SP2-AS1	88.2107	-1.34775	0.343691	-3.9214	8.80351e-05	0.000341255
SAA1	22.6802	-2.72152	0.694038	-3.92128	8.80809e-05	0.000341363
PDE4A	64.1445	-1.48511	0.378951	-3.91901	8.89122e-05	0.000344233
AC007246.3	135.444	-1.05926	0.27222	-3.89119	9.97539e-05	0.000383157
RP11-61L19.3	48.2543	-1.6803	0.435603	-3.8574	0.000114599	0.000436378
ATF7IP2	145.132	-0.959927	0.249112	-3.8534	0.000116491	0.000442959
H1FX-AS1	71.8179	-1.35472	0.351648	-3.85248	0.000116928	0.000444533
SOX2	91.8414	-1.23878	0.322247	-3.84419	0.00012095	0.000458721
LINC01096	108.663	-1.09185	0.285024	-3.83071	0.000127772	0.00048295
TP53I11	25.4067	-2.55547	0.66773	-3.8271	0.000129663	0.000489709
FAM131B	47.3568	-1.75751	0.459253	-3.82689	0.000129774	0.000489933
GBX2	77.0692	-1.321	0.345914	-3.81888	0.000134059	0.000504803
AC156455.1	176.329	-0.872809	0.228556	-3.8188	0.000134101	0.000504861
CCDC189	140.422	-0.968769	0.253694	-3.81865	0.000134185	0.000505078
ESX1	14.916	-3.79033	0.99651	-3.80361	0.000142604	0.000535597
MNS1	96.1344	-1.1634	0.306515	-3.79558	0.000147302	0.000551712
NEFH	95.6516	-1.15187	0.303684	-3.79298	0.000148849	0.000557176
HAGLR	134.617	-1.0051	0.265074	-3.79177	0.000149574	0.000559636
DACT3	17.4611	-3.18432	0.840474	-3.78872	0.000151425	0.00056594
CHRDL1	153.933	-0.920596	0.243006	-3.78836	0.000151645	0.000566525
SCN2A	33.0022	-2.08932	0.551907	-3.78563	0.000153317	0.000572433
RP11-517B11.7	90.3682	-1.17669	0.312476	-3.76569	0.000166091	0.000616659
SEMA7A	143.933	-0.951951	0.252939	-3.76356	0.000167508	0.000621626
SEMA4D	143.271	-0.967207	0.257112	-3.76181	0.000168687	0.000625021
CTC-260E6.4	114.483	-1.06801	0.284557	-3.75324	0.000174566	0.000645416
TMEM121	18.9419	-2.90007	0.772818	-3.75258	0.00017502	0.000646972
DMC1	168.034	-0.853732	0.228729	-3.73251	0.00018958	0.000696988
RND2	28.1733	-2.22972	0.59797	-3.72882	0.000192377	0.00070645
LOXL3	76.8944	-1.31272	0.352312	-3.72601	0.000194533	0.000713951
DDR2	82.7835	-1.28116	0.34429	-3.72116	0.000198312	0.000726415
DSCR4	118.374	-1.02295	0.275537	-3.71256	0.000205173	0.000749234
RIBC2	79.6248	-1.25414	0.338017	-3.71029	0.000207025	0.000755559
AC012146.7	170.605	-0.873054	0.235569	-3.70614	0.000210441	0.000767287
ABHD15	159.062	-0.87894	0.237291	-3.70406	0.00021218	0.000773033
DUBR	69.1041	-1.3292	0.359495	-3.69742	0.0002178	0.000791383
AARD	44.805	-1.74203	0.471683	-3.69321	0.00022144	0.000803378
DUSP19	149.927	-0.895449	0.242541	-3.69195	0.000222544	0.000807227
KLHL14	64.2274	-1.36748	0.371219	-3.68376	0.000229817	0.000831542
S1PR3	87.7969	-1.18515	0.32173	-3.68367	0.000229903	0.000831693
CCDC85A	32.9943	-1.96973	0.538776	-3.65594	0.000256243	0.000919265
PRKCQ-AS1	127.145	-0.996886	0.272991	-3.65172	0.000260494	0.000933635
SLC9A3R2	131.582	-0.987686	0.271147	-3.64262	0.000269877	0.000964712
KIAA1462	121.118	-0.994474	0.274054	-3.62875	0.000284798	0.00101575
GPR158	202.844	-0.803304	0.221669	-3.62389	0.000290208	0.00103407
CBWD7	139.154	-0.909632	0.251604	-3.61534	0.000299955	0.00106637
ZNF582-AS1	54.1103	-1.48209	0.410142	-3.61359	0.000301983	0.00107281
KDM4D	120.139	-0.984799	0.272718	-3.61106	0.000304952	0.00108254
STX11	95.4097	-1.09357	0.303043	-3.60864	0.000307802	0.00109184
LRRC3	87.2087	-1.17054	0.32438	-3.60855	0.000307919	0.00109205
PGF	123.946	-0.955634	0.265656	-3.59726	0.000321589	0.00113819
AZIN2	95.0681	-1.1275	0.31405	-3.59018	0.000330452	0.00116695
RP4-647C14.2	107.568	-1.0467	0.291855	-3.58636	0.00033533	0.00118336
EFNB1	128.06	-0.95765	0.267108	-3.58525	0.000336749	0.00118808
TMEFF2	36.7002	-1.84196	0.514124	-3.58271	0.000340045	0.00119926
TEX19	22.529	-2.54772	0.713608	-3.5702	0.00035671	0.001255
CTB-193M12.5	166.422	-0.824391	0.232233	-3.54985	0.000385457	0.00134764
IRF5	57.2905	-1.42524	0.401965	-3.54569	0.000391591	0.00136808
SP9	52.9642	-1.49146	0.420741	-3.54485	0.000392837	0.00137218
ZNF853	72.132	-1.23953	0.35	-3.54153	0.000397817	0.00138812
GYLTL1B	70.5388	-1.26325	0.358113	-3.52751	0.00041948	0.00145907
CTD-2291D10.4	37.7811	-1.73935	0.493713	-3.52299	0.00042671	0.00148312
RRAD	36.7647	-1.79136	0.508812	-3.52067	0.000430459	0.00149561
KLC3	84.8916	-1.15611	0.328539	-3.51893	0.000433293	0.00150353
TBX1	51.8168	-1.4674	0.419085	-3.50143	0.00046276	0.0015973
MSI1	13.0439	-3.60746	1.03113	-3.49856	0.000467778	0.00161315
TBX20	139.538	-0.885478	0.254324	-3.48169	0.000498256	0.00170987
KIAA0226L	14.7706	-3.14609	0.90493	-3.47661	0.000507787	0.00174037
BRSK1	55.3316	-1.39994	0.402997	-3.47383	0.000513087	0.0017579
SLC27A2	123.064	-0.927034	0.266883	-3.47356	0.000513602	0.00175934
GLI1	21.2081	-2.49263	0.71921	-3.46579	0.000528683	0.00180709
SIM2	74.9521	-1.18694	0.34346	-3.45584	0.000548581	0.00187072
HOXC9	161.653	-0.83026	0.240786	-3.44813	0.000564483	0.00191977
ABCB4	15.6407	-2.97775	0.867125	-3.43405	0.000594634	0.00201501
ZNF775	77.2124	-1.15975	0.337789	-3.43336	0.000596144	0.00201913
ITGA9	12.9463	-3.57248	1.04171	-3.42945	0.000604797	0.00204623
KCNG1	124.876	-0.918503	0.267958	-3.42779	0.000608525	0.00205811
AP001065.15	60.176	-1.31513	0.384659	-3.41895	0.000628627	0.00212194
RFX2	106.086	-1.0083	0.294978	-3.41823	0.000630294	0.00212719
GRB14	107.489	-1.02543	0.300359	-3.414	0.000640168	0.00215936
UBE2SP1	47.1489	-1.55209	0.456144	-3.40262	0.00066742	0.00224649
KHK	90.2685	-1.12558	0.331673	-3.39366	0.000689657	0.00231271
EMBP1	153.048	-0.818808	0.241399	-3.39193	0.000694033	0.00232616
EYA1	91.5786	-1.06367	0.313923	-3.38831	0.000703236	0.00235326
TUB	132.771	-0.886569	0.2618	-3.38643	0.00070808	0.00236822
SHISA3	36.6476	-1.7198	0.508544	-3.3818	0.000720119	0.00240594
RP11-647K16.1	17.0913	-2.74078	0.810634	-3.38103	0.000722142	0.00241142
SERTM1	26.508	-2.01892	0.598852	-3.37133	0.000748071	0.00249011
CEP19	91.7786	-1.07367	0.318489	-3.37113	0.000748604	0.00249145
NT5M	62.1904	-1.29276	0.383687	-3.36931	0.000753568	0.00250577
EFEMP2	159.14	-0.819575	0.243575	-3.36477	0.000766072	0.00254378
RPS2P7	30.7868	-1.91363	0.568735	-3.36472	0.000766215	0.00254381
TMC3-AS1	20.9925	-2.33753	0.694887	-3.3639	0.000768494	0.00255004
ADGRB2	74.1687	-1.15982	0.345529	-3.35664	0.000788949	0.00261334
U3	98.3106	-1.0221	0.305024	-3.35088	0.000805558	0.00266324
FAM124A	46.0564	-1.47192	0.439602	-3.3483	0.000813086	0.00268673
TMPO-AS1	140.578	-0.888778	0.265744	-3.34449	0.000824344	0.00272155
FDXACB1	74.435	-1.14801	0.343768	-3.3395	0.000839296	0.00276658
VPS9D1-AS1	79.4325	-1.18302	0.35655	-3.31795	0.000906821	0.00297315
C2orf72	50.9496	-1.42723	0.43028	-3.31698	0.000909974	0.00298143
RP11-293M10.6	48.9906	-1.46202	0.441894	-3.30853	0.000937882	0.0030607
KCNJ11	47.7635	-1.48467	0.449659	-3.30176	0.000960793	0.00313062
ZNF579	96.9636	-1.04422	0.317285	-3.29111	0.000997916	0.00324378
GCSH	153.099	-0.802124	0.243892	-3.28885	0.00100598	0.00326831
PRDM1	53.1239	-1.34855	0.411812	-3.27466	0.00105788	0.00342052
SNX22	27.3089	-1.90743	0.585165	-3.25965	0.0011155	0.00359457
C2orf88	119.701	-0.943849	0.29022	-3.25219	0.0011452	0.00368215
MESP1	36.5061	-1.62588	0.501408	-3.24262	0.00118435	0.00379598
CHST7	136.767	-0.826511	0.254891	-3.24261	0.00118441	0.00379598
ZIC1	117.402	-0.892733	0.275925	-3.23542	0.00121466	0.00388572
CTXN1	60.8861	-1.22934	0.379979	-3.23529	0.00121518	0.00388673
RP11-480I12.5	17.3938	-2.60089	0.804028	-3.23482	0.0012172	0.00389254
BOLA3-AS1	106.85	-0.931358	0.288026	-3.23359	0.00122246	0.00390804
DDN	47.7567	-1.55139	0.481951	-3.21898	0.00128648	0.00410039
TNFRSF9	140.611	-0.822701	0.255688	-3.2176	0.00129269	0.00411799
FOXP1	128.937	-0.832242	0.259675	-3.20493	0.00135093	0.00429055
RP11-178A10.3	84.7675	-1.12723	0.351887	-3.20339	0.0013582	0.00431217
LDB2	104.598	-0.930327	0.290512	-3.20237	0.00136302	0.00432676
TERT	48.6414	-1.44218	0.450497	-3.20131	0.00136805	0.00434055
GALNT8	9.97393	-4.22815	1.32696	-3.18636	0.00144077	0.00455452
DPF3	83.5424	-1.06565	0.334496	-3.18583	0.0014434	0.00456207
CYP26A1	26.8465	-1.87573	0.589119	-3.18395	0.0014528	0.00458741
FIRRE	91.0246	-1.00408	0.315364	-3.18387	0.00145322	0.00458775
TNFRSF11B	48.0317	-1.4187	0.44635	-3.17844	0.0014807	0.00466907
MT1X	51.3153	-1.31239	0.414405	-3.16692	0.0015406	0.00484506
AC005682.5	77.8659	-1.09425	0.346475	-3.15824	0.00158727	0.00497617
HOXC4	58.9692	-1.22886	0.389542	-3.15462	0.00160709	0.00503329
PURG	25.8778	-1.89468	0.602972	-3.14223	0.00167665	0.00523474
INAFM2	128.336	-0.818249	0.261152	-3.13323	0.00172895	0.00538386
VAT1L	65.7577	-1.21233	0.387072	-3.13206	0.00173586	0.00540227
RNF150	136.623	-0.863317	0.275986	-3.12812	0.00175928	0.00546842
CEBPA-AS1	39.5556	-1.54953	0.497522	-3.11449	0.00184262	0.00570317
ZDHHC19	5.38213	-5.86771	1.88448	-3.1137	0.0018476	0.0057167
RGCC	13.7335	-2.78665	0.895929	-3.11035	0.00186867	0.00577342
CYCSP41	5.17136	-5.81715	1.87088	-3.10931	0.00187526	0.00579283
MIRLET7A2	35.8495	-1.57516	0.50668	-3.10879	0.00187853	0.005802
NMU	22.0411	-2.06314	0.665762	-3.09892	0.00194227	0.00598716
RP11-51F16.1	20.2227	-2.14883	0.693878	-3.09685	0.0019559	0.00602428
CTD-2195B23.3	15.6622	-2.59959	0.840091	-3.09442	0.00197201	0.00606798
NOL4	74.7421	-1.0791	0.348984	-3.09211	0.0019874	0.00611238
KDM4A-AS1	76.2572	-1.12	0.362406	-3.09046	0.00199845	0.00614436
CSPG5	30.5437	-1.69485	0.549062	-3.08682	0.00202313	0.0062126
CFD	126.164	-0.812513	0.263254	-3.08642	0.0020258	0.00621771
MGAT3	14.3306	-2.82412	0.915246	-3.08564	0.00203114	0.00623276
RP11-177C12.1	39.8843	-1.44615	0.47113	-3.06954	0.00214388	0.0065384
RP11-381E24.1	37.4543	-1.52519	0.496885	-3.0695	0.00214419	0.0065384
ZBTB8B	33.9414	-1.58213	0.515992	-3.06619	0.00216802	0.00660576
GAS6-AS2	30.3623	-1.68015	0.548601	-3.06261	0.00219414	0.00667891
RP11-415J8.5	13.4468	-2.74776	0.898398	-3.05851	0.0022244	0.00676126
CH507-145C22.1	28.7975	-1.71634	0.562786	-3.04973	0.00229049	0.00694434
ISL2	45.8008	-1.33957	0.439518	-3.04783	0.00230502	0.00698058
SLC16A12	55.8836	-1.20566	0.396742	-3.0389	0.00237444	0.00717363
REEP1	84.2631	-0.999243	0.329842	-3.02946	0.0024499	0.00739101
ANOS1	79.0873	-1.05308	0.348457	-3.02214	0.00250998	0.00755662
RBM20	56.0154	-1.21686	0.402938	-3.01998	0.00252791	0.00760579
SLFN12	10.7397	-3.27128	1.08425	-3.01709	0.00255213	0.00766892
RP11-185E8.2	50.846	-1.26215	0.419304	-3.01011	0.00261151	0.00783246
STON2	69.3759	-1.09878	0.365899	-3.00296	0.00267371	0.00800382
LNP1	49.2404	-1.26301	0.42198	-2.99306	0.00276194	0.00824065
RP11-529K1.2	57.3596	-1.16378	0.38898	-2.99188	0.00277261	0.00826987
ZFHX4-AS1	53.5413	-1.23191	0.413316	-2.98056	0.00287726	0.00854973
BVES-AS1	34.7324	-1.57945	0.529963	-2.98029	0.00287971	0.00855434
C1QTNF2	106.184	-0.895028	0.300614	-2.97733	0.00290771	0.00862536
RP11-755J8.1	20.0422	-2.10776	0.708208	-2.97618	0.0029186	0.0086536
FBXO2	111.039	-0.852755	0.286558	-2.97586	0.00292171	0.00866148
EFNA3	34.6984	-1.52593	0.512985	-2.9746	0.00293368	0.00869153
CTC-308K20.1	32.6655	-1.56511	0.526654	-2.97181	0.00296049	0.00876138
TMSB15B	41.2871	-1.39039	0.468417	-2.96827	0.00299478	0.00885181
RP11-472M19.2	45.3529	-1.31451	0.443247	-2.96564	0.00302053	0.00891958
COL25A1	69.5436	-1.06417	0.359232	-2.96234	0.00305311	0.00900875
DTX4	28.7469	-1.72967	0.585425	-2.95455	0.00313127	0.0092093
RP11-161H23.10	14.0653	-2.58312	0.874647	-2.95333	0.00314367	0.00924291
VASH2	29.6901	-1.63313	0.55452	-2.94513	0.00322823	0.00947243
HMGB1P5	77.4551	-1.00184	0.340199	-2.94487	0.00323094	0.00947891
ATP6V1B1-AS1	25.0087	-1.84119	0.625518	-2.94346	0.00324569	0.00951786
NCK1-AS1	39.5946	-1.44867	0.49295	-2.93877	0.00329523	0.00964962
TPPP3	18.7097	-2.11457	0.720872	-2.93336	0.00335317	0.00980567
DRAXIN	8.16432	-4.99431	1.70344	-2.9319	0.00336898	0.00984888
NCALD	69.8247	-1.03139	0.351864	-2.93122	0.00337633	0.00986427
LINC00337	24.8067	-1.81157	0.618328	-2.92979	0.00339195	0.00990003
FOXF1	8.18577	-4.98437	1.70129	-2.92976	0.00339222	0.00990003
NPNT	66.6727	-1.07494	0.367177	-2.92757	0.0034162	0.00995926
RP11-706O15.3	86.5519	-1.01735	0.3477	-2.92595	0.00343406	0.0100021
AMDHD1	36.3334	-1.46485	0.500691	-2.92565	0.00343733	0.0100101
CHRD	16.226	-2.29035	0.783549	-2.92304	0.00346628	0.0100789
AP1G2	83.3705	-1.06247	0.364994	-2.91093	0.0036035	0.0104412
S1PR5	60.3505	-1.09987	0.378503	-2.90583	0.0036628	0.0106
EGFLAM	21.4665	-1.91951	0.660646	-2.90551	0.00366659	0.0106093
CERS1	94.7587	-0.883997	0.304349	-2.90455	0.00367784	0.0106403
GHDC	85.4776	-1.0036	0.345909	-2.90133	0.00371579	0.0107402
RP11-435O5.2	44.2594	-1.30189	0.448913	-2.9001	0.0037304	0.0107792
ADAMTS18	21.9017	-1.95548	0.675422	-2.89519	0.00378926	0.0109309
LRRIQ3	65.0046	-1.06608	0.368662	-2.89177	0.00383082	0.0110357
RP11-677M24.1	42.3629	-1.34269	0.465243	-2.88599	0.00390183	0.0112113
DND1P1	34.1892	-1.48283	0.514209	-2.88371	0.00393017	0.0112859
RADIL	23.6145	-1.87876	0.653003	-2.8771	0.00401345	0.0114955
BLID	51.3796	-1.21966	0.424488	-2.87324	0.0040628	0.011621
DOCK2	33.6381	-1.53359	0.535375	-2.86451	0.00417655	0.0119159
CTC-260E6.6	101.794	-0.875191	0.305661	-2.86327	0.00419292	0.011959
RP3-467N11.1	85.709	-0.915032	0.320351	-2.85634	0.00428551	0.012201
NTRK1	16.7528	-2.19018	0.768175	-2.85115	0.00435618	0.0123892
ZNF385B	27.0572	-1.68355	0.591778	-2.84491	0.00444245	0.0126175
CTD-3035D6.2	46.5878	-1.35525	0.477513	-2.83814	0.00453767	0.0128706
LLNLR-276H7.1	37.6063	-1.37258	0.484447	-2.83329	0.0046072	0.0130464
SLC22A31	18.2326	-2.18475	0.771742	-2.83094	0.00464115	0.0131308
NKX2-5	47.221	-1.21404	0.429242	-2.82832	0.00467926	0.0132267
RP11-64C12.1	18.8843	-2.03114	0.718667	-2.82625	0.00470958	0.0133006
RP11-977B10.2	29.9651	-1.57549	0.557719	-2.82489	0.00472972	0.0133515
LINC00471	65.1539	-1.06375	0.376789	-2.8232	0.00475468	0.0134121
FBXL7	36.2728	-1.39883	0.496537	-2.81717	0.00484481	0.0136459
GUCA1B	39.2452	-1.38136	0.490599	-2.81567	0.00486763	0.0137041
FRMPD3	32.7288	-1.46597	0.521634	-2.81034	0.00494885	0.0139239
DUSP9	9.6178	-3.11194	1.10738	-2.81018	0.0049514	0.0139275
RP11-452F19.3	50.3855	-1.17554	0.418854	-2.80657	0.00500719	0.0140719
SEPT14P12	21.2342	-1.90828	0.68026	-2.80523	0.00502814	0.0141245
C14orf37	23.8887	-1.7388	0.619918	-2.80489	0.00503343	0.0141373
SLC6A17	99.2021	-0.842259	0.301589	-2.79273	0.00522648	0.0146318
RASL11B	10.4246	-2.88526	1.03435	-2.78944	0.00528	0.0147686
APC2	29.9008	-1.52867	0.548108	-2.78899	0.00528731	0.0147847
AC079135.1	44.7014	-1.25385	0.450023	-2.78619	0.00533312	0.014904
C7orf31	93.9071	-0.841678	0.303089	-2.777	0.00548637	0.0152827
DRP2	42.4058	-1.26912	0.457743	-2.77257	0.00556156	0.0154762
ROR2	90.5232	-0.879055	0.317069	-2.77244	0.0055637	0.0154799
GMPR	34.4223	-1.43473	0.517709	-2.7713	0.00558331	0.0155223
STARD5	96.9486	-0.87874	0.317118	-2.77102	0.00558806	0.0155317
WIF1	33.8526	-1.41802	0.512244	-2.76825	0.00563584	0.01566
DCLK1	56.6728	-1.08836	0.393366	-2.7668	0.00566095	0.0157233
CIRBP-AS1	19.5994	-1.99099	0.719848	-2.76585	0.00567745	0.0157664
RP11-35G9.5	40.5555	-1.37003	0.496463	-2.75957	0.00578774	0.0160397
LINC01270	42.4607	-1.31974	0.478265	-2.75943	0.00579015	0.01604
KIT	82.8759	-0.909676	0.329661	-2.75943	0.00579021	0.01604
CR2	38.3078	-1.32472	0.480078	-2.75938	0.0057912	0.01604
HOPX	7.13413	-4.79506	1.73965	-2.75634	0.0058452	0.0161754
GDF7	10.4031	-2.89608	1.0515	-2.75423	0.00588305	0.016273
MNX1	43.3523	-1.28082	0.466228	-2.7472	0.00601064	0.01658
SMPDL3B	47.9704	-1.22086	0.44553	-2.74025	0.0061393	0.0168827
FGF11	11.3006	-2.73785	1.00045	-2.73663	0.00620729	0.0170406
NKX3-1	83.1355	-0.884302	0.323158	-2.73643	0.00621092	0.0170457
RP5-1085F17.3	99.4342	-0.828318	0.302719	-2.73626	0.00621427	0.0170524
RP11-245D16.4	30.7359	-1.522	0.556499	-2.73495	0.00623903	0.0171104
TCEB3-AS1	45.4884	-1.20817	0.441987	-2.7335	0.00626644	0.0171781
SCHIP1	72.0781	-0.949935	0.348899	-2.72267	0.00647577	0.0176906
RP11-111M22.2	67.4073	-0.974795	0.358306	-2.72057	0.00651704	0.0177829
DLX2	41.367	-1.26682	0.466229	-2.71717	0.00658419	0.0179455
RNY1	96.8298	-0.822101	0.304846	-2.69678	0.00700142	0.0189844
STAC2	7.35945	-3.78394	1.40375	-2.6956	0.00702611	0.0190432
RNU5D-1	55.4269	-1.08394	0.403245	-2.68803	0.00718744	0.0194194
ADAMTS7P4	8.55162	-3.40749	1.26989	-2.68331	0.00728981	0.0196568
LY6K	75.7187	-0.930565	0.347679	-2.67651	0.00743941	0.0200175
CES3	46.7918	-1.17235	0.438727	-2.67217	0.00753628	0.0202437
KCNQ5-IT1	71.7949	-1.0046	0.377254	-2.66292	0.00774648	0.0207671
RP13-753N3.3	24.3667	-1.61648	0.607047	-2.66286	0.00774787	0.0207679
MIR9-3HG	74.6299	-0.905964	0.340618	-2.65976	0.00781958	0.0209335
AC018816.3	12.4595	-2.39865	0.902839	-2.65678	0.00788907	0.0210987
AC046143.3	33.713	-1.40112	0.528355	-2.65185	0.00800514	0.0213669
RP11-74J13.8	46.3518	-1.14569	0.432271	-2.65041	0.00803951	0.0214473
RGS7	24.556	-1.63323	0.616331	-2.64992	0.00805115	0.0214747
SYCE2	31.9182	-1.4507	0.548172	-2.64643	0.00813468	0.0216822
SGK494	85.6356	-0.8388	0.317128	-2.64499	0.0081694	0.0217595
USP2-AS1	23.4955	-1.64168	0.622656	-2.63658	0.00837474	0.0222626
CDKL1	55.5031	-1.04165	0.3951	-2.63641	0.00837886	0.0222705
MFI2-AS1	51.2097	-1.1301	0.429854	-2.62903	0.00856285	0.0227054
RP11-818F20.5	27.7703	-1.50324	0.57303	-2.62331	0.00870795	0.0230672
PTPRN	22.4381	-1.77952	0.678681	-2.62203	0.00874088	0.0231322
RP11-221J22.1	6.40541	-4.63398	1.77069	-2.61704	0.00886949	0.02343
CALCB	33.5512	-1.35529	0.518194	-2.61542	0.00891186	0.0235256
EFCAB10	26.1704	-1.52825	0.584966	-2.61255	0.00898708	0.0237109
RPL30P11	7.00244	-3.70232	1.4195	-2.60819	0.00910214	0.0239712
PIANP	6.39173	-4.61468	1.77146	-2.60501	0.00918711	0.0241781
PHF21B	12.2146	-2.35424	0.90392	-2.60448	0.00920129	0.0241987
ANKRD31	45.1811	-1.156	0.446193	-2.59082	0.00957479	0.0251044
RP5-1070A16.1	79.1077	-0.874332	0.337711	-2.58899	0.00962576	0.025231
GPC5	10.6011	-2.59332	1.00189	-2.58844	0.00964122	0.0252681
AC007040.11	53.2105	-1.14205	0.441619	-2.58604	0.00970858	0.025417
HNRNPA1P16	47.7565	-1.09967	0.4253	-2.58563	0.00972021	0.0254364
RP5-973N23.4	26.5703	-1.49015	0.577155	-2.58189	0.00982611	0.0256569
IRX5	43.3355	-1.15063	0.446464	-2.5772	0.00996048	0.0259577
CCM2L	12.1999	-2.35814	0.916578	-2.57277	0.0100889	0.0262671
FKBP1C	7.02389	-3.68272	1.43931	-2.55868	0.0105072	0.0272439
NTNG1	16.067	-1.97537	0.77404	-2.55202	0.01071	0.027728
PLPPR3	39.0744	-1.22845	0.482185	-2.54768	0.0108443	0.0280528
TYMSOS	55.0201	-1.01922	0.400209	-2.54673	0.0108739	0.028114
LRP4-AS1	11.1415	-2.42197	0.95252	-2.54269	0.0110001	0.0283902
GNB3	26.6737	-1.51091	0.594499	-2.54149	0.0110382	0.0284767
CCNB3	52.8614	-1.04052	0.410137	-2.53701	0.0111805	0.0288244
MAFG-AS1	47.099	-1.09496	0.431721	-2.53626	0.0112043	0.0288817
RP3-522D1.1	43.4497	-1.14576	0.452541	-2.53183	0.0113468	0.0292172
ANO2	17.2864	-1.87297	0.740209	-2.53033	0.0113957	0.0293352
HNRNPA1P48	109.223	-0.879726	0.347915	-2.52856	0.0114531	0.0294749
RP11-111F5.4	26.7966	-1.54734	0.612822	-2.52494	0.0115719	0.0297526
TEPP	5.94301	-4.52068	1.79402	-2.51986	0.0117402	0.0301688
AC006978.6	70.165	-0.890411	0.353392	-2.51962	0.0117483	0.030183
SLC2A4	14.193	-2.07144	0.824927	-2.51106	0.0120371	0.0308481
FAM196B	14.9022	-1.99093	0.793052	-2.51046	0.0120574	0.0308928
RP11-30L15.6	11.9054	-2.33246	0.929101	-2.51045	0.0120578	0.0308928
GIPC3	14.2622	-2.09237	0.834405	-2.50762	0.0121546	0.03112
FOXD2-AS1	39.537	-1.21942	0.486694	-2.50551	0.0122276	0.0312899
RP11-11N5.1	67.5583	-0.904045	0.361025	-2.5041	0.0122763	0.0313933
GPR137C	78.2411	-0.857099	0.342288	-2.50403	0.0122787	0.0313953
RNU2-63P	30.8578	-1.35128	0.539977	-2.50248	0.0123325	0.0315138
STON1	81.9199	-0.827928	0.331406	-2.49823	0.0124815	0.0318409
TUBAP2	47.7155	-1.06257	0.426056	-2.49398	0.012632	0.0321945
RP11-359K18.4	40.129	-1.15338	0.463642	-2.48765	0.0128589	0.0327067
FLJ27354	16.2913	-1.87448	0.753801	-2.4867	0.0128933	0.0327899
RP11-120D5.1	42.6127	-1.12221	0.451844	-2.48362	0.0130055	0.0330353
RP11-685N10.1	22.7824	-1.56336	0.63019	-2.48078	0.0131094	0.0332592
ANKRD16	61.9083	-0.936282	0.377875	-2.47776	0.0132211	0.0335158
SP140	25.2446	-1.46456	0.591527	-2.4759	0.0132903	0.0336775
RP11-307C12.12	12.4877	-2.20739	0.89294	-2.47205	0.0134342	0.034024
KDR	50.5358	-1.02732	0.415603	-2.47188	0.0134403	0.034035
RTEL1-TNFRSF6B	74.6483	-0.891166	0.360739	-2.47039	0.0134966	0.0341456
AC005329.7	9.14952	-2.65656	1.07639	-2.46801	0.0135865	0.0343595
LINC01090	16.9575	-1.82589	0.740259	-2.46656	0.0136418	0.0344761
WNT10B	66.0551	-0.887742	0.361357	-2.45669	0.0140224	0.0353439
RP11-737O24.3	33.4847	-1.27601	0.520065	-2.45357	0.0141448	0.0356335
OR2W3	39.4188	-1.16701	0.475657	-2.45346	0.014149	0.0356392
BARHL2	40.7807	-1.15288	0.469924	-2.45334	0.0141538	0.0356419
TMEFF1	9.10661	-2.67923	1.09608	-2.44437	0.0145105	0.0364242
HBQ1	53.4593	-1.0007	0.411031	-2.4346	0.0149083	0.0373486
RNU5A-8P	25.9343	-1.55209	0.637599	-2.43427	0.0149218	0.0373773
CTD-2192J16.15	23.2672	-1.52066	0.624838	-2.43368	0.0149461	0.0374334
EDN1	10.6791	-2.3481	0.965706	-2.43148	0.0150372	0.0376118
CTB-55O6.8	43.6934	-1.12897	0.464326	-2.43143	0.0150395	0.0376126
RP11-499E18.1	70.9902	-0.841347	0.346411	-2.42876	0.0151507	0.0378509
RP11-465L10.10	17.4843	-1.7588	0.724736	-2.42682	0.015232	0.0380338
AC009403.2	69.7943	-0.857468	0.354202	-2.42084	0.0154846	0.0386188
SHISA8	18.7613	-1.67481	0.693834	-2.41385	0.0157851	0.0392908
SORD2P	38.3467	-1.1471	0.475443	-2.41269	0.0158352	0.0394
GLS2	9.99817	-2.49654	1.03511	-2.41186	0.0158714	0.0394641
BEX5	32.6487	-1.24109	0.515608	-2.40703	0.0160826	0.0399371
RP11-61A14.4	18.7398	-1.67889	0.698003	-2.40527	0.0161605	0.0401093
KLRG1	45.863	-1.05136	0.437629	-2.40241	0.0162876	0.0404038
CH507-154B10.2	18.2082	-1.70779	0.711305	-2.40092	0.016354	0.0405472
RP11-670E13.6	54.2926	-0.988544	0.412548	-2.39619	0.0165665	0.0410098
RP11-501O2.5	14.6436	-1.94343	0.811669	-2.39436	0.0166493	0.0411985
FBLL1	35.1238	-1.25273	0.523262	-2.39408	0.0166622	0.0412153
LINC00634	8.91054	-2.64163	1.10343	-2.39401	0.0166653	0.0412166
DKFZP434L187	38.9944	-1.12559	0.471789	-2.3858	0.0170421	0.0420553
IKZF4	56.9028	-0.948	0.397808	-2.38306	0.0171694	0.042331
KIF9-AS1	63.4027	-0.872955	0.367367	-2.37625	0.0174898	0.0430648
NID2	48.5242	-0.997516	0.420179	-2.37402	0.0175954	0.0433056
HFM1	26.0533	-1.37619	0.579962	-2.3729	0.0176491	0.0434121
ATP12A	7.37502	-3.11652	1.31435	-2.37115	0.0177328	0.0435896
CCDC62	20.6772	-1.56364	0.660136	-2.36866	0.0178526	0.0438502
RP5-1074L1.4	58.1183	-0.91069	0.385009	-2.36538	0.0180118	0.044201
EAF2	66.7955	-0.855926	0.36187	-2.36529	0.0180161	0.0442014
RP11-29H23.5	34.2427	-1.18343	0.501505	-2.35976	0.0182869	0.0447717
AC002454.1	19.9554	-1.58197	0.670725	-2.3586	0.0183442	0.0448946
RANP1	21.2118	-1.75338	0.744322	-2.35568	0.0184888	0.0451965
RP11-660L16.2	38.974	-1.12211	0.47659	-2.35446	0.0185496	0.0453155
RP11-10O17.1	6.11174	-3.52096	1.49753	-2.35118	0.0187139	0.0456699
RP11-798M19.6	27.6121	-1.34665	0.57478	-2.3429	0.0191344	0.0466002
OPRK1	17.0005	-1.71246	0.731472	-2.34111	0.0192266	0.0468086
CTD-2336O2.1	57.5	-0.919507	0.392788	-2.34098	0.0192334	0.0468172
MIR589	17.5634	-1.74163	0.744961	-2.33787	0.0193938	0.0471712
ZBBX	30.4255	-1.25248	0.536958	-2.33255	0.019672	0.0477745
RAB26	36.7975	-1.13988	0.48922	-2.32999	0.0198067	0.0480708
SNORD101	62.9617	-0.85543	0.367746	-2.32615	0.0200107	0.0485288
VAV3	43.1364	-1.05184	0.452278	-2.32566	0.0200367	0.0485779
MYH3	58.8159	-0.928183	0.400033	-2.32027	0.0203264	0.0491749
YWHAZP3	11.7805	-2.09399	0.90257	-2.32003	0.0203394	0.0491938
RNVU1-4	6.02106	-3.49214	1.50887	-2.31441	0.0206455	0.0498196
